# Supplementary material for: 4,4’-(Ethene-1,2-diyl)dipyridinium bis(2-hy­droxy-3-meth­oxy­benzoate)
Source: IUCrdata. 2022 May 17;7(Pt 5):x220510. doi: 10.1107/S2414314622005107 (PMC9462030; doi:10.1107/S2414314622005107)
Supplement: Supplementary file 1 [file x-07-x220510-sup1.cif]

##############################################################################
#                                                                            #
# This CIF contains the data for a data article accepted for                 #
# publication in IUCrData. It conforms to the requirements of                #
# Notes for Authors for IUCrData, and has been                               #
# peer reviewed under the auspices of IUCrData.                              #
#                                                                            #
# Full details of the Crystallographic Information File format               #
# are given in the paper "The Crystallographic Information File (CIF):       #
# a New Standard Archive File for Crystallography" by S. R. Hall, F. H.      #
# Allen and I. D. Brown [Acta Cryst. (1991), A47, 655-685].                  #
#                                                                            #
# The current version of the core CIF dictionary is obtainable from          #
# ftp://ftp.iucr.org/pub/cif_core.dic.                                       #
#                                                                            #
# Software is freely available for graphical display of the structure(s)     #
# in this CIF. For information consult the CIF software page                 #
# http://www.iucr.org/resources/cif/software.                                #
#                                                                            #
# This file may be used for bona fide research purposes within the           #
# scientific community so long as proper attribution is given to the data    # 
# article from which it was obtained.                                        #
#                                                                            #
##############################################################################
data_I
_audit_creation_method
;
Olex2 1.3
(compiled 2020.11.12 svn.r5f609507 for OlexSys, GUI svn.r6226)
;
_journal_date_recd_electronic     2022-03-30
_journal_date_accepted     2022-05-11
_journal_name_full     'IUCrData'
_journal_year     2022
_journal_volume     7
_journal_issue      5
_journal_page_first     0
_journal_page_last     0
_journal_paper_category     HO
_journal_paper_doi     10.1107/S2414314622005107
_journal_coeditor_code     HB4406
_publ_contact_author_name     'Jason B. Benedict'
_publ_contact_author_address
;
Department of Chemistry, The State University of New York at Buffalo, Buffalo,
 New York 14260-3000, USA
;
_publ_contact_author_email     'jbb6@buffalo.edu'
_publ_contact_author_fax     ?
_publ_contact_author_phone     ?
_publ_section_title
;
4,4'-(Ethene-1,2-diyl)dipyridinium bis(2-hydroxy-3-methoxybenzoate)
;
loop_
    _publ_author_name
    _publ_author_footnote
    _publ_author_address
    'Angevine, Devin J.' .
;
Department of Chemistry, The State University of New York at Buffalo, Buffalo,
New York 14260-3000, USA
;
    'Benedict, Jason B.' .
;
Department of Chemistry, The State University of New York at Buffalo, Buffalo,
New York 14260-3000, USA
;
_publ_section_synopsis
;
In the title molecular salt, the components are linked by N---H...O and
C---H...O hydrogen bonds.
;
_chemical_name_systematic
;
4,4'-(Ethene-1,2-diyl)dipyridinium bis(2-hydroxy-3-methoxybenzoate)
;
_chemical_name_common     ?
_chemical_formula_moiety     'C28 H26 N2 O8'
_chemical_formula_sum     'C28 H26 N2 O8'
_chemical_formula_iupac     'C12 H12 N2 2+ , 2C8 H7 O4 -'
_chemical_formula_weight     518.51
_chemical_melting_point     ?
_space_group_crystal_system     monoclinic
_space_group_name_H-M_alt     'P 1 21/c 1'
_space_group_name_Hall     '-P 2ybc'
loop_
    _space_group_symop_operation_xyz
    'x, y, z'
    '-x, y+1/2, -z+1/2'
    '-x, -y, -z'
    'x, -y-1/2, z-1/2'
_cell_length_a     8.543(2)
_cell_length_b     20.729(5)
_cell_length_c     7.7061(17)
_cell_angle_alpha     90
_cell_angle_beta     114.898(4)
_cell_angle_gamma     90
_cell_volume     1237.8(5)
_cell_formula_units_Z     2
_cell_measurement_reflns_used     4917
_cell_measurement_theta_min     2.63
_cell_measurement_theta_max     30.17
_cell_measurement_temperature     90
_exptl_crystal_description     plate
_exptl_crystal_colour     'clear colourless'
_exptl_crystal_size_max     0.58
_exptl_crystal_size_mid     0.25
_exptl_crystal_size_min     0.02
_exptl_crystal_density_diffrn     1.391
_exptl_crystal_density_meas     ?
_exptl_crystal_density_method     ?
_exptl_crystal_F_000     544
_exptl_absorpt_coefficient_mu     0.103
_exptl_absorpt_correction_type     multi-scan
_exptl_absorpt_process_details
;
(SADABS; Bruker, 2016)
;
_exptl_absorpt_correction_T_min     0.5524
_exptl_absorpt_correction_T_max     0.7460
_diffrn_ambient_temperature     90.0
_diffrn_source     ?
_diffrn_source_power     1.2
_diffrn_source_voltage     50.0
_diffrn_source_current     24.0
_diffrn_radiation_type     MoK\a
_diffrn_radiation_wavelength     0.71073
_diffrn_measurement_device_type     'Bruker APEXII CCD'
_diffrn_measurement_method     '\f and \w scans'
_diffrn_detector_area_resol_mean     ?
_diffrn_reflns_number     20958
_diffrn_reflns_av_R_equivalents     0.0657
_diffrn_reflns_av_unetI/netI     0.0426
_diffrn_reflns_theta_min     1.965
_diffrn_reflns_theta_max     30.197
_diffrn_reflns_theta_full     25.242
_diffrn_measured_fraction_theta_max     0.994
_diffrn_measured_fraction_theta_full     0.993
_diffrn_reflns_limit_h_min     -11
_diffrn_reflns_limit_h_max     12
_diffrn_reflns_limit_k_min     -29
_diffrn_reflns_limit_k_max     29
_diffrn_reflns_limit_l_min     -10
_diffrn_reflns_limit_l_max     10
_diffrn_standards_number     0
_refine_special_details
;
H atoms attached to heteroatoms were freely refined
isotropically. H atoms connected to carbon atoms were placed geometrically
(C---H = 0.95 \%A) and refined as riding atoms with <i>U</i>~iso~(H) =
1.2<i>U</i>~eq~(C).
;
_reflns_number_total     3650
_reflns_number_gt     2905
_reflns_threshold_expression     'I > 2\s(I)'
_refine_ls_structure_factor_coef     Fsqd
_refine_ls_matrix_type     full
_refine_ls_R_factor_all     0.0616
_refine_ls_R_factor_gt     0.0472
_refine_ls_wR_factor_gt     0.1227
_refine_ls_wR_factor_ref     0.1318
_refine_ls_goodness_of_fit_ref     1.031
_refine_ls_restrained_S_all     1.031
_refine_ls_number_reflns     3650
_refine_ls_number_parameters     181
_refine_ls_number_restraints     0
_refine_ls_hydrogen_treatment     mixed
_refine_ls_weighting_scheme     calc
_refine_ls_weighting_details
              'w=1/[\s^2^(Fo^2^)+(0.0606P)^2^+0.4983P] where P=(Fo^2^+2Fc^2^)/3'
_atom_sites_solution_hydrogens     mixed
_atom_sites_solution_primary     iterative
_atom_sites_solution_secondary     ?
_refine_ls_shift/su_max     0.000
_refine_ls_shift/su_mean     0.000
_refine_diff_density_max     0.525
_refine_diff_density_min     -0.220
_refine_ls_extinction_method     none
_refine_ls_extinction_coef     .
loop_
    _atom_type_symbol
    _atom_type_description
    _atom_type_scat_dispersion_real
    _atom_type_scat_dispersion_imag
    _atom_type_scat_source
    'C' 'C' 0.0033 0.0016
                         'International Tables Vol C Tables 4.2.6.8 and 6.1.1.4'
    'H' 'H' 0.0000 0.0000
                         'International Tables Vol C Tables 4.2.6.8 and 6.1.1.4'
    'N' 'N' 0.0061 0.0033
                         'International Tables Vol C Tables 4.2.6.8 and 6.1.1.4'
    'O' 'O' 0.0106 0.0060
                         'International Tables Vol C Tables 4.2.6.8 and 6.1.1.4'
_computing_data_collection
;
APEXII (Bruker, 2016)
;
_computing_cell_refinement
;
SAINT (Bruker, 2016)
;
_computing_data_reduction
;
SAINT (Bruker, 2016)
;
_computing_structure_solution
;
<i>olex2.solve</i> (Bourhis et al., 2015)
;
_computing_structure_refinement
;
SHELXL  (Sheldrick, 2008)
;
_computing_molecular_graphics
;
<i>OLEX2</i> (Dolomanov <i>et al.</i>,  2009)
;
_computing_publication_material
;
<i>OLEX2</i> (Dolomanov <i>et al.</i>,  2009)
;
loop_
    _atom_site_type_symbol
    _atom_site_label
    _atom_site_fract_x
    _atom_site_fract_y
    _atom_site_fract_z
    _atom_site_U_iso_or_equiv
    _atom_site_adp_type
    _atom_site_calc_flag
    _atom_site_occupancy
    _atom_site_disorder_assembly
    _atom_site_disorder_group
    O O2 0.24089(12) 0.42238(4) 0.25115(13) 0.0198(2) Uani d 1 . .
    O O3 0.56630(12) 0.41986(5) 0.42339(13) 0.0225(2) Uani d 1 . .
    O O1 -0.04982(12) 0.36590(4) 0.01841(14) 0.0217(2) Uani d 1 . .
    O O4 0.71834(12) 0.35219(5) 0.32767(15) 0.0254(2) Uani d 1 . .
    N N1 -0.02080(14) 0.41143(5) -0.43034(15) 0.0171(2) Uani d 1 . .
    C C6 0.41360(15) 0.34659(6) 0.17054(16) 0.0147(2) Uani d 1 . .
    C C7 0.25353(15) 0.37113(5) 0.14897(16) 0.0145(2) Uani d 1 . .
    C C2 0.09975(15) 0.34088(6) 0.02102(17) 0.0158(2) Uani d 1 . .
    C C11 0.26852(16) 0.47304(6) -0.16647(17) 0.0173(2) Uani d 1 . .
    C C8 0.57618(16) 0.37522(6) 0.31710(17) 0.0175(2) Uani d 1 . .
    C C5 0.41996(16) 0.29391(6) 0.06001(18) 0.0185(2) Uani d 1 . .
    H H5 0.528263 0.277301 0.073926 0.022 Uiso calc 1 . .
    C C13 -0.03901(16) 0.45885(6) -0.32230(18) 0.0179(2) Uani d 1 . .
    H H13 -0.151365 0.470811 -0.337355 0.022 Uiso calc 1 . .
    C C9 0.13651(17) 0.39427(6) -0.41449(18) 0.0194(2) Uani d 1 . .
    H H9 0.146696 0.360930 -0.493684 0.023 Uiso calc 1 . .
    C C3 0.10839(16) 0.28915(6) -0.08833(18) 0.0190(2) Uani d 1 . .
    H H3 0.005280 0.269293 -0.176397 0.023 Uiso calc 1 . .
    C C14 0.41779(16) 0.50517(6) -0.01775(18) 0.0198(2) Uani d 1 . .
    H H14 0.395078 0.536024 0.059892 0.024 Uiso calc 1 . .
    C C12 0.10275(16) 0.49066(6) -0.18939(18) 0.0188(2) Uani d 1 . .
    H H12 0.087893 0.524298 -0.113955 0.023 Uiso calc 1 . .
    C C10 0.28331(16) 0.42435(6) -0.28499(18) 0.0194(2) Uani d 1 . .
    H H10 0.393602 0.412167 -0.276192 0.023 Uiso calc 1 . .
    C C4 0.26890(17) 0.26605(6) -0.06931(18) 0.0207(3) Uani d 1 . .
    H H4 0.273946 0.230930 -0.145981 0.025 Uiso calc 1 . .
    C C1 -0.20613(18) 0.33220(7) -0.0933(2) 0.0270(3) Uani d 1 . .
    H H1A -0.233819 0.337474 -0.229464 0.041 Uiso calc 1 . .
    H H1B -0.300275 0.349769 -0.066656 0.041 Uiso calc 1 . .
    H H1C -0.191431 0.286266 -0.060228 0.041 Uiso calc 1 . .
    H H2 0.357(3) 0.4327(11) 0.340(3) 0.055(6) Uiso d 1 . .
    H H1 -0.131(3) 0.3851(10) -0.532(3) 0.056(6) Uiso d 1 . .
loop_
    _atom_site_aniso_label
    _atom_site_aniso_U_11
    _atom_site_aniso_U_22
    _atom_site_aniso_U_33
    _atom_site_aniso_U_12
    _atom_site_aniso_U_13
    _atom_site_aniso_U_23
    O2 0.0201(5) 0.0218(4) 0.0187(4) -0.0005(3) 0.0094(4) -0.0056(3)
    O3 0.0197(5) 0.0270(5) 0.0186(4) -0.0036(4) 0.0060(4) -0.0076(4)
    O1 0.0138(4) 0.0248(5) 0.0271(5) -0.0010(3) 0.0092(4) -0.0032(4)
    O4 0.0142(4) 0.0300(5) 0.0291(5) -0.0030(4) 0.0063(4) -0.0096(4)
    N1 0.0155(5) 0.0192(5) 0.0148(5) -0.0025(4) 0.0047(4) 0.0013(4)
    C6 0.0138(5) 0.0171(5) 0.0130(5) -0.0019(4) 0.0055(4) 0.0002(4)
    C7 0.0163(5) 0.0159(5) 0.0123(5) -0.0012(4) 0.0068(4) 0.0005(4)
    C2 0.0144(5) 0.0185(5) 0.0150(5) 0.0002(4) 0.0067(4) 0.0022(4)
    C11 0.0168(6) 0.0190(5) 0.0144(5) -0.0017(4) 0.0049(4) 0.0029(4)
    C8 0.0160(6) 0.0205(6) 0.0150(5) -0.0035(4) 0.0056(4) 0.0002(4)
    C5 0.0162(6) 0.0202(6) 0.0195(6) 0.0001(4) 0.0080(5) -0.0016(4)
    C13 0.0163(6) 0.0192(5) 0.0177(6) 0.0010(4) 0.0066(5) 0.0026(4)
    C9 0.0193(6) 0.0223(6) 0.0176(6) -0.0007(5) 0.0088(5) -0.0008(4)
    C3 0.0163(6) 0.0214(6) 0.0170(6) -0.0031(4) 0.0046(5) -0.0021(4)
    C14 0.0189(6) 0.0209(6) 0.0190(6) -0.0017(4) 0.0074(5) -0.0016(5)
    C12 0.0183(6) 0.0186(5) 0.0186(6) -0.0010(4) 0.0070(5) -0.0002(4)
    C10 0.0153(6) 0.0242(6) 0.0194(6) -0.0002(4) 0.0079(5) 0.0010(5)
    C4 0.0213(6) 0.0204(6) 0.0207(6) -0.0021(5) 0.0092(5) -0.0063(5)
    C1 0.0159(6) 0.0304(7) 0.0335(7) -0.0028(5) 0.0090(6) -0.0009(6)
_geom_special_details
;
 All esds (except the esd in the dihedral angle between two l.s. planes)
 are estimated using the full covariance matrix.  The cell esds are taken
 into account individually in the estimation of esds in distances, angles
 and torsion angles; correlations between esds in cell parameters are only
 used when they are defined by crystal symmetry.  An approximate (isotropic)
 treatment of cell esds is used for estimating esds involving l.s. planes.
;
loop_
    _geom_bond_atom_site_label_1
    _geom_bond_atom_site_label_2
    _geom_bond_site_symmetry_2
    _geom_bond_distance
    _geom_bond_publ_flag
    O2 C7 . 1.3535(14) ?
    O2 H2 . 0.96(2) ?
    O3 C8 . 1.2618(15) ?
    O1 C2 . 1.3713(15) ?
    O1 C1 . 1.4297(16) ?
    O4 C8 . 1.2753(16) ?
    N1 C13 . 1.3389(16) ?
    N1 C9 . 1.3451(17) ?
    N1 H1 . 1.09(2) ?
    C6 C7 . 1.4018(16) ?
    C6 C8 . 1.4954(16) ?
    C6 C5 . 1.3999(16) ?
    C7 C2 . 1.4144(17) ?
    C2 C3 . 1.3849(17) ?
    C11 C14 . 1.4672(17) ?
    C11 C12 . 1.3998(18) ?
    C11 C10 . 1.4020(17) ?
    C5 H5 . 0.9500 ?
    C5 C4 . 1.3818(18) ?
    C13 H13 . 0.9500 ?
    C13 C12 . 1.3806(17) ?
    C9 H9 . 0.9500 ?
    C9 C10 . 1.3797(18) ?
    C3 H3 . 0.9500 ?
    C3 C4 . 1.4005(18) ?
    C14 C14 3_665 1.330(3) ?
    C14 H14 . 0.9500 ?
    C12 H12 . 0.9500 ?
    C10 H10 . 0.9500 ?
    C4 H4 . 0.9500 ?
    C1 H1A . 0.9800 ?
    C1 H1B . 0.9800 ?
    C1 H1C . 0.9800 ?
loop_
    _geom_angle_atom_site_label_1
    _geom_angle_atom_site_label_2
    _geom_angle_atom_site_label_3
    _geom_angle_site_symmetry_1
    _geom_angle_site_symmetry_3
    _geom_angle
    _geom_angle_publ_flag
    C7 O2 H2 . . 105.9(13) ?
    C2 O1 C1 . . 116.90(10) ?
    C13 N1 C9 . . 120.72(11) ?
    C13 N1 H1 . . 121.6(12) ?
    C9 N1 H1 . . 117.7(12) ?
    C7 C6 C8 . . 119.67(10) ?
    C5 C6 C7 . . 119.79(11) ?
    C5 C6 C8 . . 120.50(11) ?
    O2 C7 C6 . . 121.91(10) ?
    O2 C7 C2 . . 118.38(10) ?
    C6 C7 C2 . . 119.68(11) ?
    O1 C2 C7 . . 115.39(10) ?
    O1 C2 C3 . . 124.89(11) ?
    C3 C2 C7 . . 119.71(11) ?
    C12 C11 C14 . . 118.72(11) ?
    C12 C11 C10 . . 118.00(11) ?
    C10 C11 C14 . . 123.27(11) ?
    O3 C8 O4 . . 123.73(11) ?
    O3 C8 C6 . . 119.12(11) ?
    O4 C8 C6 . . 117.15(11) ?
    C6 C5 H5 . . 120.0 ?
    C4 C5 C6 . . 120.07(11) ?
    C4 C5 H5 . . 120.0 ?
    N1 C13 H13 . . 119.4 ?
    N1 C13 C12 . . 121.11(11) ?
    C12 C13 H13 . . 119.4 ?
    N1 C9 H9 . . 119.5 ?
    N1 C9 C10 . . 121.02(11) ?
    C10 C9 H9 . . 119.5 ?
    C2 C3 H3 . . 119.9 ?
    C2 C3 C4 . . 120.11(11) ?
    C4 C3 H3 . . 119.9 ?
    C11 C14 H14 . . 117.2 ?
    C14 C14 C11 3_665 . 125.64(15) ?
    C14 C14 H14 3_665 . 117.2 ?
    C11 C12 H12 . . 120.2 ?
    C13 C12 C11 . . 119.60(12) ?
    C13 C12 H12 . . 120.2 ?
    C11 C10 H10 . . 120.2 ?
    C9 C10 C11 . . 119.52(11) ?
    C9 C10 H10 . . 120.2 ?
    C5 C4 C3 . . 120.57(12) ?
    C5 C4 H4 . . 119.7 ?
    C3 C4 H4 . . 119.7 ?
    O1 C1 H1A . . 109.5 ?
    O1 C1 H1B . . 109.5 ?
    O1 C1 H1C . . 109.5 ?
    H1A C1 H1B . . 109.5 ?
    H1A C1 H1C . . 109.5 ?
    H1B C1 H1C . . 109.5 ?
loop_
    _geom_torsion_atom_site_label_1
    _geom_torsion_atom_site_label_2
    _geom_torsion_atom_site_label_3
    _geom_torsion_atom_site_label_4
    _geom_torsion_site_symmetry_1
    _geom_torsion_site_symmetry_2
    _geom_torsion_site_symmetry_3
    _geom_torsion_site_symmetry_4
    _geom_torsion
    _geom_torsion_publ_flag
    O2 C7 C2 O1 . . . . -2.15(15) ?
    O2 C7 C2 C3 . . . . 178.70(11) ?
    O1 C2 C3 C4 . . . . -177.73(11) ?
    N1 C13 C12 C11 . . . . -0.18(18) ?
    N1 C9 C10 C11 . . . . 0.76(18) ?
    C6 C7 C2 O1 . . . . 176.16(10) ?
    C6 C7 C2 C3 . . . . -2.99(17) ?
    C6 C5 C4 C3 . . . . -1.40(19) ?
    C7 C6 C8 O3 . . . . 2.21(17) ?
    C7 C6 C8 O4 . . . . -178.32(11) ?
    C7 C6 C5 C4 . . . . -0.28(18) ?
    C7 C2 C3 C4 . . . . 1.34(18) ?
    C2 C3 C4 C5 . . . . 0.9(2) ?
    C8 C6 C7 O2 . . . . 3.16(17) ?
    C8 C6 C7 C2 . . . . -175.09(10) ?
    C8 C6 C5 C4 . . . . 177.25(11) ?
    C5 C6 C7 O2 . . . . -179.29(11) ?
    C5 C6 C7 C2 . . . . 2.46(17) ?
    C5 C6 C8 O3 . . . . -175.32(11) ?
    C5 C6 C8 O4 . . . . 4.15(17) ?
    C13 N1 C9 C10 . . . . 0.90(18) ?
    C9 N1 C13 C12 . . . . -1.20(18) ?
    C14 C11 C12 C13 . . . . -176.93(11) ?
    C14 C11 C10 C9 . . . . 176.58(11) ?
    C12 C11 C14 C14 . . . 3_665 -178.18(16) ?
    C12 C11 C10 C9 . . . . -2.06(18) ?
    C10 C11 C14 C14 . . . 3_665 3.2(2) ?
    C10 C11 C12 C13 . . . . 1.78(18) ?
    C1 O1 C2 C7 . . . . -173.35(11) ?
    C1 O1 C2 C3 . . . . 5.75(18) ?
loop_
    _geom_hbond_atom_site_label_D
    _geom_hbond_atom_site_label_H
    _geom_hbond_atom_site_label_A
    _geom_hbond_site_symmetry_A
    _geom_hbond_distance_DH
    _geom_hbond_distance_HA
    _geom_hbond_distance_DA
    _geom_hbond_angle_DHA
    _geom_hbond_publ_flag
    N1 H1 O4 1_454 1.09(2) 1.45(2) 2.5402(15) 178(2) yes
    O2 H2 O3 . 0.96(2) 1.64(2) 2.5270(14) 150(2) yes
    C13 H13 O2 3_565 0.95 2.52 3.1831(16) 127 yes
    C13 H13 O3 1_454 0.95 2.57 3.2092(17) 125 yes
    C12 H12 O1 3_565 0.95 2.46 3.3591(17) 159 yes
_shelx_space_group_comment
;
The symmetry employed for this shelxl refinement is uniquely defined
by the following loop, which should always be used as a source of
symmetry information in preference to the above space-group names.
They are only intended as comments.
;
_shelx_estimated_absorpt_T_min     0.943
_shelx_estimated_absorpt_T_max     0.998
_shelx_hkl_file
;
   0   0   1    0.00    0.20
   0   0   1    0.10    0.10
   0   0   1    0.00    0.20
   0   0   1   -0.30    0.20
   0   0  -1   -0.40    0.20
   0   0  -1    0.00    0.10
   0   0  -1    0.30    0.20
   0   0   2  102.09    7.80
   0   0  -2   96.99    7.80
   0   0   2  112.99    7.80
   0   0  -2  100.89    7.90
   0   0   3    0.10    0.20
   0   0  -3    0.50    0.50
   0   0   3   -0.10    0.40
   0   0  -4   -0.50    0.50
   0   0   4   -0.10    0.30
   0   0   4    0.20    0.50
   0   0   5    0.40    0.40
   0   0   5    0.10    0.60
   0   0  -5    0.50    0.70
   0   0  -6    5.30    1.30
   0   0   6    4.70    0.80
   0   0   6    3.90    1.10
   0   0   7    1.30    0.80
   0   0   7    1.90    1.10
   0   0  -7    2.10    1.30
   0   0   8  137.09   10.50
   0   0  -8  121.59   10.90
   0   0  -9    2.10    2.00
   0   0   9    0.40    1.40
   0   1   1   88.99    7.00
   0   1   1   85.79    7.10
   0   1   1  101.49    7.10
   0   1  -1   92.49    7.10
   0   1  -1   92.19    7.10
   0   1  -1   97.99    7.10
   0  -1   1   82.69    7.10
   0  -1  -1  106.49    7.10
   0  -1   1   86.69    7.10
   0  -1   1   92.09    7.10
   0  -1  -1  101.09    7.00
   0  -1  -1   86.19    7.10
   0  -1   1  101.29    7.00
   0   1   2   76.29    5.70
   0   1  -2   64.49    5.80
   0   1  -2   76.29    5.80
   0   1   2   71.99    5.70
   0  -1   2   71.99    5.70
   0  -1  -2   77.49    5.60
   0  -1   2   69.09    5.70
   0  -1  -2   80.09    5.70
   0  -1  -2   86.59    5.80
   0   1   3  155.08   11.40
   0   1   3  148.49   11.30
   0   1  -3  150.28   11.40
   0  -1   3  157.38   11.40
   0  -1  -3  136.49   11.40
   0  -1   3  151.68   11.30
   0  -1  -3  144.09   11.40
   0   1   4    3.00    0.50
   0   1   4    2.50    0.70
   0   1  -4    2.60    0.80
   0  -1  -4    3.00    0.80
   0  -1   4    3.30    0.50
   0  -1   4    4.00    0.70
   0   1   5   60.99    4.80
   0   1  -5   56.69    5.10
   0   1   5   66.79    5.00
   0  -1   5   65.19    5.00
   0  -1   5   62.39    4.80
   0  -1  -5   51.79    5.10
   0   1   6   14.80    1.40
   0   1   6   14.50    1.80
   0   1  -6   14.60    2.00
   0  -1  -6   10.50    1.90
   0  -1   6   12.70    1.70
   0  -1   6   13.20    1.50
   0   1   7  133.99   10.50
   0  -1  -7  134.59   10.80
   0  -1   7  125.49   10.50
   0  -1   7  134.39   10.30
   0   1   8   35.80    3.70
   0   1  -8   38.90    4.30
   0  -1   8   35.70    3.70
   0  -1  -8   37.10    4.20
   0   1  -9    5.40    2.30
   0   1   9    2.30    1.50
   0  -1   9   -1.10    1.40
   0  -1  -9   -3.40    1.90
   0   2   0  378.96   28.70
   0   2   0  426.46   28.80
   0  -2   0  397.96   28.80
   0  -2   0  361.16   28.70
   0  -2   0  345.77   28.70
   0  -2   0  392.06   28.80
   0   2  -1  535.65   37.30
   0   2  -1  481.05   37.20
   0   2   1  503.25   37.30
   0   2   1  466.65   37.20
   0   2  -1  484.75   37.20
   0  -2  -1  522.75   37.30
   0  -2   1  508.95   37.30
   0  -2   1  463.75   37.20
   0  -2  -1  502.15   37.30
   0  -2   1  497.05   37.20
   0   2   2  631.74   48.10
   0   2   2  618.14   48.00
   0   2  -2  682.63   48.10
   0  -2  -2  664.13   48.10
   0  -2  -2  608.84   48.20
   0  -2  -2  627.84   48.00
   0  -2   2  653.93   48.10
   0   2  -3   67.79    5.20
   0   2  -3   55.69    5.10
   0   2   3   66.59    5.10
   0   2   3   63.49    5.00
   0  -2   3   66.19    5.00
   0  -2  -3   64.49    5.10
   0  -2  -3   66.79    5.00
   0  -2   3   67.59    5.10
   0  -2  -3   68.19    5.20
   0   2  -4   53.19    4.30
   0   2   4   49.70    4.00
   0   2   4   55.69    4.20
   0  -2   4   48.90    4.10
   0  -2   4   53.29    4.20
   0  -2  -4   47.70    4.20
   0  -2  -4   60.89    4.40
   0   2  -5   16.80    1.80
   0   2   5   15.00    1.30
   0   2   5   18.00    1.70
   0  -2   5   13.00    1.50
   0  -2  -5   11.70    1.50
   0  -2   5   15.30    1.40
   0  -2  -5    8.10    1.60
   0   2  -6   36.60    3.40
   0   2   6   35.20    3.10
   0   2   6   30.30    2.80
   0  -2   6   34.60    3.10
   0  -2  -6   35.40    3.40
   0  -2   6   34.00    2.90
   0   2  -7   99.59    7.50
   0   2   7   83.39    7.10
   0  -2   7   82.49    7.10
   0  -2   7   88.29    6.90
   0  -2  -7   79.59    7.40
   0   2   8   -0.10    1.10
   0   2  -8    0.90    1.60
   0  -2   8    1.20    1.20
   0  -2  -8    0.70    1.50
   0   2   9   52.09    5.00
   0   2  -9   57.49    5.90
   0  -2   9   48.10    5.10
   0  -2  -9   54.19    5.90
   0   3   0    0.50    0.20
   0   3   0    0.10    0.10
   0   3   0    0.20    0.10
   0   3   0    0.00    0.10
   0  -3   0    0.30    0.30
   0  -3   0    0.10    0.10
   0  -3   0    0.20    0.10
   0   3  -1  562.94   40.40
   0   3  -1  559.94   40.30
   0   3   1  457.65   40.30
   0  -3  -1  481.25   40.40
   0  -3   1  573.24   40.30
   0  -3  -1  616.74   40.40
   0  -3   1  514.65   40.30
   0   3  -2  242.58   20.40
   0   3   2  276.37   20.30
   0   3  -2  262.07   20.30
   0  -3  -2  277.87   20.40
   0  -3   2  295.07   20.30
   0  -3  -2  263.57   20.40
   0  -3   2  268.57   20.30
   0   3   3  179.08   14.60
   0   3  -3  183.98   14.70
   0   3  -3  202.38   14.70
   0   3   3  204.28   14.70
   0  -3  -3  165.48   14.80
   0  -3  -3  192.58   14.80
   0  -3  -3  182.08   14.50
   0  -3   3  209.28   14.70
   0  -3   3  224.38   14.60
   0   3  -4   27.30    2.80
   0   3   4   31.70    2.60
   0   3   4   36.20    2.80
   0   3  -4   37.70    2.90
   0  -3   4   32.00    2.80
   0  -3  -4   34.00    2.90
   0  -3  -4   29.20    2.90
   0  -3   4   33.60    2.70
   0   3  -5   52.09    4.10
   0   3   5   45.60    3.90
   0   3   5   45.90    3.70
   0  -3  -5   41.90    4.00
   0  -3   5   49.10    3.80
   0  -3   5   47.90    4.00
   0  -3  -5   46.10    4.20
   0   3   6    4.00    1.00
   0   3   6    2.70    0.60
   0   3  -6    3.20    1.20
   0  -3  -6    1.90    0.90
   0  -3   6    1.80    0.90
   0  -3   6    3.00    0.80
   0  -3  -6    3.70    1.20
   0   3  -7    4.10    1.40
   0  -3  -7    1.00    1.20
   0  -3   7    0.80    0.90
   0  -3   7    3.30    1.10
   0   3  -8    3.80    1.90
   0   3   8    5.60    1.50
   0  -3   8    6.80    1.60
   0  -3  -8    3.90    1.80
   0   3  -9    5.50    2.30
   0   3   9    2.50    1.50
   0  -3   9    1.10    1.40
   0  -3  -9    0.90    2.00
   0   4   0 1320.47  107.29
   0   4   0 1590.14  107.29
   0   4   0 1494.15  107.29
   0  -4   0 1266.67  107.29
   0  -4   0 1454.65  107.29
   0  -4   0 1467.05  107.39
   0   4   1  204.98   17.30
   0   4  -1  236.28   17.30
   0   4   1  221.58   17.30
   0   4   1  217.88   17.20
   0   4  -1  240.88   17.30
   0   4  -1  251.97   17.30
   0  -4  -1  244.78   17.40
   0  -4   1  231.48   17.30
   0  -4  -1  220.48   17.20
   0  -4   1  231.98   17.30
   0   4  -2    0.20    0.30
   0   4   2    0.70    0.30
   0   4   2   -0.10    0.30
   0   4  -2   -1.00    0.40
   0  -4  -2    0.30    0.50
   0  -4   2    0.10    0.20
   0  -4   2    0.20    0.30
   0  -4  -2    0.00    0.40
   0   4  -3    4.90    0.80
   0   4  -3    5.50    0.90
   0   4   3    5.00    0.70
   0  -4   3    4.10    0.60
   0  -4   3    4.80    0.70
   0  -4  -3    5.40    0.90
   0  -4  -3    5.10    0.90
   0   4  -4    3.10    0.90
   0   4  -4    3.80    0.90
   0   4   4    4.90    0.80
   0  -4  -4    3.70    0.90
   0  -4   4    4.40    0.80
   0  -4  -4    2.80    0.80
   0  -4   4    4.70    0.70
   0   4   5   75.19    6.00
   0   4  -5   76.09    6.20
   0   4   5   75.29    5.80
   0  -4   5   82.59    6.10
   0  -4  -5   73.19    6.20
   0  -4   5   75.39    5.90
   0  -4  -5   69.29    6.20
   0   4   6    5.30    1.00
   0   4  -6    3.80    1.20
   0   4   6    4.70    0.70
   0  -4   6    4.30    1.20
   0  -4   6    3.50    0.90
   0  -4  -6    3.00    1.10
   0  -4  -6    4.80    1.30
   0   4   7  188.28   15.10
   0   4  -7  221.48   15.50
   0  -4  -7  190.68   15.50
   0  -4   7  193.78   15.00
   0  -4   7  183.98   15.10
   0   4   8    3.70    1.30
   0   4  -8    1.00    1.60
   0  -4   8    0.10    1.30
   0  -4  -8   -0.90    1.40
   0  -4   8    3.40    1.10
   0   4   9    1.50    1.50
   0   4  -9   -0.70    2.00
   0  -4   9   -0.10    1.50
   0  -4  -9   -0.40    2.00
   0   5   0    0.50    0.20
   0   5   0    0.30    0.30
   0  -5   0    0.20    0.50
   0  -5   0    0.60    0.20
   0  -5   0    0.20    0.20
   0   5  -1 3689.53  260.77
   0   5   1 3468.65  260.67
   0   5   1 3246.88  260.67
   0   5  -1 3831.02  260.77
   0   5   1 3537.05  261.07
   0   5  -1 3631.14  260.67
   0  -5   1 3406.46  260.77
   0  -5  -1 3433.76  260.87
   0  -5  -1 3271.27  260.67
   0  -5  -1 3617.14  260.77
   0  -5   1 3153.98  260.87
   0   5   2   30.00    2.40
   0   5  -2   33.90    2.60
   0   5   2   27.60    2.40
   0   5  -2   29.50    2.40
   0  -5   2   32.20    2.40
   0  -5  -2   29.00    2.60
   0  -5  -2   29.90    2.60
   0   5  -3   12.90    1.40
   0   5   3   12.10    1.30
   0   5  -3   14.90    1.50
   0   5   3   14.80    1.30
   0  -5  -3   12.30    1.50
   0  -5   3   12.90    1.40
   0  -5   3   14.50    1.30
   0  -5  -3   13.70    1.50
   0   5  -4  141.09   11.40
   0   5   4  142.19   11.20
   0   5  -4  146.99   11.30
   0  -5   4  145.89   11.30
   0  -5   4  156.58   11.20
   0  -5  -4  162.88   11.50
   0  -5  -4  132.19   11.40
   0   5  -5   20.20    2.10
   0   5   5   15.60    1.80
   0   5  -5   18.50    2.10
   0  -5  -5   18.50    2.20
   0  -5   5   18.10    1.90
   0  -5  -5   14.20    2.10
   0  -5   5   21.00    1.80
   0   5  -6    3.50    1.10
   0  -5  -6    0.60    1.10
   0  -5   6    2.00    1.10
   0  -5  -6    0.50    1.00
   0  -5   6   -0.50    0.70
   0   5   7  192.88   14.80
   0   5  -7  181.78   15.00
   0  -5   7  188.88   14.70
   0  -5  -7  192.18   14.90
   0  -5  -7  186.08   15.10
   0  -5   7  197.38   14.80
   0   5  -8   26.70    3.20
   0   5   8   18.80    2.50
   0   5   8   17.40    2.40
   0  -5  -8   21.30    3.10
   0  -5   8   26.30    2.90
   0  -5   8   23.00    2.50
   0   5   9    8.00    1.50
   0   5  -9    2.70    2.20
   0   5   9    6.50    1.80
   0  -5  -9    3.90    2.30
   0  -5   9    5.90    1.90
   0   6   0    8.00    0.80
   0   6   0    9.00    0.70
   0  -6   0    7.50    0.70
   0  -6   0    8.20    1.00
   0   6   1 1259.77   94.69
   0   6   1 1128.19   94.69
   0   6  -1 1353.16   94.79
   0   6  -1 1280.07   94.69
   0   6   1 1303.97   94.69
   0  -6  -1 1325.57   94.89
   0  -6   1 1296.67   94.69
   0  -6  -1 1234.98   94.69
   0  -6   1 1196.38   94.79
   0   6   2   15.30    1.40
   0   6  -2   16.90    1.40
   0   6   2   15.70    1.40
   0   6  -2   15.60    1.50
   0  -6  -2   16.60    1.70
   0  -6   2   16.90    1.40
   0  -6  -2   14.20    1.60
   0   6   3    4.90    0.70
   0   6  -3    5.20    0.80
   0   6  -3    5.70    0.90
   0   6   3    4.40    0.70
   0  -6   3    4.50    0.70
   0  -6  -3    5.10    1.00
   0  -6  -3    6.10    0.90
   0  -6   3    3.50    0.60
   0   6  -4    2.40    0.70
   0   6   4    2.20    0.60
   0   6   4    2.80    0.70
   0   6  -4    3.40    0.90
   0  -6  -4    0.00    0.80
   0  -6   4    3.10    0.70
   0  -6   4    3.30    0.60
   0  -6  -4    1.10    0.80
   0   6   5  150.18   11.50
   0   6   5  133.79   11.40
   0   6  -5  159.18   11.60
   0   6  -5  141.09   11.60
   0  -6  -5  143.29   11.70
   0  -6   5  156.48   11.50
   0  -6   5  147.69   11.50
   0  -6  -5  160.08   11.80
   0   6   6  506.05   39.10
   0   6   6  444.16   39.00
   0   6  -6  525.35   39.30
   0  -6   6  532.85   39.10
   0  -6  -6  514.55   39.30
   0  -6  -6  605.84   39.50
   0  -6   6  505.25   39.20
   0   6  -7  114.19    9.40
   0   6   7   91.89    8.90
   0   6   7  117.09    9.10
   0  -6  -7  120.79    9.60
   0  -6  -7  123.39    9.40
   0  -6   7  116.29    9.00
   0  -6   7  119.59    9.20
   0   6   8    2.00    1.20
   0   6   8    3.30    1.10
   0   6  -8    1.70    1.70
   0  -6  -8    2.70    1.80
   0  -6   8    2.10    1.40
   0  -6   8    3.70    1.20
   0   6   9    0.60    1.40
   0   6  -9    3.50    2.30
   0   6   9    1.70    1.20
   0  -6   9    2.40    1.80
   0  -6  -9    4.10    2.30
   0   7   0    1.60    0.30
   0   7   0    1.00    0.30
   0  -7   0    1.90    0.60
   0  -7   0    1.10    0.30
   0   7  -1  712.93   51.89
   0   7   1  704.63   51.89
   0   7   1  703.73   51.89
   0   7  -1  704.03   51.89
   0  -7   1  685.23   51.89
   0  -7  -1  646.84   51.79
   0  -7   1  669.73   51.99
   0  -7  -1  706.53   52.09
   0   7   2   47.70    3.50
   0   7   2   46.30    3.50
   0   7  -2   41.60    3.50
   0   7  -2   47.20    3.60
   0  -7  -2   40.70    3.70
   0  -7  -2   44.50    3.80
   0  -7   2   48.60    3.50
   0  -7  -2   42.30    3.40
   0   7  -3   12.40    1.40
   0   7   3   10.30    1.10
   0   7   3   10.70    1.10
   0   7  -3   10.80    1.20
   0  -7   3   10.50    1.20
   0  -7  -3    8.90    1.30
   0  -7  -3   10.60    1.50
   0  -7   3   12.40    1.10
   0   7  -4   13.50    1.40
   0   7   4   10.60    1.30
   0   7  -4   11.70    1.50
   0   7   4    9.80    1.20
   0  -7   4   11.00    1.20
   0  -7  -4    8.50    1.50
   0  -7  -4    9.80    1.40
   0  -7   4   10.70    1.30
   0   7   5   82.49    6.60
   0   7  -5   81.79    6.80
   0   7   5   71.89    6.60
   0   7  -5   87.79    6.80
   0  -7   5   92.69    6.60
   0  -7   5   89.19    6.70
   0  -7  -5   78.39    6.90
   0  -7  -5   82.19    6.90
   0   7   6   18.40    2.20
   0   7  -6   25.80    2.70
   0   7  -6   22.50    2.70
   0   7   6   27.50    2.30
   0  -7  -6   18.80    2.60
   0  -7   6   18.90    2.20
   0  -7   6   23.50    2.40
   0  -7  -6   19.00    2.60
   0   7   7   13.50    1.80
   0   7  -7   14.50    2.20
   0   7   7   11.50    1.70
   0  -7   7   15.30    1.80
   0  -7  -7   10.70    2.20
   0  -7  -7   14.10    2.30
   0  -7   7   12.20    1.90
   0   7   8    4.50    1.40
   0   7  -8    7.40    2.10
   0   7   8   10.80    1.80
   0  -7  -8    7.80    2.20
   0  -7   8    8.40    1.80
   0  -7   8    9.60    1.70
   0   7   9    3.80    1.30
   0   7  -9    2.90    2.40
   0   7   9   -0.80    1.40
   0  -7   9    0.40    1.70
   0  -7  -9    4.30    2.30
   0   8   0  239.98   17.30
   0   8   0  258.77   17.40
   0  -8   0  212.88   17.60
   0  -8   0  208.18   17.30
   0   8   1    2.10    0.40
   0   8  -1    2.20    0.40
   0   8   1    2.80    0.40
   0   8  -1    2.20    0.50
   0  -8  -1    2.30    0.80
   0  -8  -1    2.90    0.30
   0  -8   1    1.70    0.40
   0  -8   1    3.30    0.80
   0   8  -2   55.29    4.80
   0   8   2   65.39    4.80
   0   8  -2   63.29    4.90
   0   8   2   60.99    4.80
   0  -8   2   66.99    4.80
   0  -8  -2   68.39    5.10
   0  -8  -2   57.89    4.70
   0  -8  -2   67.69    5.20
   0   8  -3  113.49    8.60
   0   8   3  108.39    8.40
   0   8   3  109.79    8.40
   0   8  -3  109.59    8.40
   0  -8  -3  102.19    8.70
   0  -8   3  112.09    8.40
   0  -8   3  108.99    8.40
   0  -8  -3  111.09    8.70
   0   8  -4    0.60    0.60
   0   8   4    1.10    0.60
   0   8  -4    2.30    0.90
   0   8   4    0.90    0.60
   0  -8   4    0.90    0.60
   0  -8  -4    2.00    1.00
   0  -8   4    2.10    0.70
   0  -8  -4    0.30    0.70
   0   8  -5    1.40    0.90
   0   8  -5    1.40    1.00
   0   8   5    1.80    0.70
   0   8   5    0.20    0.70
   0  -8  -5    1.80    1.20
   0  -8   5    1.50    0.80
   0  -8   5    1.60    0.90
   0  -8  -5   -0.10    0.90
   0   8   6  227.98   17.90
   0   8  -6  242.88   18.20
   0   8  -6  246.08   18.20
   0   8   6  212.18   17.90
   0  -8   6  246.58   18.10
   0  -8  -6  204.58   18.20
   0  -8   6  252.27   18.00
   0  -8  -6  243.68   18.40
   0   8  -7    7.40    1.80
   0   8   7    5.10    1.30
   0   8   7    5.20    1.30
   0  -8  -7    4.80    1.70
   0  -8   7    7.70    1.60
   0  -8   7    9.20    1.40
   0  -8  -7    8.50    2.00
   0   8   8    1.10    1.00
   0   8   8    1.60    1.20
   0   8  -8    1.80    1.80
   0  -8   8    3.00    1.60
   0  -8   8    4.20    1.40
   0  -8  -8    2.70    1.80
   0   8  -9   -0.10    2.10
   0   8   9   -0.40    1.30
   0   8   9   -0.50    1.10
   0  -8  -9    1.30    2.20
   0  -8   9    1.70    1.70
   0   9   0    0.50    0.40
   0   9   0    0.30    0.20
   0   9   0    0.40    0.30
   0  -9   0    1.10    0.70
   0  -9   0    0.00    0.20
   0   9   1   74.59    5.40
   0   9   1   74.89    5.40
   0   9  -1   67.09    5.40
   0   9  -1   77.79    5.50
   0  -9  -1   66.39    5.40
   0  -9   1   67.99    5.70
   0  -9   1   67.69    5.40
   0  -9  -1   68.09    5.80
   0   9   2   20.80    1.70
   0   9  -2   20.40    1.80
   0   9   2   19.50    1.70
   0   9  -2   22.50    1.90
   0  -9  -2   20.00    2.30
   0  -9  -2   18.50    1.60
   0  -9   2   23.70    1.80
   0  -9  -2   26.50    2.20
   0   9   3    9.30    1.10
   0   9   3   11.30    1.10
   0   9  -3    9.90    1.30
   0   9  -3    8.10    1.10
   0  -9  -3    9.70    1.40
   0  -9   3    9.40    1.10
   0  -9  -3    9.90    1.60
   0   9  -4   47.60    4.10
   0   9   4   49.40    3.90
   0   9   4   47.20    3.90
   0   9  -4   42.70    3.90
   0  -9   4   50.59    4.00
   0  -9  -4   42.80    4.20
   0  -9  -4   40.10    4.30
   0  -9   4   57.19    4.00
   0   9   5   10.60    1.40
   0   9  -5   15.70    1.90
   0   9   5   10.10    1.40
   0   9  -5   11.60    1.60
   0  -9  -5    9.20    1.90
   0  -9   5   10.90    1.40
   0  -9   5   13.50    1.60
   0  -9  -5   12.70    1.90
   0   9   6   24.40    2.60
   0   9  -6   27.60    3.10
   0   9   6   26.60    2.60
   0   9  -6   26.00    2.90
   0  -9  -6   25.10    3.20
   0  -9  -6   21.80    3.00
   0  -9   6   26.90    2.70
   0  -9   6   30.50    2.80
   0   9  -7    0.80    1.40
   0   9   7    0.20    1.00
   0   9   7    0.80    1.00
   0  -9  -7    0.60    1.50
   0  -9   7   -0.60    0.90
   0  -9  -7    1.30    1.60
   0  -9   7    0.30    1.20
   0   9  -8    7.40    2.10
   0   9   8    6.50    1.50
   0   9   8    7.50    1.60
   0  -9   8   12.20    1.90
   0  -9  -8    6.30    2.20
   0  -9   8    9.40    2.00
   0   9  -9    0.70    2.20
   0   9   9    1.50    1.30
   0   9   9    0.70    1.30
   0  -9   9   -0.60    1.80
   0  -9  -9    3.40    2.40
   0  -9   9    3.70    1.80
   0  10   0    9.30    0.90
   0  10   0    7.50    0.80
   0  10   0    8.20    0.80
   0 -10   0    8.00    1.30
   0 -10   0    7.80    0.80
   0  10  -1   41.80    3.10
   0  10  -1   36.50    3.00
   0  10   1   39.40    3.00
   0  10   1   41.80    3.00
   0 -10  -1   38.80    3.00
   0 -10   1   39.90    3.10
   0 -10  -1   31.50    3.40
   0 -10   1   33.00    3.30
   0  10   2  112.59    8.30
   0  10  -2  114.29    8.40
   0  10   2  105.39    8.30
   0  10  -2  108.49    8.30
   0 -10  -2  101.89    8.70
   0 -10  -2  101.09    8.20
   0 -10   2  119.19    8.40
   0  10   3   -0.30    0.40
   0  10   3    0.30    0.40
   0  10  -3    0.70    0.50
   0  10  -3   -1.30    0.60
   0 -10  -3   -0.30    0.70
   0 -10   3    0.00    0.40
   0 -10  -3    0.70    0.90
   0  10   4    0.70    0.60
   0  10   4    1.10    0.60
   0  10  -4    1.00    0.70
   0  10  -4    1.40    0.90
   0 -10  -4    0.20    1.00
   0 -10   4    0.20    0.60
   0 -10   4    0.70    0.60
   0 -10  -4    1.10    1.00
   0  10  -5   10.90    1.60
   0  10   5   11.40    1.40
   0  10  -5   16.30    2.00
   0  10   5    9.50    1.40
   0 -10   5   12.00    1.60
   0 -10  -5    9.40    2.00
   0 -10   5   13.10    1.50
   0 -10  -5   10.40    1.80
   0  10  -6  196.58   14.50
   0  10   6  173.48   14.20
   0  10   6  178.48   14.20
   0  10  -6  176.38   14.50
   0 -10  -6  179.38   14.80
   0 -10   6  177.58   14.30
   0 -10   6  209.48   14.30
   0  10   7    7.50    1.40
   0  10  -7   10.50    2.00
   0  10   7    9.70    1.50
   0  10  -7    8.10    2.10
   0 -10  -7   10.50    2.40
   0 -10   7    9.10    1.60
   0 -10  -7    8.00    2.00
   0 -10   7   13.50    2.00
   0  10   8    2.20    1.20
   0  10   8    3.30    1.30
   0  10  -8    1.20    1.80
   0 -10  -8    3.90    2.00
   0 -10   8    2.30    1.60
   0 -10   8    0.10    1.40
   0  10   9    1.00    1.30
   0  10  -9    2.50    2.30
   0  10   9    2.60    1.50
   0 -10  -9    1.70    2.40
   0 -10   9    1.40    1.80
   0 -10   9    3.20    1.80
   0  11   0    1.70    0.30
   0  11   0    1.60    0.50
   0 -11   0    2.30    0.90
   0 -11   0    1.60    0.40
   0  11  -1  320.07   22.50
   0  11   1  317.37   22.40
   0  11   1  304.37   22.40
   0  11  -1  292.17   22.40
   0 -11   1  303.17   22.40
   0 -11  -1  243.98   22.70
   0 -11  -1  294.27   22.40
   0 -11   1  294.27   22.70
   0  11  -2   19.20    1.80
   0  11   2   17.20    1.50
   0  11  -2   15.50    1.50
   0  11   2   18.10    1.50
   0 -11   2   17.90    1.60
   0 -11  -2   16.00    1.40
   0 -11  -2   14.50    2.00
   0  11   3   90.69    6.60
   0  11  -3   79.39    6.70
   0  11  -3   79.49    6.60
   0  11   3   86.29    6.50
   0 -11  -3   88.09    6.90
   0 -11   3   88.79    6.60
   0 -11  -3   76.39    7.00
   0  11  -4  148.99   12.10
   0  11   4  159.08   11.90
   0  11   4  155.68   11.90
   0  11  -4  156.48   12.00
   0 -11  -4  128.69   12.30
   0 -11   4  168.98   12.00
   0 -11  -4  144.09   12.30
   0 -11   4  170.08   12.00
   0  11  -5   87.49    7.80
   0  11  -5  104.19    7.70
   0  11   5   96.09    7.60
   0  11   5   96.79    7.50
   0 -11  -5   88.59    8.10
   0 -11   5   99.49    7.70
   0 -11  -5   88.99    8.00
   0 -11   5   98.79    7.60
   0  11  -6   12.00    1.90
   0  11   6   10.00    1.40
   0  11   6    9.50    1.50
   0  11  -6   11.50    2.00
   0 -11  -6    9.10    2.10
   0 -11  -6    6.30    1.80
   0 -11   6   11.90    1.80
   0 -11   6   12.60    1.70
   0  11  -7   27.30    3.40
   0  11   7   22.90    2.70
   0  11   7   27.50    2.60
   0  11  -7   26.20    3.20
   0 -11  -7   30.30    3.70
   0 -11   7   24.90    2.80
   0 -11   7   24.60    2.90
   0 -11  -7   19.00    3.20
   0  11  -8    4.80    2.10
   0  11   8    1.50    1.20
   0  11   8    3.70    1.30
   0 -11   8    2.80    1.70
   0 -11  -8    7.00    2.30
   0 -11   8    5.50    1.60
   0  11   9    0.30    1.20
   0  11  -9    0.60    2.20
   0  11   9    4.20    1.50
   0 -11  -9   -2.70    2.20
   0 -11   9   -0.20    1.70
   0 -11   9    0.60    1.70
   0  12   0  137.19    9.50
   0  12   0  121.89    9.40
   0  12   0  126.29    9.50
   0 -12   0  123.89    9.50
   0 -12   0  109.59    9.80
   0  12  -1  340.87   26.40
   0  12   1  377.96   26.40
   0  12   1  356.26   26.40
   0  12  -1  376.16   26.50
   0 -12  -1  356.46   26.40
   0 -12   1  292.57   26.70
   0 -12  -1  328.07   26.80
   0 -12   1  370.26   26.50
   0  12  -2    0.30    0.60
   0  12  -2   -0.70    0.40
   0  12   2    0.50    0.40
   0  12   2   -0.10    0.40
   0 -12   2   -0.80    0.70
   0 -12  -2   -0.20    0.80
   0 -12  -2    0.10    0.30
   0 -12   2   -0.20    0.40
   0  12  -3    2.90    0.90
   0  12   3    3.50    0.60
   0  12   3    2.40    0.60
   0  12  -3    2.90    0.70
   0 -12  -3    3.10    1.20
   0 -12   3    2.30    0.70
   0 -12   3    3.30    0.90
   0  12   4   61.89    4.90
   0  12   4   65.99    4.90
   0  12  -4   55.79    5.10
   0  12  -4   58.89    5.00
   0 -12  -4   68.69    5.40
   0 -12   4   58.69    5.00
   0 -12  -4   52.09    5.50
   0 -12   4   62.69    5.00
   0  12   5   25.30    2.40
   0  12  -5   24.70    2.60
   0  12  -5   27.90    2.90
   0  12   5   27.00    2.40
   0 -12   5   25.80    2.50
   0 -12   5   23.40    2.60
   0 -12  -5   24.30    3.10
   0 -12  -5   20.50    3.00
   0  12   6   65.39    5.80
   0  12  -6   74.29    6.10
   0  12   6   67.79    5.80
   0  12  -6   69.29    6.20
   0 -12   6   77.69    6.00
   0 -12  -6   78.99    6.60
   0 -12  -6   67.59    6.60
   0 -12   6   70.79    5.90
   0  12  -7   23.60    3.10
   0  12   7   24.70    2.50
   0  12  -7   19.40    2.90
   0  12   7   17.20    2.40
   0 -12   7   23.10    2.80
   0 -12  -7   21.70    3.30
   0 -12  -7   30.40    3.70
   0 -12   7   25.20    2.70
   0  12  -8    0.30    1.90
   0  12   8    0.40    1.10
   0  12   8    2.90    1.30
   0 -12  -8    0.60    2.00
   0 -12  -8    1.10    3.00
   0 -12   8    4.30    1.70
   0 -12   8    3.20    1.80
   0  12   9    0.30    1.40
   0  12  -9   -1.60    2.20
   0  12   9   -0.80    1.20
   0 -12   9   -0.80    1.80
   0 -12  -9    1.80    2.60
   0 -13   0    6.80    1.30
   0  13   1   24.90    2.00
   0  13  -1   22.50    1.90
   0  13  -1   24.80    2.10
   0  13   1   26.10    2.00
   0 -13  -1   20.50    1.90
   0 -13   1   23.70    2.00
   0 -13   1   20.60    2.50
   0 -13  -1   23.80    2.70
   0  13  -2    7.80    1.10
   0  13   2    8.40    0.90
   0  13  -2    6.50    0.90
   0  13   2    9.40    0.90
   0 -13   2    9.10    1.00
   0 -13  -2    5.80    1.40
   0 -13   2    7.80    1.20
   0 -13  -2    7.60    0.80
   0  13  -3    4.50    1.10
   0  13   3    7.60    0.90
   0  13  -3    6.30    1.00
   0  13   3    7.60    0.90
   0 -13  -3    8.70    1.70
   0 -13   3    7.40    1.10
   0 -13   3    5.70    1.10
   0 -13  -3    6.80    0.70
   0  13  -4    6.20    1.10
   0  13  -4    9.00    1.50
   0  13   4    7.30    1.00
   0  13   4    8.10    1.10
   0 -13   4    7.30    1.20
   0 -13  -4    7.10    1.50
   0 -13  -4    7.50    1.80
   0 -13   4    6.20    1.20
   0  13   5   30.60    2.90
   0  13   5   31.80    2.80
   0  13  -5   32.70    3.10
   0  13  -5   30.30    3.40
   0 -13  -5   30.00    3.50
   0 -13  -5   29.50    3.80
   0 -13   5   32.00    3.00
   0 -13   5   33.10    3.00
   0  13  -6   -0.70    1.30
   0  13  -6   -1.30    1.20
   0  13   6    0.00    0.80
   0  13   6    0.50    0.80
   0 -13  -6    3.30    1.70
   0 -13  -6   -1.30    1.60
   0 -13   6    0.30    0.90
   0 -13   6   -0.60    1.10
   0  13  -7    3.60    1.90
   0  13   7    5.00    1.30
   0  13   7    5.10    1.30
   0  13  -7    5.70    1.80
   0 -13  -7    5.90    2.30
   0 -13  -7    4.90    2.10
   0 -13   7    4.40    1.70
   0 -13   7    7.50    1.70
   0  13   8   16.10    2.20
   0  13  -8   16.40    2.90
   0  13  -8   18.20    3.20
   0  13   8   15.70    2.20
   0 -13  -8   13.70    3.10
   0 -13   8   20.80    2.70
   0 -13  -8   17.60    3.50
   0 -13   8   16.40    2.70
   0  14   0  623.74   47.80
   0  14   0  707.93   47.80
   0  14   0  621.24   47.80
   0 -14   0  593.74   47.80
   0  14  -1   50.29    4.00
   0  14   1   54.89    4.00
   0  14   1   55.79    4.00
   0  14  -1   51.89    4.10
   0 -14   1   52.59    4.10
   0 -14  -1   48.80    4.00
   0 -14  -1   36.80    4.50
   0 -14   1   47.30    4.50
   0  14   2    1.00    0.50
   0  14   2   -0.10    0.40
   0  14  -2    0.20    0.60
   0  14  -2   -0.10    0.50
   0 -14   2    0.50    0.50
   0 -14   2    0.70    0.90
   0 -14  -2    0.20    0.30
   0 -14  -2    0.60    1.10
   0  14  -3   36.50    3.20
   0  14   3   43.70    3.20
   0  14  -3   40.60    3.50
   0  14   3   39.40    3.10
   0 -14  -3   35.00    3.00
   0 -14   3   40.80    3.30
   0 -14  -3   33.40    4.00
   0  14   4   61.99    4.70
   0  14   4   55.59    4.70
   0  14  -4   54.69    5.00
   0  14  -4   54.19    4.80
   0 -14  -4   45.90    5.40
   0 -14   4   62.19    4.80
   0 -14   4   66.79    4.90
   0  14   5    0.10    0.70
   0  14  -5    0.40    1.00
   0  14   5    0.40    0.70
   0  14  -5    0.70    1.10
   0 -14   5   -1.60    0.80
   0 -14  -5    0.90    1.60
   0 -14  -5    0.60    1.30
   0 -14   5    0.00    0.90
   0  14  -6    1.40    1.30
   0  14   6   -0.90    0.80
   0  14   6    0.80    0.90
   0  14  -6    0.70    1.40
   0 -14  -6   -0.50    1.40
   0 -14   6    0.60    1.20
   0 -14   6    1.30    1.10
   0 -14  -6    0.50    1.80
   0  14  -7    6.00    1.90
   0  14   7    3.40    1.20
   0  14   7    4.10    1.20
   0  14  -7    5.00    2.00
   0 -14  -7    2.40    1.90
   0 -14  -7    3.00    2.20
   0 -14   7    3.90    1.50
   0 -14   7    3.30    1.70
   0  14  -8   -0.20    1.90
   0  14  -8    0.40    2.20
   0  14   8    2.00    1.20
   0  14   8    1.00    1.30
   0 -14   8    0.60    1.70
   0 -14  -8    1.90    2.60
   0 -14  -8   -0.10    2.20
   0 -14   8   -0.90    1.50
   0  15   0    2.90    0.70
   0  15   0    2.10    0.50
   0 -15   0    2.00    0.50
   0  15  -1   40.00    3.30
   0  15   1   44.70    3.20
   0  15  -1   40.00    3.20
   0  15   1   43.80    3.20
   0 -15  -1   34.20    3.20
   0 -15   1   35.10    3.70
   0 -15   1   42.60    3.30
   0 -15  -1   31.10    3.80
   0  15  -2   38.20    3.30
   0  15   2   41.60    3.10
   0  15  -2   36.30    3.10
   0  15   2   40.90    3.00
   0 -15   2   37.50    3.20
   0 -15  -2   29.00    3.80
   0 -15  -2   33.70    3.00
   0  15  -3   40.80    3.30
   0  15  -3   33.90    3.10
   0  15   3   38.60    3.00
   0  15   3   42.40    3.00
   0 -15   3   35.80    3.40
   0 -15  -3   28.40    3.70
   0 -15  -3   31.40    2.90
   0  15  -4   10.10    1.40
   0  15  -4    8.70    1.60
   0  15   4    8.40    1.20
   0  15   4   10.40    1.20
   0 -15   4    9.90    1.40
   0 -15  -4    6.20    2.00
   0 -15   4    8.70    1.30
   0  15  -5   -0.30    1.00
   0  15   5    0.10    0.70
   0  15  -5   -0.40    1.20
   0  15   5    0.80    0.80
   0 -15  -5   -1.90    1.50
   0 -15   5    0.70    1.00
   0 -15   5    0.50    0.90
   0  15  -6   20.90    2.90
   0  15   6   19.30    2.20
   0  15  -6   21.40    2.60
   0  15   6   21.60    2.30
   0 -15  -6   21.20    3.40
   0 -15   6   21.80    2.50
   0 -15   6   18.70    2.60
   0 -15  -6   21.00    3.10
   0  15   7    4.30    1.30
   0  15   7    3.10    1.20
   0  15  -7    3.80    1.80
   0  15  -7    3.50    2.00
   0 -15   7    3.30    1.60
   0 -15  -7   10.50    2.80
   0 -15  -7    0.50    2.00
   0 -15   7    4.30    1.60
   0  15   8    1.10    1.30
   0  15  -8    3.10    2.10
   0  15  -8    5.70    2.50
   0  15   8    4.20    1.40
   0 -15   8    4.60    1.80
   0 -15  -8    1.80    2.40
   0 -15   8    1.20    1.90
   0 -15  -8    3.20    2.80
   0  16   0  113.49    8.40
   0  16   0  115.39    8.40
   0  16   0  110.09    8.30
   0 -16   0   88.09    8.80
   0 -16   0  110.89    8.40
   0  16   1  124.69    8.50
   0  16  -1  112.49    8.50
   0  16   1  109.59    8.40
   0  16  -1  100.99    8.40
   0 -16   1  113.09    8.50
   0 -16   1  105.59    8.90
   0 -16  -1  102.89    8.40
   0  16   2    7.60    0.90
   0  16  -2    4.10    1.00
   0  16  -2    6.50    0.90
   0  16   2    6.90    0.90
   0 -16   2    4.90    1.00
   0 -16   2    5.20    1.40
   0 -16  -2    5.30    0.80
   0 -16  -2    5.10    1.60
   0  16  -3   63.59    5.70
   0  16   3   79.79    5.50
   0  16   3   73.99    5.40
   0  16  -3   62.99    5.50
   0 -16  -3   63.39    5.30
   0 -16   3   63.29    5.80
   0 -16   3   70.29    5.60
   0  16   4   35.40    2.80
   0  16  -4   26.90    2.80
   0  16   4   34.80    2.70
   0  16  -4   24.50    3.10
   0 -16   4   29.70    2.90
   0 -16   4   32.50    2.90
   0 -16  -4   20.10    3.50
   0  16  -5   32.10    3.40
   0  16   5   39.80    3.30
   0  16  -5   35.50    3.80
   0  16   5   39.50    3.30
   0 -16  -5   21.30    3.90
   0 -16   5   36.10    3.40
   0 -16   5   41.20    3.50
   0  16  -6   14.20    2.50
   0  16  -6   17.90    2.30
   0  16   6   14.50    1.80
   0  16   6   11.70    1.70
   0 -16   6   17.50    2.30
   0 -16  -6   14.80    2.90
   0 -16   6    8.20    1.80
   0  16   7   -0.80    1.00
   0  16   7   -0.60    1.00
   0  16  -7   -1.80    1.70
   0  16  -7   -0.50    1.60
   0 -16  -7    1.10    2.30
   0 -16   7    2.90    1.70
   0 -16   7    1.70    1.50
   0  16   8   18.90    2.50
   0  16  -8   21.80    3.60
   0  16   8   15.40    2.40
   0 -16   8   26.00    3.30
   0 -16   8   25.30    3.20
   0 -16  -8   20.20    3.90
   0  17   0    0.00    0.40
   0  17   0    0.90    0.50
   0  17   0    0.20    0.60
   0 -17   0    0.90    0.60
   0 -17   0   -0.10    1.20
   0  17  -1   14.40    1.50
   0  17  -1   17.60    1.80
   0  17   1   19.70    1.60
   0  17   1   16.90    1.70
   0 -17  -1   16.90    1.60
   0 -17  -1   11.80    2.30
   0 -17   1   19.00    1.80
   0 -17   1   14.00    2.20
   0  17   2   14.50    1.40
   0  17   2   14.60    1.50
   0  17  -2   14.60    1.70
   0  17  -2   10.70    1.40
   0 -17  -2   14.60    1.40
   0 -17  -2   10.80    2.20
   0 -17   2   15.80    1.70
   0 -17   2   12.40    1.90
   0  17  -3    1.80    1.00
   0  17  -3    0.70    0.70
   0  17   3    0.60    0.70
   0  17   3    1.10    0.70
   0 -17   3    1.80    0.90
   0 -17  -3    1.90    0.60
   0 -17  -3    1.80    1.40
   0 -17   3    1.20    1.20
   0  17  -4   10.90    1.80
   0  17   4   13.10    1.40
   0  17   4   11.80    1.40
   0  17  -4   10.00    1.50
   0 -17   4    9.40    1.50
   0 -17  -4    6.40    2.10
   0 -17   4   10.60    1.60
   0  17  -5    0.30    1.10
   0  17   5    0.10    0.90
   0  17   5   -0.30    0.80
   0  17  -5    0.20    1.40
   0 -17   5    0.40    1.10
   0 -17   5    0.50    1.10
   0 -17  -5   -0.70    1.70
   0  17  -6    5.50    2.00
   0  17  -6    4.70    1.70
   0  17   6    7.90    1.40
   0  17   6    7.40    1.30
   0 -17   6    7.00    1.70
   0 -17  -6    3.50    2.20
   0 -17   6    7.50    1.80
   0  17   7    6.40    1.50
   0  17  -7    5.70    2.30
   0  17   7    8.60    1.60
   0 -17   7    5.80    1.90
   0 -17  -7    6.00    2.70
   0 -17   7    7.70    2.00
   0  17   8    2.60    1.40
   0  17  -8    2.30    2.30
   0  17   8   -1.20    1.20
   0 -17   8    1.30    2.00
   0 -17  -8    0.80    2.70
   0 -17   8   -1.50    1.70
   0  18   0   80.59    6.20
   0  18   0   75.99    6.10
   0  18   0   77.99    6.00
   0 -18   0   66.99    6.70
   0 -18   0   82.29    6.20
   0  18   1    4.40    0.70
   0  18  -1    3.50    1.00
   0  18   1    3.60    0.90
   0  18   1    4.00    0.70
   0  18  -1    4.50    0.70
   0 -18  -1    3.50    0.80
   0 -18   1    4.70    0.90
   0 -18   1    4.00    1.50
   0 -18  -1    3.10    1.50
   0  18  -2   25.50    2.60
   0  18   2   28.40    2.30
   0  18   2   27.80    2.40
   0  18  -2   24.40    2.30
   0 -18   2   26.70    3.00
   0 -18  -2   26.80    2.30
   0 -18   2   23.60    2.50
   0 -18  -2   20.80    3.20
   0  18  -3    6.80    1.30
   0  18   3    3.90    0.90
   0  18  -3    3.50    0.90
   0  18   3    6.20    1.00
   0 -18  -3    7.00    1.90
   0 -18   3    6.30    1.60
   0 -18   3    4.90    1.10
   0  18  -4    3.40    1.40
   0  18   4    2.90    0.90
   0  18   4    2.40    0.90
   0  18  -4    2.00    1.00
   0 -18  -4    3.80    1.80
   0 -18   4    5.40    1.20
   0 -18   4    3.20    1.10
   0  18   5   -0.30    0.90
   0  18  -5    0.60    1.10
   0  18   5    1.00    0.90
   0  18  -5   -1.50    1.30
   0 -18  -5   -1.70    1.60
   0 -18   5    1.10    1.20
   0 -18   5   -1.20    1.00
   0  18  -6    0.80    2.10
   0  18   6    0.20    1.00
   0  18  -6    0.90    1.70
   0  18   6    0.30    1.00
   0 -18   6    0.50    1.50
   0 -18   6    1.00    1.30
   0 -18  -6    1.30    2.20
   0  18   7   20.10    2.50
   0  18  -7   16.30    3.20
   0  18   7   17.70    2.20
   0 -18   7   13.30    2.70
   0 -18  -7   17.10    3.60
   0 -18   7   17.30    2.70
   0  19   0    0.80    0.80
   0  19   0   -0.40    0.40
   0 -19   0   -0.20    1.30
   0 -19   0   -1.20    0.60
   0  19  -1   20.10    2.00
   0  19   1   27.50    2.20
   0  19  -1   21.70    2.30
   0  19   1   22.70    2.00
   0  19   1   21.40    2.00
   0 -19   1   21.80    2.20
   0 -19  -1   23.10    2.10
   0 -19  -1   21.20    3.00
   0 -19   1   20.90    2.80
   0  19   2   47.90    3.70
   0  19  -2   43.10    3.70
   0  19  -2   42.00    4.00
   0  19   2   51.69    3.80
   0 -19   2   50.89    4.50
   0 -19  -2   42.90    3.70
   0 -19   2   49.70    4.00
   0 -19  -2   29.70    4.50
   0  19  -3    1.00    1.20
   0  19  -3    2.00    0.90
   0  19   3    4.70    0.90
   0 -19   3    3.20    1.10
   0 -19  -3    2.70    1.80
   0 -19   3    0.30    1.40
   0  19   4    2.50    0.90
   0  19  -4    2.50    1.00
   0  19   4    1.00    0.90
   0  19  -4    1.90    1.30
   0 -19   4   -0.10    1.00
   0 -19   4    0.20    1.00
   0 -19  -4    1.50    1.80
   0  19   5    3.80    1.10
   0  19   5    5.90    1.20
   0  19  -5    2.70    1.60
   0 -19   5    2.10    1.40
   0 -19  -5    5.80    2.40
   0 -19   5    5.90    1.40
   0  19   6    4.90    1.40
   0  19  -6    3.50    2.10
   0  19   6    3.90    1.30
   0 -19   6    5.90    1.80
   0 -19   6    6.50    1.70
   0 -19  -6    4.20    2.60
   0  19   7   33.70    3.30
   0  19  -7   33.50    4.20
   0  19   7   31.20    3.20
   0 -19   7   26.30    3.60
   0 -19   7   32.00    3.70
   0 -19  -7   25.20    4.40
   0  20   0   15.90    1.60
   0  20   0   18.20    1.90
   0 -20   0   18.10    1.80
   0 -20   0   14.00    2.50
   0  20   1    3.70    0.80
   0  20  -1    1.90    1.00
   0  20   1    4.00    0.70
   0  20   1    3.60    0.90
   0  20  -1    2.80    0.70
   0 -20  -1    3.60    0.90
   0 -20   1    1.80    1.50
   0 -20  -1    2.20    1.70
   0 -20   1    3.30    1.00
   0  20   2   34.50    2.80
   0  20   2   35.20    2.90
   0  20  -2   27.80    2.80
   0  20  -2   31.40    3.10
   0 -20  -2   27.10    3.90
   0 -20   2   31.60    3.60
   0 -20   2   35.40    3.10
   0 -20  -2   32.50    2.90
   0  20   3    0.70    0.80
   0  20   3    1.40    0.80
   0  20  -3   -1.00    0.70
   0  20  -3    0.30    1.10
   0 -20   3    1.20    1.50
   0 -20  -3    0.10    1.70
   0 -20   3    0.10    1.00
   0  20   4    0.40    0.90
   0  20   4    1.90    0.90
   0  20  -4    1.10    1.50
   0 -20  -4    1.70    1.90
   0 -20   4    2.00    1.10
   0 -20   4    0.80    1.10
   0  20   5    4.20    1.20
   0  20   5    4.50    1.10
   0  20  -5    1.70    1.80
   0 -20  -5    1.60    2.20
   0 -20   5    2.10    1.40
   0 -20   5    1.70    1.50
   0  20  -6   13.50    2.70
   0  20   6   11.60    1.80
   0  20   6    8.50    1.60
   0 -20   6   11.10    2.10
   0 -20   6    6.90    2.00
   0 -20  -6    8.80    2.80
   0  20   7   16.80    2.30
   0  20   7   21.00    2.60
   0  20  -7   16.20    3.20
   0 -20   7   14.50    2.70
   0 -20  -7   16.60    3.60
   0 -20   7   15.40    2.80
   0  21   0   -0.40    0.50
   0  21   0    0.30    0.90
   0 -21   0    0.70    1.50
   0 -21   0    0.10    0.80
   0  21   1    9.40    1.10
   0  21  -1    9.70    1.10
   0  21  -1    7.90    1.40
   0  21   1   10.10    1.20
   0  21   1   10.30    1.40
   0 -21   1    8.70    2.20
   0 -21   1   11.20    1.50
   0 -21  -1    8.70    1.30
   0 -21  -1    9.30    2.30
   0  21   2    0.40    0.80
   0  21  -2    1.40    0.70
   0  21   2    0.60    0.70
   0  21  -2    2.10    1.10
   0 -21   2    0.20    1.60
   0 -21   2    0.10    1.00
   0 -21  -2    0.10    1.70
   0 -21  -2    0.90    0.80
   0  21   3   11.50    1.50
   0  21  -3    9.50    1.90
   0  21   3   12.20    1.40
   0 -21   3   11.30    2.30
   0 -21  -3    5.60    2.30
   0 -21   3   12.40    1.70
   0  21   4   44.70    3.60
   0  21   4   35.70    3.50
   0  21  -4   34.90    4.00
   0 -21   4   37.50    3.80
   0 -21   4   44.20    3.70
   0 -21  -4   30.60    4.50
   0  21   5   12.10    1.70
   0  21   5   10.80    1.60
   0  21  -5    8.10    2.30
   0 -21   5   10.10    2.00
   0 -21   5   11.00    2.00
   0 -21  -5    9.60    2.80
   0  21   6    1.30    1.30
   0  21  -6    7.70    2.40
   0  21   6    3.80    1.50
   0 -21   6    4.80    1.80
   0 -21  -6    6.80    2.80
   0 -21   6    6.10    2.00
   0  22   0    0.80    0.60
   0  22   0    2.10    1.00
   0 -22   0    2.10    0.90
   0 -22   0   -2.20    1.50
   0  22   1    0.80    0.90
   0  22   1    2.50    0.70
   0  22   1    1.40    0.70
   0  22  -1    0.60    0.70
   0  22  -1    1.90    1.10
   0 -22   1    0.60    1.70
   0 -22  -1    2.00    0.90
   0 -22  -1    3.20    1.80
   0 -22   1    2.10    1.10
   0  22   2    4.60    1.10
   0  22   2    5.60    1.00
   0  22  -2    3.50    1.30
   0 -22   2    5.60    2.00
   0 -22  -2    6.80    1.40
   0 -22  -2    5.60    2.10
   0 -22   2    5.00    1.30
   0  22   3    2.50    1.00
   0  22  -3    1.30    1.40
   0  22   3    0.10    0.80
   0 -22  -3    3.00    2.00
   0 -22   3    0.70    1.10
   0 -22   3    4.30    1.90
   0  22   4    3.40    1.40
   0  22   4    1.80    1.10
   0  22  -4   -1.50    1.40
   0 -22  -4    5.30    2.40
   0 -22   4    4.10    1.40
   0 -22   4    0.50    1.20
   0  22  -5   12.70    2.50
   0  22   5    9.60    1.60
   0 -22   5    9.30    1.90
   0 -22   5   10.30    2.00
   0 -22  -5    5.90    2.70
   0  22   6    0.70    1.20
   0  22  -6    2.70    2.20
   0 -22  -6    3.60    2.70
   0 -22   6    1.00    1.70
   0 -22   6    1.30    3.00
   0  23   0    2.20    1.00
   0 -23   0    0.30    0.90
   0 -23   0    0.20    1.70
   0  23  -1    0.20    1.00
   0  23   1   -0.10    0.90
   0  23   1    0.60    0.70
   0 -23  -1    0.50    0.90
   0 -23   1   -0.50    1.80
   0 -23   1   -0.60    1.00
   0 -23  -1    1.40    1.80
   0  23  -2    0.80    1.30
   0  23   2   -0.40    0.90
   0  23   2    0.60    0.70
   0 -23  -2   -0.20    1.90
   0 -23   2    2.40    1.20
   0 -23   2    0.80    1.90
   0  23   3    7.10    1.30
   0  23  -3    5.40    1.70
   0 -23   3    6.80    1.60
   0 -23   3    7.80    2.20
   0 -23  -3    4.00    2.30
   0  23  -4   18.20    2.70
   0  23   4   17.70    2.10
   0 -23  -4    7.70    2.90
   0 -23   4   19.70    2.50
   0  23  -5    4.10    2.20
   0  23   5    5.00    1.40
   0 -23   5    9.90    2.00
   0 -23  -5    4.70    2.60
   0  23  -6   12.30    2.90
   0  23   6    9.70    1.80
   0 -23   6   10.70    2.40
   0 -23  -6   10.30    3.20
   0  24   0  104.29    8.60
   0 -24   0   86.99    9.30
   0 -24   0  126.69    8.70
   0  24  -1    6.30    1.40
   0  24   1    5.20    1.30
   0 -24  -1    6.50    1.30
   0 -24  -1    2.60    2.10
   0 -24   1    3.30    2.20
   0 -24   1    5.20    1.40
   0  24   2    4.50    1.20
   0  24  -2    2.00    1.40
   0  24   2    3.30    1.00
   0 -24  -2    0.90    2.10
   0 -24   2    1.30    2.10
   0 -24   2    2.30    1.40
   0  24  -3    1.80    1.60
   0  24   3   -0.50    1.00
   0 -24   3   -1.60    3.30
   0 -24   3    0.50    1.30
   0 -24  -3   -2.70    1.80
   0  24  -4    2.50    2.00
   0  24   4    4.00    1.30
   0 -24   4    5.90    1.70
   0 -24  -4    4.60    2.50
   0  24  -5    3.00    2.20
   0  24   5    1.20    1.30
   0 -24   5    2.30    1.70
   0 -24  -5    1.60    2.50
   0  25   0    2.50    1.20
   0 -25   0    1.60    1.20
   0 -25   0    3.60    2.30
   0  25   1    0.70    1.10
   0  25  -1    0.80    1.20
   0 -25   1    1.90    1.40
   0 -25  -1    2.80    2.20
   0 -25  -1    0.80    1.10
   0 -25   1    1.50    2.20
   0  25   2    2.60    1.20
   0  25  -2   -0.20    1.40
   0 -25   2    1.00    1.30
   0 -25   2   -1.10    2.10
   0 -25  -2    0.80    2.20
   0  25  -3   15.80    2.60
   0  25   3   15.20    2.00
   0 -25   3   19.40    2.50
   0 -25  -3   16.10    3.30
   0  25   4    7.40    1.50
   0  25  -4    5.90    2.20
   0 -25   4   11.10    2.10
   0 -25  -4    5.90    2.80
   0  25  -5    1.30    2.20
   0  25   5   -0.10    1.30
   0 -25  -5    0.50    2.60
   0 -25   5    2.70    1.80
   0  26   0   24.20    2.70
   0 -26   0   21.40    3.70
   0 -26   0   24.00    2.80
   0  26   1    1.80    1.20
   0  26  -1    1.00    1.40
   0 -26   1   -1.60    2.20
   0 -26  -1   -0.60    2.10
   0 -26   1    0.70    1.40
   0  26  -2   12.80    2.50
   0  26   2   21.20    2.30
   0 -26   2   27.80    2.80
   0 -26  -2   12.00    3.30
   0 -26   2   22.10    3.50
   0  26   3   -0.70    1.20
   0  26  -3    1.70    1.80
   0 -26   3    1.50    1.60
   0 -26  -3    0.50    2.50
   0  26   4    7.60    1.60
   0  26  -4    5.50    2.30
   0 -26  -4    5.10    2.90
   0 -26   4    7.20    2.10
   0  27   0    1.50    1.40
   0 -27   0    1.90    1.50
   0 -27   0    2.40    2.50
   0  27   1   25.50    2.80
   0  27  -1   26.00    3.00
   0 -27   1   19.80    3.80
   0 -27   1   36.60    3.30
   0 -27  -1   18.70    3.80
   0  27  -2   -0.60    1.60
   0  27   2    1.00    1.20
   0 -27   2    2.10    2.60
   0 -27   2    2.60    1.60
   0 -27  -2    0.70    2.30
   0  27   3    4.20    1.40
   0  27  -3    1.60    1.90
   0 -27   3    6.40    1.90
   0 -27  -3    1.80    2.60
   0  28   0    0.80    1.40
   0 -28   0    2.80    1.70
   0 -28   0    1.30    2.60
   0  28  -1    4.00    1.70
   0  28   1    4.30    1.50
   0 -28   1    5.40    1.90
   0 -28  -1    4.50    2.70
   0 -28   1    1.60    2.70
   0  28   2    6.60    1.60
   0  28  -2    3.00    1.80
   0 -28   2    6.50    3.00
   0 -28  -2    1.10    2.70
   0 -28   2    7.30    2.00
   0  29   0    3.40    1.70
   0 -29   0    1.10    2.60
   0 -29   0    4.90    3.10
   0  29  -1   14.30    2.30
   0  29   1    9.50    2.00
   0 -29  -1    6.90    3.10
   0 -29   1   10.00    3.30
   0 -29   1   16.30    2.50
  -1   0  10    9.80    2.10
   1   0 -10   10.30    2.80
   1   0  -9    1.30    1.90
  -1   0   9    1.80    1.40
   1   0  -8    1.50    1.40
  -1   0   8    3.20    1.30
   1   0  -7    0.30    1.00
  -1   0   7    0.00    0.90
  -1   0   7    0.60    0.70
   1   0  -6    0.90    0.90
  -1   0   6   -0.30    0.50
  -1   0   6    0.40    0.80
  -1   0   5   -0.60    0.40
   1   0  -5    0.40    0.70
  -1   0   5    0.50    0.50
  -1   0   4   -0.20    0.50
  -1   0   4    0.30    0.40
   1   0  -4    0.30    0.50
   1   0  -4    0.30    0.30
  -1   0   3   -0.30    0.40
   1   0  -3   -0.10    0.20
  -1   0   3   -0.10    0.30
   1   0  -3   -0.70    0.40
  -1   0   2 1182.38   88.99
   1   0  -2 1067.79   88.99
   1   0  -2 1086.89   88.99
  -1   0   2 1318.67   88.99
  -1   0   2 1280.57   88.99
  -1   0   1    0.40    0.20
   1   0  -1    0.00    0.10
   1   0  -1    0.00    0.20
  -1   0   1    0.00    0.10
   1   0  -1    0.00    0.20
  -1   0   1    0.10    0.20
   1   0  -1   -0.10    0.10
   1   0   0  206.88   15.10
  -1   0   0  187.58   15.10
   1   0   0  209.68   15.10
   1   0   1   -0.30    0.10
  -1   0  -1   -0.30    0.30
  -1   0  -1   -0.10    0.40
   1   0   1    0.00    0.30
  -1   0  -2   61.99    4.50
   1   0   2   52.19    4.40
   1   0   2   57.69    4.30
   1   0   3    0.40    0.50
  -1   0  -3   -0.80    0.50
   1   0   3    0.10    0.20
  -1   0  -4   55.39    4.40
   1   0   4   49.50    4.00
   1   0   4   54.49    4.30
  -1   0  -5    0.90    0.90
   1   0   5    0.90    0.40
   1   0   5   -0.80    0.70
   1   0   6    2.50    0.70
  -1   0  -6    1.10    1.00
   1   0   6    1.80    0.90
  -1   0  -7    1.10    1.40
   1   0   7    1.50    1.20
  -1   0  -8    6.00    2.10
   1   0   8    4.60    1.60
   1   0   9    1.20    1.50
  -1   0  -9    0.80    2.30
  -1   1  10    8.50    2.10
   1   1 -10   10.90    3.10
   1  -1 -10   12.80    3.00
  -1  -1  10    9.70    2.10
   1   1  -9   84.29    7.30
  -1   1   9   70.99    6.50
  -1  -1   9   68.29    6.40
   1  -1  -9   81.19    7.20
   1   1  -8    7.00    1.80
  -1   1   8    3.00    1.20
  -1  -1   8    3.50    1.20
   1  -1  -8    2.10    1.50
  -1  -1   8    3.60    1.40
  -1   1   7   51.59    4.00
  -1   1   7   44.10    4.20
   1   1  -7   42.60    4.50
  -1  -1   7   50.59    4.10
   1  -1  -7   48.50    4.60
  -1  -1   7   49.80    4.30
   1   1  -6   81.99    6.40
  -1   1   6   74.59    6.10
  -1   1   6   76.29    6.00
  -1  -1   6   80.69    6.10
   1  -1  -6   60.99    6.20
  -1  -1   6   80.09    6.00
  -1   1   5   44.60    3.80
   1   1  -5   44.00    4.10
  -1   1   5   47.00    3.90
  -1  -1   5   47.60    3.90
  -1  -1   5   47.80    3.90
   1  -1  -5   52.99    3.90
   1  -1  -5   52.19    4.20
   1   1  -4    0.60    0.60
  -1   1   4    0.50    0.50
  -1   1   4    1.00    0.40
   1  -1  -4    1.10    0.60
  -1  -1   4    1.00    0.40
   1  -1  -4    1.00    0.40
  -1  -1   4    2.30    0.60
  -1   1   3   34.90    2.80
  -1   1   3   36.50    2.80
   1   1  -3   34.00    2.90
   1   1  -3   32.80    2.70
  -1  -1   3   37.10    2.80
  -1  -1   3   36.40    2.80
   1  -1  -3   33.20    2.70
   1  -1  -3   34.20    2.90
   1   1  -2    4.60    0.60
  -1   1   2    5.20    0.60
  -1   1   2    4.80    0.60
   1   1  -2    4.10    0.60
   1   1  -2    4.50    0.60
  -1  -1   2    5.20    0.60
  -1  -1   2    6.90    0.60
   1  -1  -2    4.90    0.60
   1  -1  -2    3.90    0.50
   1  -1  -2    7.00    0.70
  -1   1   1  140.19   11.30
   1   1  -1  150.48   11.30
   1   1  -1  151.58   11.30
   1   1  -1  158.28   11.30
  -1   1   1  143.79   11.30
  -1   1   1  173.18   11.40
   1  -1  -1  150.18   11.30
   1  -1  -1  151.68   11.30
  -1  -1   1  144.39   11.30
  -1  -1   1  156.88   11.30
   1  -1  -1  134.19   11.30
   1   1   0  500.45   37.50
  -1   1   0  517.75   37.50
  -1   1   0  499.65   37.50
   1  -1   0  498.45   37.50
  -1  -1   0  476.25   37.50
   1  -1   0  541.05   37.50
   1  -1   0  513.05   37.40
  -1  -1   0  448.56   37.50
  -1   1  -1  114.09    7.30
   1   1   1  100.09    7.20
   1   1   1   92.79    7.30
  -1   1  -1   85.49    7.30
  -1  -1  -1   99.89    7.30
   1  -1   1   82.09    7.20
   1   1   2   16.60    1.30
   1   1   2   15.70    1.40
  -1   1  -2   13.80    1.50
  -1  -1  -2   17.50    1.60
   1  -1   2   15.50    1.40
  -1  -1  -2   14.40    1.40
   1  -1   2   17.60    1.30
  -1   1  -3   20.90    1.80
   1   1   3   16.70    1.70
   1   1   3   17.20    1.50
  -1  -1  -3   17.50    1.80
   1  -1   3   18.00    1.50
   1  -1   3   20.80    1.70
   1   1   4   22.00    1.90
   1   1   4   24.60    2.20
  -1   1  -4   25.30    2.40
  -1  -1  -4   29.10    2.40
   1  -1   4   23.50    2.00
   1  -1   4   22.80    2.20
   1   1   5    0.10    0.70
  -1   1  -5   -0.80    0.80
   1   1   5    0.80    0.40
   1  -1   5    0.10    0.40
   1  -1   5    1.20    0.70
  -1  -1  -5   -0.70    0.80
   1   1   6    1.10    0.60
   1   1   6   -1.30    0.80
  -1   1  -6    0.50    1.10
   1  -1   6    0.80    0.60
  -1  -1  -6    1.50    1.20
   1  -1   6    0.90    0.90
  -1   1  -7   23.40    2.80
   1   1   7   17.70    2.40
   1  -1   7   17.20    2.30
  -1  -1  -7   21.40    2.90
   1   1   8    2.40    1.40
  -1   1  -8   -1.40    1.60
  -1  -1  -8    3.70    1.90
   1  -1   8    2.60    1.50
   1   1   9    7.10    2.00
  -1   1  -9    8.40    2.70
  -1  -1  -9    8.20    2.80
   1  -1   9    8.10    2.00
   1   2 -10    5.40    2.70
  -1   2  10    4.80    1.70
   1  -2 -10    1.10    2.30
  -1  -2  10    5.70    1.90
   1   2  -9  230.68   20.20
  -1   2   9  250.17   19.70
  -1  -2   9  242.58   19.80
   1  -2  -9  306.27   20.50
   1   2  -8  159.98   12.40
  -1   2   8  143.39   12.00
   1  -2  -8  178.38   12.60
  -1  -2   8  149.79   12.10
  -1  -2   8  143.29   11.90
  -1   2   7   41.90    3.70
   1   2  -7   42.90    4.10
  -1   2   7   40.20    3.50
  -1  -2   7   42.00    3.80
  -1  -2   7   37.50    3.60
   1  -2  -7   54.79    4.30
  -1   2   6    0.90    0.70
   1   2  -6    2.70    1.00
  -1   2   6    1.40    0.60
  -1  -2   6    2.20    0.70
  -1  -2   6    1.50    0.90
   1  -2  -6    2.50    1.10
   1  -2  -6    1.90    0.90
  -1   2   5   12.20    1.30
   1   2  -5   13.30    1.70
  -1   2   5   15.30    1.60
  -1  -2   5   16.20    1.70
   1  -2  -5   14.10    1.80
  -1  -2   5   14.60    1.50
   1  -2  -5   12.80    1.50
  -1   2   4   53.39    4.00
   1   2  -4   52.79    4.10
  -1   2   4   49.60    3.90
  -1  -2   4   57.29    4.00
   1  -2  -4   40.80    4.10
   1  -2  -4   44.50    3.90
  -1  -2   4   49.70    3.90
  -1   2   3    0.20    0.30
   1   2  -3   -0.40    0.40
  -1   2   3   -0.10    0.40
   1   2  -3    0.00    0.40
  -1  -2   3   -0.20    0.30
   1  -2  -3    0.10    0.30
   1  -2  -3   -0.10    0.50
  -1  -2   3    0.10    0.30
  -1   2   2  775.12   51.39
   1   2  -2  672.23   51.49
   1   2  -2  674.73   51.39
  -1   2   2  703.63   51.39
  -1  -2   2  683.13   51.39
   1  -2  -2  682.53   51.39
   1  -2  -2  669.93   51.39
  -1  -2   2  680.33   51.39
   1  -2  -2  628.04   51.49
   1   2  -1 2443.86  171.98
   1   2  -1 2131.79  171.88
   1   2  -1 2087.49  171.88
  -1   2   1 2355.46  171.88
  -1   2   1 2612.44  171.98
  -1  -2   1 2035.00  171.88
   1  -2  -1 2242.58  171.98
   1  -2  -1 2263.97  171.88
  -1  -2   1 2128.49  171.98
  -1  -2   1 2650.63  171.88
   1   2   0   16.30    1.40
   1   2   0   15.80    1.30
  -1   2   0   16.30    1.30
  -1   2   0   18.00    1.40
   1   2   0   18.20    1.50
  -1  -2   0   16.10    1.40
   1  -2   0   16.50    1.30
   1  -2   0   19.00    1.40
  -1   2  -1  326.47   25.00
  -1   2  -1  355.76   24.90
   1   2   1  350.26   24.90
   1   2   1  311.77   24.90
  -1  -2  -1  289.17   25.00
   1  -2   1  322.47   24.90
   1  -2   1  342.37   24.90
  -1  -2  -1  352.56   25.00
   1   2   2   46.80    3.80
  -1   2  -2   47.20    4.00
  -1   2  -2   49.00    4.00
   1   2   2   50.49    3.90
  -1  -2  -2   50.99    4.00
   1  -2   2   52.09    3.90
  -1  -2  -2   53.89    4.10
   1  -2   2   52.29    3.80
   1   2   3  813.22   64.59
  -1   2  -3  950.10   64.79
   1   2   3  870.51   64.69
   1  -2   3  872.31   64.79
  -1  -2  -3  822.12   64.79
  -1  -2  -3  846.52   64.79
  -1   2  -4  195.58   14.80
   1   2   4  199.58   14.70
   1   2   4  184.08   14.50
  -1  -2  -4  196.88   14.80
   1  -2   4  186.88   14.70
   1  -2   4  190.78   14.50
  -1  -2  -4  194.78   14.70
   1   2   5   34.60    3.00
  -1   2  -5   34.20    3.30
   1   2   5   33.60    2.70
  -1  -2  -5   32.50    3.30
   1  -2   5   34.90    2.80
   1  -2   5   33.50    3.10
   1   2   6    7.40    1.30
  -1   2  -6    8.20    1.60
   1   2   6    7.20    0.90
   1  -2   6    5.20    1.30
   1  -2   6    6.00    1.00
  -1  -2  -6    6.80    1.50
   1   2   7   13.20    1.90
  -1   2  -7   10.80    2.20
   1  -2   7   13.40    1.60
  -1  -2  -7    9.90    2.20
   1  -2   7    9.30    1.70
  -1   2  -8   -0.20    1.70
   1   2   8    1.90    1.40
   1  -2   8    1.40    1.40
  -1  -2  -8   -0.40    1.80
  -1   2  -9    2.60    2.50
   1   2   9    0.40    1.60
  -1  -2  -9    4.90    2.50
   1  -2   9    3.60    1.80
   1   3 -10   14.80    3.30
  -1   3  10   12.70    2.10
  -1   3  10   13.40    2.30
   1  -3 -10   16.70    3.50
  -1  -3  10   16.10    2.60
   1   3  -9   33.80    4.30
  -1   3   9   34.10    3.70
  -1  -3   9   41.30    3.90
   1  -3  -9   33.70    4.40
  -1   3   8   63.99    5.60
   1   3  -8   59.29    6.00
   1  -3  -8   69.99    6.20
  -1  -3   8   67.29    5.50
  -1  -3   8   66.39    5.70
  -1   3   7   61.49    5.20
   1   3  -7   67.59    5.60
  -1  -3   7   69.99    5.40
  -1  -3   7   66.09    5.20
   1  -3  -7   49.90    5.30
  -1   3   6   33.60    2.90
   1   3  -6   29.80    3.10
  -1   3   6   33.10    2.70
  -1  -3   6   31.30    2.90
   1  -3  -6   28.40    3.00
   1  -3  -6   32.50    3.20
  -1  -3   6   31.00    2.80
  -1   3   5   46.10    3.50
  -1   3   5   42.00    3.40
   1   3  -5   41.50    3.60
   1  -3  -5   47.10    3.70
  -1  -3   5   38.10    3.50
   1  -3  -5   42.50    3.60
  -1  -3   5   38.50    3.40
  -1   3   4   72.39    5.60
  -1   3   4   75.19    5.70
   1   3  -4   72.39    5.80
   1   3  -4   58.49    5.70
   1  -3  -4   79.79    5.70
  -1  -3   4   74.99    5.70
  -1  -3   4   70.79    5.70
   1  -3  -4   77.89    5.90
  -1   3   3  317.77   23.20
   1   3  -3  313.07   23.20
  -1   3   3  349.57   23.20
   1   3  -3  270.87   23.20
   1  -3  -3  275.27   23.20
   1  -3  -3  323.97   23.30
  -1  -3   3  284.37   23.20
  -1  -3   3  325.37   23.20
   1   3  -2 5021.10  356.36
  -1   3   2 5104.39  356.36
   1   3  -2 4767.82  356.26
  -1   3   2 4683.73  356.26
   1   3  -2 5189.88  356.46
   1  -3  -2 4797.52  356.26
   1  -3  -2 4843.32  356.36
  -1  -3   2 4035.20  356.26
   1  -3  -2 4775.62  356.36
  -1  -3   2 4339.57  356.36
  -1   3   1 1089.99   73.89
  -1   3   1  921.51   73.89
  -1   3   1  996.40   73.89
   1   3  -1  996.30   73.99
   1   3  -1 1030.20   73.89
  -1  -3   1  900.41   73.99
   1  -3  -1 1011.00   73.99
   1  -3  -1  946.51   73.99
  -1   3   0   44.00    3.30
   1   3   0   37.90    3.20
  -1   3   0   46.30    3.30
   1   3   0   37.80    3.20
  -1  -3   0   39.60    3.30
  -1  -3   0   49.20    3.40
   1  -3   0   44.00    3.20
   1  -3   0   43.10    3.30
  -1   3  -1   93.79    7.10
   1   3   1   94.09    7.10
   1   3   1   89.69    7.10
  -1   3  -1   94.79    7.20
  -1  -3  -1   99.59    7.30
   1  -3   1   94.89    7.10
  -1  -3  -1  100.19    7.30
   1  -3   1   88.79    7.10
   1   3   2   36.80    2.90
  -1   3  -2   36.10    3.20
  -1   3  -2   37.90    3.10
   1   3   2   40.50    3.10
   1  -3   2   41.30    3.00
  -1  -3  -2   38.10    3.20
  -1  -3  -2   39.30    3.20
  -1   3  -3   40.20    3.60
   1   3   3   47.90    3.60
  -1   3  -3   45.30    3.70
   1   3   3   44.80    3.40
   1  -3   3   48.60    3.60
   1  -3   3   41.70    3.50
  -1  -3  -3   43.70    3.80
  -1  -3  -3   46.10    3.70
   1   3   4  368.56   30.00
   1   3   4  401.46   30.20
  -1   3  -4  432.06   30.30
   1  -3   4  411.46   30.30
   1  -3   4  385.26   30.10
  -1  -3  -4  424.06   30.30
  -1  -3  -4  382.56   30.40
  -1   3  -5   64.49    5.20
   1   3   5   59.39    4.80
   1   3   5   66.69    5.10
  -1  -3  -5   64.29    5.00
  -1  -3  -5   58.29    5.30
   1  -3   5   63.09    5.10
   1  -3   5   57.79    4.90
  -1   3  -6   30.00    3.00
   1   3   6   28.30    2.70
   1  -3   6   24.10    2.60
  -1  -3  -6   24.00    2.80
   1  -3   6   19.60    2.20
   1   3   7    2.80    1.20
  -1   3  -7    0.00    1.40
  -1  -3  -7    3.30    1.60
   1  -3   7    4.30    1.30
   1  -3   7    3.20    1.00
   1   3   8    9.60    1.90
  -1   3  -8    9.40    2.40
   1  -3   8   14.30    2.20
  -1  -3  -8    7.90    2.50
  -1   3  -9   -3.30    2.10
   1   3   9    1.90    1.60
  -1  -3  -9   -2.50    2.00
   1  -3   9   -1.70    1.50
  -1   4  10   25.40    3.00
   1   4 -10   36.20    4.70
  -1   4  10   24.40    3.30
   1  -4 -10   31.10    4.30
  -1  -4  10   30.10    3.50
   1   4  -9    6.00    2.10
  -1   4   9    4.60    1.60
   1  -4  -9    3.00    2.00
  -1  -4   9    2.60    1.50
   1   4  -8   72.19    6.60
  -1   4   8   70.59    6.00
  -1  -4   8   69.49    6.20
  -1  -4   8   68.29    6.00
   1  -4  -8   86.99    6.80
   1   4  -7   17.60    2.40
  -1   4   7   16.30    2.00
  -1  -4   7   18.50    2.00
   1  -4  -7   13.20    2.20
   1  -4  -7   15.40    2.20
  -1  -4   7   17.10    2.10
   1   4  -6    0.50    0.90
  -1   4   6    0.80    0.80
  -1   4   6    0.70    0.50
   1  -4  -6    0.90    0.90
  -1  -4   6    0.30    0.80
  -1  -4   6    1.50    0.70
   1  -4  -6    0.50    0.90
   1   4  -5   -0.80    0.70
   1   4  -5   -1.10    0.60
  -1   4   5    0.40    0.60
  -1   4   5    0.30    0.40
   1  -4  -5    0.20    0.70
  -1  -4   5    0.30    0.60
   1  -4  -5    1.30    0.70
  -1  -4   5   -0.70    0.40
  -1   4   4   18.50    1.70
   1   4  -4   20.10    2.00
   1   4  -4   17.20    1.80
  -1   4   4   18.50    1.60
   1  -4  -4   20.50    1.80
   1  -4  -4   18.90    2.00
  -1  -4   4   18.90    1.80
  -1  -4   4   17.80    1.70
  -1   4   3  110.59    7.70
  -1   4   3   99.69    7.70
   1   4  -3   99.29    7.80
   1   4  -3  103.39    7.80
  -1  -4   3   88.69    7.70
   1  -4  -3   89.09    7.70
  -1  -4   3  104.59    7.80
   1  -4  -3  103.79    7.90
   1  -4  -3  115.39    7.80
   1   4  -2 8809.32  660.93
   1   4  -2 8375.06  660.93
  -1   4   2 8466.45  660.83
   1  -4  -2 8848.21  661.03
   1  -4  -2 8237.28  660.73
   1  -4  -2 9432.56  661.03
  -1  -4   2 9999.00  661.13
  -1  -4   2 8422.26  660.83
  -1   4   1   21.30    1.70
  -1   4   1   20.60    1.70
   1   4  -1   20.50    1.70
   1   4  -1   22.40    1.70
  -1   4   1   22.80    1.60
   1  -4  -1   21.30    1.70
   1  -4  -1   20.00    1.70
  -1  -4   1   16.20    1.70
   1   4   0   21.30    2.00
   1   4   0   25.40    2.00
  -1   4   0   25.70    2.00
  -1   4   0   27.40    2.00
   1  -4   0   26.80    2.00
  -1  -4   0   21.80    2.00
  -1  -4   0   27.50    2.20
   1  -4   0   27.40    2.00
  -1   4  -1   67.79    4.70
   1   4   1   53.09    4.70
   1   4   1   51.59    4.60
  -1   4  -1   65.19    4.80
   1   4   1   63.49    4.70
  -1  -4  -1   58.69    4.60
   1  -4   1   67.09    4.70
   1  -4   1   58.89    4.70
   1  -4   1   64.29    4.70
  -1  -4  -1   65.59    4.90
  -1   4  -2   20.10    1.90
  -1   4  -2   20.50    1.80
   1   4   2   20.10    1.80
   1  -4   2   21.00    1.70
  -1  -4  -2   21.40    2.00
  -1  -4  -2   21.30    2.00
  -1   4  -3   27.40    2.50
   1   4   3   30.90    2.40
  -1   4  -3   28.30    2.50
  -1  -4  -3   28.90    2.50
   1  -4   3   29.80    2.40
   1  -4   3   25.30    2.30
  -1  -4  -3   27.50    2.60
  -1   4  -4  346.47   24.80
   1   4   4  290.27   24.40
   1   4   4  327.67   24.70
  -1   4  -4  317.57   24.80
  -1  -4  -4  352.66   24.90
  -1  -4  -4  362.66   24.80
   1  -4   4  290.97   24.50
   1  -4   4  331.47   24.70
  -1   4  -5   39.00    3.60
   1   4   5   40.40    3.50
   1   4   5   36.00    3.10
   1  -4   5   39.40    3.30
  -1  -4  -5   45.30    3.50
   1  -4   5   44.10    3.60
  -1  -4  -5   41.00    3.80
  -1   4  -6   33.50    3.50
   1   4   6   34.10    3.20
   1  -4   6   36.20    3.30
  -1  -4  -6   32.60    3.20
   1  -4   6   33.90    3.00
  -1  -4  -6   38.60    3.70
   1   4   7   -2.00    1.00
  -1   4  -7    1.80    1.50
   1  -4   7   -1.80    0.70
   1  -4   7   -0.20    1.00
  -1  -4  -7    1.40    1.40
  -1   4  -8   12.50    2.50
   1   4   8    8.90    1.80
  -1  -4  -8    7.70    2.40
   1  -4   8    8.00    1.80
   1   4   9   -1.10    1.40
  -1   4  -9    2.20    2.30
  -1  -4  -9   -2.30    2.00
   1  -4   9   -0.30    1.70
   1   5 -10   30.80    4.20
  -1   5  10   20.70    2.80
  -1   5  10   27.50    3.10
  -1  -5  10   27.20    3.40
   1  -5 -10   22.50    4.00
   1   5  -9    3.90    2.00
  -1   5   9    4.50    1.30
  -1   5   9    5.80    1.60
  -1  -5   9    7.40    1.90
   1  -5  -9    3.70    2.10
   1   5  -8    1.50    1.60
  -1   5   8    3.00    0.90
  -1   5   8    2.80    1.20
   1  -5  -8    3.50    1.70
  -1  -5   8    1.60    1.30
  -1  -5   8    1.30    1.10
   1   5  -7    8.80    1.70
  -1   5   7    7.00    1.20
   1  -5  -7    6.10    1.70
  -1  -5   7    5.80    1.40
  -1  -5   7   10.10    1.40
   1  -5  -7   10.80    1.80
  -1   5   6    0.90    0.70
   1   5  -6   -1.20    0.80
  -1   5   6    0.00    0.40
  -1  -5   6    0.10    0.70
  -1  -5   6    0.50    0.80
   1  -5  -6    1.40    1.00
   1  -5  -6    0.60    1.00
   1   5  -5   26.20    2.50
  -1   5   5   26.50    2.10
  -1   5   5   27.30    2.30
   1   5  -5   26.90    2.60
  -1  -5   5   23.50    2.30
   1  -5  -5   24.30    2.50
  -1  -5   5   23.90    2.30
   1   5  -4   43.10    3.30
  -1   5   4   39.60    3.20
   1   5  -4   36.20    3.30
  -1   5   4   29.50    3.20
  -1   5   4   42.00    3.10
   1  -5  -4   44.50    3.40
  -1  -5   4   37.90    3.20
   1  -5  -4   41.30    3.40
  -1  -5   4   42.00    3.20
   1   5  -3    3.80    0.70
   1   5  -3    3.90    0.70
  -1   5   3    3.80    0.60
  -1   5   3    3.70    0.60
   1  -5  -3    2.90    0.70
   1  -5  -3    2.90    0.40
   1  -5  -3    4.90    0.80
  -1  -5   3    5.30    0.70
  -1  -5   3    4.70    0.70
  -1   5   2  514.55   39.00
  -1   5   2  470.55   39.00
   1   5  -2  474.85   39.00
   1   5  -2  553.54   39.10
   1  -5  -2  495.75   39.00
  -1  -5   2  488.75   39.00
   1  -5  -2  561.44   39.10
  -1  -5   2  545.15   39.10
  -1  -5   2  576.24   39.10
   1   5  -1  225.08   16.20
   1   5  -1  234.18   16.10
  -1   5   1  210.58   16.10
  -1   5   1  230.68   16.10
  -1   5   1  221.88   16.20
  -1  -5   1  199.28   16.20
   1  -5  -1  190.48   16.10
   1  -5  -1  188.68   16.20
   1  -5  -1  230.28   16.20
  -1   5   0 1076.69   84.99
  -1   5   0 1131.89   84.99
   1   5   0 1091.79   84.89
   1  -5   0 1103.59   84.99
  -1  -5   0 1241.38   85.09
   1  -5   0 1159.18   84.99
  -1   5  -1    0.70    0.30
   1   5   1    0.90    0.30
   1   5   1    0.50    0.30
  -1   5  -1    0.60    0.20
  -1   5  -1   -0.10    0.40
   1   5   1    0.40    0.20
  -1  -5  -1    0.70    0.20
   1  -5   1    0.90    0.30
   1  -5   1    0.70    0.20
   1  -5   1    1.00    0.30
  -1  -5  -1   -0.10    0.50
   1   5   2   62.59    4.70
  -1   5  -2   60.19    4.80
  -1   5  -2   59.59    4.70
   1   5   2   54.99    4.70
  -1  -5  -2   60.39    4.90
  -1  -5  -2   58.99    4.90
   1  -5   2   62.99    4.60
   1   5   3  131.79   11.00
  -1   5  -3  141.09   11.00
  -1   5  -3  136.89   11.10
   1  -5   3  142.79   11.00
  -1  -5  -3  148.39   11.10
   1  -5   3  146.49   10.90
  -1  -5  -3  161.88   11.20
   1   5   4    1.00    0.60
  -1   5  -4    1.20    0.80
  -1   5  -4    1.80    0.70
  -1  -5  -4    0.40    0.80
  -1  -5  -4   -0.50    0.70
   1  -5   4    0.60    0.60
   1  -5   4    1.20    0.40
   1   5   5   84.59    6.60
  -1   5  -5   75.79    6.70
  -1  -5  -5   87.29    6.70
   1  -5   5   78.79    6.60
   1  -5   5   87.39    6.50
  -1  -5  -5   74.59    6.80
   1   5   6   44.10    4.00
  -1   5  -6   45.70    4.30
  -1  -5  -6   44.90    4.10
  -1  -5  -6   42.70    4.40
   1  -5   6   46.20    4.10
   1  -5   6   45.10    3.80
  -1   5  -7    6.90    1.90
   1   5   7    6.40    1.50
  -1  -5  -7    5.30    1.80
   1  -5   7    7.90    1.30
   1  -5   7    8.50    1.70
   1   5   8   16.00    2.30
  -1   5  -8   13.00    2.70
   1  -5   8   17.40    2.50
  -1  -5  -8   14.30    2.80
   1   5   9   10.50    2.30
  -1   5  -9   13.70    3.20
   1   5   9   15.80    2.30
   1  -5   9   15.00    2.60
  -1  -5  -9   14.80    3.30
  -1   6  10    1.30    1.50
   1   6 -10   -0.20    2.30
  -1   6  10    0.50    1.20
   1  -6 -10    1.90    2.30
  -1  -6  10   -0.50    1.60
   1   6  -9    2.20    1.90
  -1   6   9    2.30    1.30
  -1   6   9    1.00    1.00
  -1  -6   9   -1.30    1.30
   1  -6  -9    2.30    2.00
  -1  -6   9    1.30    1.50
  -1   6   8    8.80    1.50
   1   6  -8    9.40    2.10
  -1   6   8    6.80    1.50
  -1  -6   8    8.60    1.60
   1  -6  -8   11.50    2.30
  -1  -6   8   11.60    2.00
   1   6  -7   10.80    2.00
  -1   6   7   10.00    1.40
  -1   6   7    9.90    1.60
  -1  -6   7   14.30    1.90
  -1  -6   7   13.90    1.70
   1  -6  -7   13.40    2.10
   1  -6  -7    8.70    2.00
   1   6  -6   10.30    1.60
  -1   6   6    7.20    1.20
  -1   6   6    7.90    1.20
   1   6  -6    7.90    1.50
   1  -6  -6   11.10    1.70
  -1  -6   6    7.90    1.30
  -1  -6   6    8.70    1.30
   1  -6  -6    8.10    1.60
  -1   6   5    0.10    0.50
   1   6  -5    0.10    0.70
   1   6  -5    0.40    0.70
  -1   6   5    0.10    0.60
   1  -6  -5   -0.40    0.80
  -1  -6   5   -0.80    0.50
   1  -6  -5    0.60    0.80
  -1  -6   5   -0.20    0.60
   1   6  -4   33.10    3.20
  -1   6   4   39.30    3.00
   1   6  -4   42.70    3.20
  -1   6   4   31.40    3.00
   1  -6  -4   46.70    3.30
   1  -6  -4   36.80    2.90
  -1  -6   4   39.00    3.10
   1  -6  -4   35.60    3.30
  -1  -6   4   31.30    3.00
  -1   6   3  331.17   23.50
   1   6  -3  330.17   23.50
  -1   6   3  300.97   23.40
   1   6  -3  335.97   23.60
  -1  -6   3  315.57   23.50
   1  -6  -3  289.07   23.40
   1  -6  -3  298.97   23.60
  -1  -6   3  290.57   23.50
   1   6  -2   63.99    4.90
  -1   6   2   60.79    4.90
  -1   6   2   63.89    4.90
   1   6  -2   59.89    4.90
   1  -6  -2   68.19    5.00
   1  -6  -2   67.79    5.00
  -1  -6   2   65.09    5.00
  -1  -6   2   66.49    4.90
  -1  -6   2   59.59    4.90
  -1   6   1  152.78   12.30
   1   6  -1  166.38   12.30
  -1   6   1  157.28   12.30
   1   6  -1  177.98   12.30
  -1   6   1  173.38   12.30
  -1  -6   1  183.18   12.50
  -1  -6   1  150.28   12.30
   1  -6  -1  167.88   12.40
   1  -6  -1  143.99   12.30
  -1   6   0   10.10    0.90
  -1   6   0    9.50    0.90
   1   6   0    8.50    0.80
   1  -6   0    9.90    1.00
  -1  -6   0   11.90    1.20
   1  -6   0    9.30    0.80
  -1  -6   0    7.40    0.90
  -1   6  -1   19.40    1.50
   1   6   1   18.30    1.60
   1   6   1   18.70    1.50
   1   6   1   16.00    1.50
  -1   6  -1   20.10    1.70
   1  -6   1   22.30    1.60
   1  -6   1   23.30    1.60
  -1  -6  -1   16.00    1.50
  -1  -6  -1   22.20    1.90
   1   6   2   26.60    2.40
  -1   6  -2   27.10    2.40
  -1   6  -2   27.30    2.50
   1   6   2   27.60    2.40
   1  -6   2   31.60    2.30
  -1  -6  -2   30.90    2.70
  -1  -6  -2   34.10    2.70
   1   6   3    0.50    0.50
  -1   6  -3    1.00    0.70
  -1   6  -3    0.30    0.50
   1   6   3    1.30    0.50
  -1  -6  -3    1.00    0.70
  -1  -6  -3    0.60    0.60
   1  -6   3    1.00    0.40
   1   6   4    1.00    0.60
  -1   6  -4   -0.30    0.60
  -1   6  -4    1.70    0.80
   1   6   4   -0.90    0.60
   1  -6   4    1.20    0.60
   1  -6   4    0.40    0.40
  -1  -6  -4    0.50    0.80
  -1  -6  -4    0.30    0.80
  -1   6  -5  107.39    8.50
  -1   6  -5   98.99    8.60
   1   6   5  108.49    8.30
   1  -6   5   96.49    8.20
  -1  -6  -5  104.99    8.70
   1  -6   5  108.49    8.40
  -1  -6  -5  120.29    8.60
   1   6   6    1.70    0.90
  -1   6  -6    1.30    1.20
   1   6   6    2.10    0.90
   1  -6   6    2.90    0.90
  -1  -6  -6    2.90    1.30
  -1  -6  -6    2.40    1.20
   1  -6   6    2.40    1.10
   1   6   7   29.40    3.30
  -1   6  -7   43.50    4.10
   1   6   7   36.90    3.40
   1  -6   7   36.10    3.70
   1  -6   7   33.00    3.30
  -1  -6  -7   35.80    4.10
   1   6   8    3.80    1.50
   1   6   8    2.40    1.20
  -1   6  -8    0.80    1.80
  -1  -6  -8    0.90    1.80
   1  -6   8    4.90    1.40
   1  -6   8    3.90    1.70
   1   6   9    2.90    1.40
   1   6   9    4.20    1.70
  -1   6  -9    1.70    2.40
   1  -6   9    1.80    1.80
  -1  -6  -9    0.10    2.30
  -1   7   9   10.00    1.90
   1   7  -9   18.30    3.00
  -1   7   9   20.10    2.40
   1  -7  -9   14.30    3.00
  -1  -7   9   14.90    2.30
  -1  -7   9   18.50    2.50
  -1   7   8   16.40    1.90
  -1   7   8   15.00    2.00
   1   7  -8   15.40    2.50
  -1  -7   8   16.80    2.30
   1  -7  -8    8.20    2.30
  -1  -7   8   14.50    2.10
  -1   7   7   10.10    1.50
   1   7  -7   15.10    2.20
  -1   7   7   11.40    1.60
  -1  -7   7   11.40    1.70
   1  -7  -7   10.40    2.10
  -1  -7   7   13.80    1.80
   1  -7  -7   10.40    2.10
  -1   7   6   97.89    7.60
   1   7  -6   94.99    7.80
  -1   7   6   84.49    7.50
   1   7  -6   95.29    7.80
   1  -7  -6   92.69    7.90
  -1  -7   6  112.49    7.70
   1  -7  -6   92.39    8.00
  -1  -7   6   99.39    7.70
  -1   7   5   41.40    3.70
  -1   7   5   51.89    3.80
   1   7  -5   36.20    3.90
   1   7  -5   49.90    3.90
   1  -7  -5   37.60    4.00
  -1  -7   5   44.90    3.80
   1  -7  -5   46.50    4.10
  -1  -7   5   51.59    3.80
   1   7  -4  168.38   13.40
  -1   7   4  168.48   13.30
  -1   7   4  180.28   13.30
   1   7  -4  184.18   13.40
  -1  -7   4  185.48   13.30
   1  -7  -4  166.48   13.50
  -1  -7   4  166.98   13.30
   1   7  -3  357.66   26.40
   1   7  -3  362.26   26.40
  -1   7   3  327.17   26.30
  -1   7   3  356.86   26.30
  -1  -7   3  332.87   26.30
  -1  -7   3  332.67   26.30
   1  -7  -3  358.66   26.50
   1  -7  -3  368.16   26.50
   1   7  -2  126.29    9.10
  -1   7   2  112.99    9.00
   1   7  -2  116.19    9.10
  -1   7   2  124.59    9.00
   1  -7  -2  109.99    9.20
   1  -7  -2  108.79    9.00
  -1  -7   2  126.09    9.10
   1  -7  -2  121.99    9.20
  -1  -7   2  129.19    9.20
   1   7  -1    1.20    0.30
  -1   7   1    1.10    0.30
  -1   7   1    0.90    0.30
   1   7  -1    1.60    0.40
  -1  -7   1    1.50    0.40
   1  -7  -1    0.50    0.20
  -1  -7   1    0.30    0.50
   1  -7  -1    1.20    0.50
  -1   7   0  146.29   10.90
  -1   7   0  145.49   10.90
   1   7   0  144.09   10.90
   1  -7   0  135.89   10.90
   1  -7   0  156.88   11.00
  -1  -7   0  122.99   10.90
  -1  -7   0  161.38   11.10
   1   7   1  195.98   15.30
  -1   7  -1  209.68   15.40
  -1   7  -1  191.08   15.30
   1   7   1  195.88   15.30
   1  -7   1  210.28   15.30
   1  -7   1  214.38   15.30
   1  -7   1  222.78   15.40
  -1  -7  -1  209.58   15.60
  -1  -7  -1  179.58   15.30
  -1   7  -2  118.69    8.90
  -1   7  -2  111.29    8.70
   1   7   2  104.99    8.80
   1   7   2  111.19    8.70
  -1  -7  -2  118.09    9.00
  -1  -7  -2  111.69    9.00
   1  -7   2  127.29    8.70
   1   7   3   81.69    6.10
  -1   7  -3   78.69    6.10
  -1   7  -3   74.79    6.30
   1   7   3   66.49    6.10
   1  -7   3   82.89    6.10
  -1  -7  -3   80.99    6.40
  -1  -7  -3   82.89    6.40
   1   7   4   18.50    2.10
  -1   7  -4   24.50    2.20
  -1   7  -4   23.10    2.50
   1   7   4   20.20    2.10
   1  -7   4   26.60    2.20
  -1  -7  -4   24.20    2.60
  -1  -7  -4   20.80    2.40
   1  -7   4   23.80    2.00
   1   7   5   29.20    3.10
  -1   7  -5   31.10    3.50
  -1   7  -5   37.30    3.30
   1  -7   5   38.50    3.00
   1  -7   5   35.40    3.20
  -1  -7  -5   37.10    3.50
  -1  -7  -5   34.40    3.40
   1   7   6   20.60    2.20
  -1   7  -6   19.00    2.40
   1   7   6   14.90    2.10
   1  -7   6   20.60    2.40
  -1  -7  -6   17.70    2.50
  -1  -7  -6   24.10    2.60
   1  -7   6   18.00    2.00
   1   7   7    8.30    1.50
   1   7   7    5.30    1.30
  -1   7  -7    7.60    1.90
   1  -7   7    8.70    1.40
   1  -7   7    6.40    1.60
  -1  -7  -7    5.70    1.80
   1   7   8    2.30    1.30
   1   7   8    0.70    1.10
  -1   7  -8   -1.00    1.80
   1  -7   8    1.60    1.30
   1  -7   8    0.10    1.50
  -1  -7  -8    1.10    1.90
   1   7   9   -1.60    1.40
   1   7   9    0.20    1.20
  -1   7  -9   -2.20    2.10
   1  -7   9   -0.10    1.70
  -1  -7  -9    1.00    2.50
  -1   8   9   -0.60    1.00
  -1   8   9   -0.20    1.20
   1   8  -9    1.70    2.10
  -1  -8   9    1.50    1.50
  -1  -8   9    0.70    1.40
   1  -8  -9    0.90    1.90
   1   8  -8    9.80    2.10
  -1   8   8    6.60    1.40
  -1   8   8    6.10    1.30
   1  -8  -8    4.30    2.70
  -1  -8   8   10.00    1.90
  -1  -8   8    5.00    1.40
   1  -8  -8    0.30    1.60
   1   8  -7   61.99    6.00
   1   8  -7   76.09    6.20
  -1   8   7   62.59    5.60
  -1   8   7   70.09    5.70
  -1  -8   7   77.79    5.90
  -1  -8   7   77.39    5.90
   1  -8  -7   75.99    6.30
   1  -8  -7   57.19    6.20
  -1   8   6   81.29    6.50
   1   8  -6   86.69    6.80
   1   8  -6   88.59    6.80
  -1   8   6   77.19    6.50
   1  -8  -6   75.39    7.00
  -1  -8   6   90.89    6.70
   1  -8  -6   75.39    6.90
  -1  -8   6   82.59    6.60
  -1   8   5    1.80    0.70
   1   8  -5    2.60    0.90
  -1   8   5    2.90    0.70
   1   8  -5    1.60    1.00
   1  -8  -5    2.40    1.00
  -1  -8   5    2.00    0.80
  -1  -8   5    2.50    0.80
   1  -8  -5    3.00    1.20
   1   8  -4   25.70    2.40
  -1   8   4   27.10    2.30
   1   8  -4   22.30    2.50
  -1   8   4   29.30    2.30
  -1  -8   4   31.20    2.40
   1  -8  -4   23.80    2.60
   1  -8  -4   26.00    2.60
  -1  -8   4   25.10    2.30
  -1   8   3 1917.91  146.79
   1   8  -3 2023.20  146.89
  -1   8   3 1799.32  146.79
   1   8  -3 2006.00  146.89
  -1  -8   3 1862.81  146.89
   1  -8  -3 2109.19  146.99
   1  -8  -3 1822.22  146.69
   1  -8  -3 2175.48  147.09
  -1  -8   3 1891.11  146.79
  -1  -8   3 1991.70  146.89
  -1   8   2   56.79    4.30
  -1   8   2   55.59    4.30
   1   8  -2   53.79    4.40
   1   8  -2   56.19    4.40
   1  -8  -2   57.89    4.50
  -1  -8   2   58.59    4.40
  -1  -8   2   53.19    4.50
   1  -8  -2   61.29    4.60
   1  -8  -2   53.99    4.30
   1   8  -1    0.10    0.30
  -1   8   1    0.20    0.30
  -1   8   1   -0.10    0.30
   1   8  -1    0.10    0.40
   1  -8  -1   -0.10    0.20
  -1  -8   1    0.20    0.60
  -1  -8   1   -0.40    0.30
   1  -8  -1    0.10    0.50
  -1   8   0   23.10    1.80
  -1   8   0   21.50    1.90
  -1   8   0   23.00    1.90
   1   8   0   25.80    1.90
  -1  -8   0   25.00    2.20
   1  -8   0   23.30    1.90
  -1  -8   0   19.10    1.90
   1  -8   0   24.80    2.10
   1   8   1    0.90    0.40
  -1   8  -1    0.90    0.30
  -1   8  -1    0.50    0.50
   1   8   1    1.40    0.30
  -1  -8  -1    1.60    0.80
   1  -8   1    1.60    0.30
  -1  -8  -1    1.30    0.30
   1  -8   1    2.30    0.60
   1   8   2   46.40    3.70
  -1   8  -2   44.20    3.60
  -1   8  -2   42.00    3.80
   1   8   2   45.00    3.60
  -1  -8  -2   46.50    4.00
   1  -8   2   51.49    3.60
   1   8   3   17.20    1.60
  -1   8  -3   13.90    1.80
   1   8   3   19.40    1.70
  -1   8  -3   15.20    1.60
   1  -8   3   16.90    1.50
  -1  -8  -3   11.80    1.80
  -1  -8  -3   21.10    2.20
  -1   8  -4   68.19    5.10
  -1   8  -4   55.49    5.10
   1   8   4   64.39    4.90
   1   8   4   58.99    5.00
   1  -8   4   58.39    4.90
  -1  -8  -4   50.59    5.20
  -1  -8  -4   67.69    5.30
   1  -8   4   65.39    5.00
   1   8   5  556.94   43.00
   1   8   5  508.05   43.00
  -1   8  -5  554.94   43.30
  -1   8  -5  572.94   43.20
   1  -8   5  556.64   43.10
  -1  -8  -5  622.44   43.40
  -1  -8  -5  615.34   43.50
   1  -8   5  584.74   43.00
   1   8   6    3.40    1.00
  -1   8  -6    2.90    1.30
   1   8   6    2.90    1.10
  -1   8  -6    4.10    1.50
   1  -8   6    2.80    1.00
  -1  -8  -6    4.50    1.50
  -1  -8  -6   -0.30    1.10
   1  -8   6    3.70    1.30
   1   8   7    1.40    1.00
  -1   8  -7    5.20    1.80
   1   8   7    2.40    1.20
  -1  -8  -7    4.60    1.80
  -1  -8  -7    2.30    1.60
   1  -8   7    0.60    1.30
   1  -8   7    3.80    1.20
   1   8   8    5.30    1.60
  -1   8  -8    2.30    2.10
   1   8   8    3.30    1.40
  -1  -8  -8    5.30    2.20
   1  -8   8    6.10    1.60
   1  -8   8    5.10    1.70
  -1   8  -9   12.30    3.00
   1   8   9    7.60    2.00
   1   8   9    8.10    1.90
  -1  -8  -9    6.50    2.90
   1  -8   9    6.10    2.20
   1   9  -9   -1.40    1.90
  -1   9   9    0.10    1.20
  -1   9   9   -0.90    1.00
   1  -9  -9    0.70    1.90
  -1  -9   9   -0.20    1.50
  -1  -9   9   -0.20    1.60
   1   9  -8   24.50    3.30
  -1   9   8   27.10    2.80
  -1   9   8   23.50    2.70
   1  -9  -8   19.20    3.40
  -1  -9   8   29.00    3.10
  -1  -9   8   30.20    3.00
   1  -9  -8   21.40    3.30
  -1   9   7    2.10    0.90
   1   9  -7   -0.40    1.30
   1   9  -7    0.60    1.30
  -1   9   7    1.00    0.90
  -1  -9   7    1.50    1.00
   1  -9  -7    1.00    1.60
  -1  -9   7    1.50    1.10
   1  -9  -7    2.90    1.40
   1   9  -6    3.80    1.30
  -1   9   6    4.10    0.90
   1   9  -6    7.10    1.40
  -1   9   6    4.70    1.00
  -1  -9   6    5.20    1.10
  -1  -9   6    3.90    1.00
   1  -9  -6    2.60    1.30
   1  -9  -6    5.90    1.70
  -1   9   5    1.60    0.60
   1   9  -5    0.50    0.90
  -1   9   5    1.40    0.60
   1   9  -5   -0.30    0.70
   1  -9  -5    0.70    1.00
  -1  -9   5    0.10    0.70
   1  -9  -5    0.70    0.90
  -1  -9   5    0.90    0.70
   1   9  -4   29.10    2.50
  -1   9   4   31.10    2.40
  -1   9   4   26.60    2.40
   1   9  -4   27.20    2.60
  -1  -9   4   25.90    2.50
  -1  -9   4   28.90    2.50
   1  -9  -4   32.20    2.80
   1  -9  -4   26.30    2.90
   1   9  -3  551.34   43.80
   1   9  -3  587.04   43.80
  -1   9   3  565.54   43.70
  -1   9   3  597.84   43.80
  -1  -9   3  595.44   43.90
   1  -9  -3  534.25   43.70
  -1  -9   3  610.84   43.80
   1  -9  -3  556.94   44.00
  -1  -9   3  567.94   43.80
   1  -9  -3  663.53   44.00
   1   9  -2  154.88   11.40
  -1   9   2  158.18   11.30
  -1   9   2  143.39   11.30
   1   9  -2  138.09   11.40
  -1  -9   2  157.58   11.50
   1  -9  -2  147.09   11.30
  -1  -9   2  153.78   11.40
   1  -9  -2  151.58   11.60
   1  -9  -2  143.69   11.50
  -1   9   1  404.26   28.90
   1   9  -1  416.86   28.90
  -1   9   1  374.86   28.90
   1   9  -1  371.96   28.90
  -1  -9   1  342.07   28.90
  -1  -9   1  410.46   29.10
   1  -9  -1  358.36   28.90
   1  -9  -1  399.46   29.10
  -1   9   0  111.29    8.30
  -1   9   0  110.99    8.30
  -1   9   0  103.29    8.20
   1   9   0  121.49    8.30
   1  -9   0  107.49    8.50
   1  -9   0  107.49    8.30
  -1  -9   0   98.09    8.30
  -1  -9   0  112.59    8.60
  -1   9  -1    2.70    0.70
   1   9   1    3.80    0.50
  -1   9  -1    3.40    0.50
   1   9   1    3.30    0.40
   1  -9   1    4.50    0.80
   1  -9   1    4.60    0.50
  -1  -9  -1    2.90    0.50
  -1  -9  -1    4.20    1.00
   1   9   2   96.09    7.30
  -1   9  -2   89.19    7.50
   1   9   2   96.09    7.40
  -1   9  -2   97.79    7.40
   1  -9   2   87.09    7.40
  -1  -9  -2   91.39    7.70
   1  -9   2  109.99    7.40
  -1   9  -3   45.70    3.70
   1   9   3   44.50    3.70
   1   9   3   45.90    3.60
  -1   9  -3   41.70    3.80
  -1  -9  -3   44.90    4.00
  -1  -9  -3   47.10    4.10
   1  -9   3   45.00    3.60
   1   9   4  186.68   14.50
  -1   9  -4  183.28   14.70
  -1   9  -4  195.68   14.60
   1   9   4  192.18   14.50
   1  -9   4  189.28   14.50
  -1  -9  -4  204.48   14.90
  -1  -9  -4  179.18   14.80
   1  -9   4  184.68   14.60
   1   9   5  109.59    8.50
  -1   9  -5  108.19    8.70
  -1   9  -5   99.99    8.80
   1   9   5  104.69    8.60
  -1  -9  -5  102.89    9.00
   1  -9   5  109.29    8.70
   1  -9   5  114.19    8.50
  -1  -9  -5  118.79    9.00
  -1   9  -6   36.00    3.60
   1   9   6   33.20    3.20
  -1   9  -6   44.00    4.10
   1   9   6   33.20    3.20
  -1  -9  -6   27.90    3.70
   1  -9   6   37.90    3.50
  -1  -9  -6   40.30    3.90
   1  -9   6   31.80    3.20
   1   9   7    0.40    1.00
  -1   9  -7    0.00    1.40
   1   9   7    0.60    1.10
  -1  -9  -7   -2.00    1.40
  -1  -9  -7    0.40    1.40
   1  -9   7    0.60    1.30
   1  -9   7   -0.30    1.00
   1   9   8    1.20    1.40
   1   9   8   -0.50    1.10
  -1   9  -8    1.60    2.00
   1  -9   8   -2.10    1.50
   1  -9   8    1.10    1.40
  -1  -9  -8    0.20    2.00
  -1  10   9    7.80    1.60
   1  10  -9   11.10    2.70
  -1  10   9    9.40    1.90
  -1 -10   9   10.80    2.10
   1 -10  -9    6.40    2.50
  -1 -10   9   14.10    2.40
   1  10  -8   39.00    4.10
  -1  10   8   34.40    3.30
  -1  10   8   26.60    3.20
  -1 -10   8   38.30    3.70
   1 -10  -8   41.60    4.50
   1 -10  -8   29.00    4.00
  -1 -10   8   35.30    3.60
   1  10  -7    1.10    1.40
  -1  10   7    0.20    0.80
  -1  10   7   -0.50    0.80
   1  10  -7    0.20    1.30
   1 -10  -7    0.50    1.60
   1 -10  -7    0.90    1.40
  -1 -10   7    0.90    1.10
  -1 -10   7    1.50    1.00
  -1  10   6   22.60    2.20
   1  10  -6   27.20    2.70
  -1  10   6   22.20    2.20
   1  10  -6   21.80    2.70
   1 -10  -6   21.50    2.70
  -1 -10   6   20.70    2.30
   1 -10  -6   21.60    3.00
  -1 -10   6   22.80    2.40
  -1  10   5    2.30    0.70
   1  10  -5    4.40    1.00
   1  10  -5    3.50    1.10
  -1  10   5    4.00    0.80
   1 -10  -5    2.30    1.30
  -1 -10   5    3.90    0.90
   1 -10  -5    5.30    1.30
  -1 -10   5    4.10    1.00
   1  10  -4    2.50    0.90
  -1  10   4    1.70    0.60
   1  10  -4   -0.10    0.60
  -1  10   4    2.50    0.60
   1 -10  -4    1.90    1.10
  -1 -10   4    1.20    0.60
  -1 -10   4    2.10    0.70
   1 -10  -4    0.70    0.80
   1  10  -3  771.42   56.69
  -1  10   3  796.12   56.59
  -1  10   3  784.42   56.59
   1  10  -3  775.52   56.69
   1 -10  -3  708.93   56.79
  -1 -10   3  751.82   56.69
   1 -10  -3  753.82   56.89
  -1 -10   3  725.73   56.59
  -1 -10   3  754.12   56.69
   1 -10  -3  713.33   56.49
   1  10  -2  345.87   25.00
  -1  10   2  366.36   24.90
  -1  10   2  341.57   25.00
   1  10  -2  333.87   25.00
   1 -10  -2  329.87   25.20
   1 -10  -2  312.37   24.90
   1 -10  -2  292.97   25.10
  -1 -10   2  325.07   25.00
  -1  10   1  230.58   17.30
   1  10  -1  251.17   17.30
  -1  10   1  240.78   17.30
   1  10  -1  215.88   17.30
   1 -10  -1  221.08   17.30
  -1 -10   1  216.28   17.40
  -1 -10   1  252.57   17.60
   1 -10  -1  209.28   17.50
   1  10   0    6.30    0.70
  -1  10   0    9.00    0.80
  -1  10   0    6.00    0.60
  -1  10   0    6.80    0.80
   1 -10   0    5.50    0.70
   1 -10   0    6.30    1.00
  -1 -10   0    4.70    0.70
  -1 -10   0    8.20    1.30
   1  10   1    7.00    0.70
  -1  10  -1    6.10    0.70
   1  10   1    6.30    0.60
  -1  10  -1    7.10    0.90
  -1 -10  -1    5.80    0.70
   1 -10   1    6.70    0.80
   1 -10   1    5.60    1.00
  -1 -10  -1    8.70    1.30
   1  10   2   10.00    1.00
   1  10   2   11.20    1.10
   1  10   2   13.60    1.20
  -1  10  -2   12.00    1.40
  -1  10  -2   12.10    1.20
   1 -10   2   11.10    1.40
  -1 -10  -2   15.40    1.90
  -1 -10  -2   11.50    1.00
   1 -10   2   12.30    1.20
   1  10   3   40.70    3.30
  -1  10  -3   38.20    3.50
   1  10   3   39.00    3.20
  -1  10  -3   39.00    3.30
  -1 -10  -3   42.60    3.80
   1 -10   3   39.30    3.20
  -1  10  -4  242.28   19.30
   1  10   4  244.28   19.10
   1  10   4  246.88   19.10
  -1  10  -4  257.37   19.20
   1 -10   4  244.28   19.20
  -1 -10  -4  259.47   19.50
  -1 -10  -4  257.57   19.50
   1 -10   4  257.37   19.10
  -1  10  -5   40.70    3.80
   1  10   5   37.00    3.40
   1  10   5   37.70    3.40
  -1  10  -5   34.50    3.60
   1 -10   5   43.50    3.40
  -1 -10  -5   43.40    4.00
   1 -10   5   38.20    3.60
  -1 -10  -5   34.50    4.00
  -1  10  -6   16.40    2.50
   1  10   6   14.60    1.80
  -1  10  -6   13.00    2.10
   1  10   6   13.30    1.90
   1 -10   6   13.50    1.80
  -1 -10  -6   10.60    2.30
  -1 -10  -6   17.00    2.50
   1 -10   6   16.90    2.20
  -1  10  -7   30.90    3.40
   1  10   7   24.20    2.90
   1  10   7   27.40    2.90
  -1 -10  -7   28.70    3.70
  -1 -10  -7   21.10    3.50
   1 -10   7   30.90    3.10
   1 -10   7   31.50    3.40
   1  10   8   -0.40    1.10
   1  10   8    0.40    1.30
  -1  10  -8   -1.40    1.90
  -1 -10  -8    3.20    2.30
   1 -10   8    0.70    1.40
   1 -10   8   -1.40    1.50
   1  11  -9   11.90    2.80
  -1  11   9    6.90    1.60
  -1  11   9   10.80    1.80
   1 -11  -9   10.60    2.70
  -1 -11   9    9.90    2.20
  -1 -11   9    5.70    2.00
  -1  11   8   19.40    2.20
  -1  11   8   17.70    2.10
   1  11  -8   16.20    2.80
  -1 -11   8   16.50    2.50
   1 -11  -8   18.10    3.20
   1 -11  -8    9.70    2.60
  -1 -11   8   21.70    2.60
   1  11  -7   11.10    2.00
   1  11  -7   12.30    2.20
  -1  11   7   11.70    1.50
  -1  11   7    7.30    1.40
   1 -11  -7    7.90    2.20
   1 -11  -7    6.60    2.00
  -1 -11   7   10.70    1.80
  -1 -11   7    9.70    1.60
  -1  11   6    8.10    1.30
  -1  11   6    9.50    1.30
   1  11  -6    9.90    1.60
   1  11  -6   10.40    1.80
   1 -11  -6    5.40    1.80
  -1 -11   6   10.40    1.50
   1 -11  -6   10.40    1.80
  -1 -11   6    9.40    1.50
  -1  11   5   11.20    1.30
   1  11  -5   13.20    1.60
  -1  11   5   11.40    1.30
   1  11  -5   11.90    1.70
   1 -11  -5    8.90    1.90
  -1 -11   5    8.00    1.30
   1 -11  -5    9.60    1.70
  -1 -11   5    8.40    1.30
  -1  11   4   10.70    1.20
  -1  11   4   12.10    1.30
   1  11  -4   10.70    1.50
   1  11  -4   11.50    1.40
   1 -11  -4   10.90    1.60
  -1 -11   4   10.90    1.30
  -1 -11   4   10.60    1.40
   1 -11  -4   11.00    1.90
  -1  11   3  165.38   11.60
  -1  11   3  159.08   11.60
   1  11  -3  147.99   11.60
   1  11  -3  148.69   11.70
   1 -11  -3  154.28   12.00
  -1 -11   3  160.78   11.60
   1 -11  -3  149.79   11.50
  -1 -11   3  152.38   11.70
   1 -11  -3  135.49   11.80
  -1 -11   3  143.79   11.70
   1  11  -2   66.99    5.20
  -1  11   2   69.39    5.10
  -1  11   2   65.29    5.20
   1  11  -2   67.29    5.20
  -1 -11   2   72.59    5.40
  -1 -11   2   61.49    5.20
   1 -11  -2   66.09    5.50
   1 -11  -2   65.09    5.10
  -1  11   1   43.80    3.40
   1  11  -1   43.80    3.40
   1  11  -1   42.10    3.30
  -1  11   1   46.90    3.40
  -1 -11   1   42.60    3.70
   1 -11  -1   41.30    3.30
  -1 -11   1   39.30    3.40
   1 -11  -1   39.40    3.70
  -1  11   0   31.50    2.60
  -1  11   0   31.00    2.40
   1  11   0   31.10    2.50
  -1  11   0   34.90    2.50
  -1 -11   0   31.40    2.90
  -1 -11   0   26.40    2.50
   1 -11   0   30.60    2.50
   1 -11   0   31.00    2.90
  -1  11  -1  119.99    9.60
  -1  11  -1  121.69    9.50
   1  11   1  134.99    9.50
   1  11   1  125.39    9.40
   1 -11   1  112.19    9.70
   1 -11   1  135.29    9.50
  -1 -11  -1  126.39    9.90
  -1 -11  -1  119.89    9.50
  -1  11  -2    3.80    0.90
   1  11   2    5.20    0.60
   1  11   2    4.20    0.70
  -1  11  -2    5.80    0.70
  -1 -11  -2    5.20    1.20
   1 -11   2    5.00    0.70
  -1 -11  -2    4.30    0.60
   1 -11   2    4.40    1.00
   1  11   3   86.19    6.60
   1  11   3   87.59    6.50
  -1  11  -3   76.59    6.70
  -1  11  -3   82.69    6.60
   1 -11   3   83.39    6.60
  -1 -11  -3   87.49    7.10
  -1  11  -4  553.54   40.30
   1  11   4  525.05   40.20
   1  11   4  517.35   40.30
  -1  11  -4  493.85   40.40
   1 -11   4  554.44   40.20
  -1 -11  -4  516.55   40.60
   1 -11   4  553.04   40.30
  -1 -11  -4  549.85   40.70
   1  11   5   21.20    2.00
  -1  11  -5   20.60    2.20
  -1  11  -5   17.90    2.50
   1  11   5   16.60    2.00
   1 -11   5   17.70    2.20
  -1 -11  -5   15.30    2.50
  -1 -11  -5   24.30    3.00
   1 -11   5   16.20    1.90
   1  11   6    4.40    1.20
  -1  11  -6    8.20    1.90
   1  11   6    5.40    1.20
  -1  11  -6    4.20    1.50
   1 -11   6    5.00    1.30
  -1 -11  -6    4.00    1.80
   1 -11   6    5.90    1.50
  -1 -11  -6    5.50    1.90
  -1  11  -7   -1.50    1.70
  -1  11  -7    0.00    1.50
   1  11   7   -1.40    1.00
   1  11   7    1.70    1.10
  -1 -11  -7    1.70    1.80
   1 -11   7   -0.80    1.20
  -1 -11  -7   -1.70    1.50
   1 -11   7    1.10    1.40
   1  11   8    4.90    1.50
   1  11   8    3.80    1.40
  -1  11  -8    7.40    2.40
   1 -11   8    6.30    1.80
  -1 -11  -8    5.60    2.60
   1 -11   8    4.10    2.00
  -1  12   9    2.20    1.40
   1  12  -9    4.00    2.30
  -1  12   9    0.90    1.20
   1 -12  -9    1.20    2.20
  -1 -12   9    2.30    1.80
  -1 -12   9    3.50    1.80
   1  12  -8   34.90    4.10
  -1  12   8   34.70    3.20
   1  12  -8   37.80    4.30
  -1  12   8   27.30    3.10
  -1 -12   8   30.70    3.60
  -1 -12   8   33.10    3.60
   1 -12  -8   25.50    3.90
   1 -12  -8   40.60    4.60
  -1  12   7    9.40    1.40
  -1  12   7    6.10    1.30
   1  12  -7    8.10    1.90
   1  12  -7    8.90    1.90
  -1 -12   7    9.60    1.70
  -1 -12   7    9.60    1.70
   1 -12  -7    7.50    2.20
   1 -12  -7    6.60    2.00
  -1  12   6    2.20    0.80
   1  12  -6    2.60    1.40
   1  12  -6    2.90    1.20
  -1  12   6    3.00    0.90
  -1 -12   6    3.60    1.20
   1 -12  -6    3.60    1.40
   1 -12  -6    2.70    1.80
  -1 -12   6    3.00    1.00
  -1  12   5  103.69    7.70
  -1  12   5  102.79    7.70
   1  12  -5  101.29    7.80
   1  12  -5   92.79    7.90
  -1 -12   5  116.99    7.90
   1 -12  -5   78.29    8.00
  -1 -12   5   92.79    7.70
   1 -12  -5   86.19    8.20
  -1  12   4    1.80    0.60
   1  12  -4    1.60    0.70
  -1  12   4    1.80    0.60
   1  12  -4    0.10    0.80
  -1 -12   4    1.70    0.70
   1 -12  -4    0.70    1.20
   1 -12  -4    2.20    1.00
  -1 -12   4    0.80    0.70
   1  12  -3   20.70    2.10
  -1  12   3   23.50    1.90
   1  12  -3   19.70    2.00
  -1  12   3   21.00    1.90
  -1 -12   3   25.60    2.30
   1 -12  -3   17.40    2.40
  -1 -12   3   22.50    2.00
  -1 -12   3   22.00    1.90
   1 -12  -3   22.50    2.40
   1 -12  -3   21.70    1.70
  -1  12   2   -0.20    0.40
   1  12  -2   -0.70    0.30
   1  12  -2    0.80    0.50
  -1  12   2   -0.10    0.40
  -1 -12   2   -0.50    0.70
   1 -12  -2    0.30    0.30
  -1 -12   2    0.10    0.50
   1 -12  -2   -0.50    0.80
  -1  12   1   68.39    4.70
   1  12  -1   60.59    4.80
  -1  12   1   64.59    4.70
   1  12  -1   59.39    4.70
  -1 -12   1   60.99    5.10
   1 -12  -1   57.29    5.10
   1 -12  -1   56.99    4.70
  -1 -12   1   57.19    4.80
   1  12   0   30.40    2.50
  -1  12   0   30.60    2.50
  -1  12   0   28.40    2.40
  -1  12   0   36.10    2.50
   1  12   0   32.00    2.50
   1 -12   0   25.80    2.90
   1 -12   0   31.40    2.50
  -1 -12   0   26.00    2.50
  -1 -12   0   32.20    3.00
   1  12   1   52.89    4.10
  -1  12  -1   53.99    4.30
  -1  12  -1   50.89    4.10
   1  12   1   60.49    4.10
   1 -12   1   59.69    4.20
   1 -12   1   46.40    4.40
  -1 -12  -1   46.90    4.60
  -1 -12  -1   47.10    4.10
   1  12   2   45.00    3.30
  -1  12  -2   37.10    3.30
   1  12   2   43.10    3.20
  -1  12  -2   39.70    3.50
   1 -12   2   45.00    3.40
   1 -12   2   36.90    3.60
  -1 -12  -2   41.00    3.30
  -1 -12  -2   38.50    3.80
  -1  12  -3    7.40    1.00
   1  12   3    7.10    0.90
   1  12   3    6.40    1.00
  -1  12  -3    7.20    1.30
   1 -12   3    5.60    0.90
  -1 -12  -3    7.30    1.60
  -1  12  -4    3.50    1.20
  -1  12  -4    5.20    1.00
   1  12   4    5.90    0.90
   1  12   4    5.30    1.00
  -1 -12  -4    1.20    1.30
   1 -12   4    3.00    0.80
   1 -12   4    3.10    1.00
   1  12   5    3.30    1.00
  -1  12  -5    7.50    1.40
  -1  12  -5    3.30    1.40
   1  12   5    3.60    1.10
   1 -12   5    3.20    1.00
  -1 -12  -5    5.10    1.80
  -1 -12  -5    5.70    1.60
   1 -12   5    4.00    1.20
  -1  12  -6    3.60    1.40
   1  12   6    2.30    1.00
  -1  12  -6    3.60    1.60
   1  12   6    2.60    1.10
   1 -12   6    3.50    1.40
  -1 -12  -6    3.60    1.80
  -1 -12  -6    3.40    1.90
   1 -12   6    5.00    1.20
   1  12   7   -0.20    1.00
  -1  12  -7    0.00    1.50
  -1  12  -7   -1.20    1.80
   1  12   7   -2.50    1.00
   1 -12   7    1.10    1.30
   1 -12   7   -3.20    1.30
  -1 -12  -7    3.90    2.00
  -1 -12  -7   -0.60    1.90
   1  12   8    1.90    1.40
  -1  12  -8    2.20    2.10
   1  12   8    1.30    1.20
   1 -12   8    1.20    1.60
  -1 -12  -8    0.50    2.10
   1 -12   8   -1.40    1.80
  -1  13   9    5.80    1.60
   1  13  -9    4.50    2.40
  -1  13   9    7.30    1.60
  -1 -13   9    7.60    2.20
  -1 -13   9    5.40    2.10
   1 -13  -9   10.50    2.90
  -1  13   8    0.40    1.00
  -1  13   8    3.80    1.30
   1  13  -8    5.00    2.20
   1  13  -8    5.00    2.10
   1 -13  -8    6.60    2.60
   1 -13  -8    0.80    1.80
  -1 -13   8    2.60    1.60
  -1 -13   8    0.60    1.50
  -1  13   7   42.20    3.70
   1  13  -7   46.90    4.30
   1  13  -7   54.59    4.70
  -1  13   7   31.90    3.60
  -1 -13   7   43.80    4.00
   1 -13  -7   33.00    4.50
  -1 -13   7   43.40    4.00
   1  13  -6   38.90    3.80
  -1  13   6   36.60    3.10
  -1  13   6   35.60    3.10
   1  13  -6   33.80    3.50
   1 -13  -6   27.70    3.70
  -1 -13   6   39.40    3.40
   1 -13  -6   29.20    4.00
  -1 -13   6   32.90    3.30
  -1  13   5   -0.10    0.60
   1  13  -5   -1.00    0.80
   1  13  -5   -1.00    1.00
  -1  13   5    0.10    0.70
   1 -13  -5    0.20    1.40
  -1 -13   5    0.60    0.90
  -1 -13   5    0.90    0.80
   1 -13  -5    0.30    1.20
   1  13  -4   53.39    4.60
  -1  13   4   57.09    4.40
  -1  13   4   56.19    4.40
   1  13  -4   55.39    4.50
   1 -13  -4   43.10    5.00
  -1 -13   4   56.69    4.50
   1 -13  -4   55.39    4.90
  -1 -13   4   55.99    4.60
  -1  13   3   43.40    3.40
   1  13  -3   41.00    3.60
  -1  13   3   45.20    3.40
   1  13  -3   39.90    3.50
   1 -13  -3   39.20    3.30
  -1 -13   3   50.09    3.80
   1 -13  -3   32.60    3.90
  -1 -13   3   45.00    3.40
  -1 -13   3   41.30    3.50
   1  13  -2   76.39    6.50
   1  13  -2   77.89    6.40
  -1  13   2   89.19    6.40
  -1  13   2   85.19    6.40
  -1 -13   2   86.49    6.50
  -1 -13   2   89.49    6.70
   1 -13  -2   70.09    6.80
   1 -13  -2   82.99    6.30
   1  13  -1   18.00    1.60
  -1  13   1   20.30    1.70
   1  13  -1   18.60    1.70
  -1  13   1   19.80    1.70
   1 -13  -1   17.30    2.20
   1 -13  -1   18.00    1.60
  -1 -13   1   17.70    1.80
  -1 -13   1   23.00    2.20
   1  13   0    2.30    0.50
  -1  13   0    1.90    0.50
   1  13   0    2.70    0.50
  -1  13   0    1.10    0.60
  -1  13   0    2.30    0.40
   1 -13   0    1.70    0.40
   1 -13   0    2.70    1.00
  -1 -13   0    2.20    0.60
  -1 -13   0    2.30    1.00
  -1  13  -1   28.10    2.40
  -1  13  -1   31.00    2.60
   1  13   1   33.20    2.50
   1 -13   1   32.90    2.50
  -1 -13  -1   32.80    3.10
   1 -13   1   26.00    2.90
  -1 -13  -1   28.10    2.50
   1  13   2    0.40    0.40
   1  13   2    0.50    0.50
  -1  13  -2    0.20    0.40
  -1  13  -2    0.30    0.70
   1 -13   2    0.10    0.80
   1 -13   2    0.40    0.50
  -1 -13  -2   -0.70    0.90
  -1 -13  -2   -0.50    0.40
   1  13   3    5.90    0.90
   1  13   3    5.30    0.80
  -1  13  -3    5.20    1.20
  -1  13  -3    4.70    0.90
   1 -13   3    4.10    0.80
  -1 -13  -3    5.40    1.60
  -1  13  -4  159.38   13.80
  -1  13  -4  175.68   13.60
   1  13   4  176.88   13.50
   1  13   4  176.58   13.60
  -1 -13  -4  185.38   14.20
   1 -13   4  186.08   13.70
  -1  13  -5    8.80    1.80
   1  13   5    6.30    1.20
  -1  13  -5    6.70    1.40
   1  13   5    6.20    1.20
   1 -13   5    5.20    1.20
   1 -13   5    5.70    1.50
  -1 -13  -5    8.20    2.10
  -1  13  -6   14.30    2.10
   1  13   6   12.60    1.90
  -1  13  -6   15.50    2.60
   1  13   6   14.30    1.80
  -1 -13  -6   16.10    2.80
  -1 -13  -6   15.90    2.80
   1 -13   6   11.10    2.20
   1 -13   6   17.20    2.10
   1  13   7    1.10    1.20
  -1  13  -7    0.00    1.60
   1  13   7   -0.90    1.10
  -1  13  -7    1.00    1.90
   1 -13   7    1.10    1.30
  -1 -13  -7    1.90    2.10
  -1 -13  -7    0.00    2.00
   1 -13   7   -0.10    1.50
  -1  13  -8   34.20    3.90
   1  13   8   18.40    2.70
   1  13   8   23.20    2.80
  -1 -13  -8   21.50    4.00
   1 -13   8   22.10    3.00
   1 -13   8   32.20    3.70
  -1  14   9   17.50    2.30
   1  14  -9   13.30    3.00
  -1  14   9   11.70    2.00
  -1 -14   9   20.00    2.90
   1 -14  -9   11.00    3.40
  -1 -14   9   17.70    2.80
  -1  14   8   37.70    3.50
   1  14  -8   44.40    4.60
  -1  14   8   30.50    3.40
   1  14  -8   35.10    4.20
   1 -14  -8   28.80    4.50
  -1 -14   8   38.70    3.90
   1 -14  -8   34.50    4.50
  -1 -14   8   36.70    3.90
  -1  14   7    0.50    1.00
  -1  14   7    0.70    0.90
   1  14  -7   -1.50    1.40
   1  14  -7   -2.60    1.50
   1 -14  -7    1.80    1.70
  -1 -14   7   -0.20    1.20
  -1 -14   7    1.40    1.30
   1 -14  -7   -0.20    1.90
   1  14  -6    7.70    1.60
   1  14  -6   13.10    2.00
  -1  14   6    7.40    1.20
  -1  14   6    6.70    1.20
  -1 -14   6    8.40    1.50
  -1 -14   6    5.70    1.40
   1 -14  -6    8.10    2.00
   1 -14  -6    7.80    2.20
   1  14  -5   16.40    2.10
   1  14  -5   19.60    2.40
  -1  14   5   19.90    1.90
  -1  14   5   20.00    1.90
  -1 -14   5   20.70    2.10
   1 -14  -5   16.40    2.50
  -1 -14   5   21.30    2.20
   1 -14  -5    9.30    2.40
   1  14  -4   39.70    3.70
  -1  14   4   44.80    3.50
  -1  14   4   46.10    3.50
   1  14  -4   39.40    3.60
  -1 -14   4   48.80    3.80
   1 -14  -4   43.10    4.10
  -1 -14   4   42.10    3.60
   1 -14  -4   39.30    3.30
   1 -14  -4   35.60    4.30
  -1 -14   4   44.70    3.70
  -1  14   3   69.19    4.80
   1  14  -3   58.39    4.80
  -1  14   3   67.39    4.80
   1  14  -3   59.19    5.00
  -1 -14   3   62.19    4.80
   1 -14  -3   56.19    4.60
   1 -14  -3   52.59    5.40
  -1 -14   3   66.69    5.00
  -1 -14   3   47.70    5.00
  -1  14   2   30.40    2.40
   1  14  -2   27.70    2.50
  -1  14   2   28.10    2.30
   1  14  -2   26.60    2.40
   1 -14  -2   28.10    2.30
  -1 -14   2   29.50    2.50
   1 -14  -2   25.30    3.10
  -1 -14   2   26.00    2.80
  -1  14   1   32.30    2.60
   1  14  -1   32.00    2.60
   1  14  -1   33.30    2.60
  -1  14   1   31.70    2.60
   1 -14  -1   29.80    2.50
   1 -14  -1   24.50    3.10
  -1 -14   1   30.30    2.70
  -1 -14   1   30.70    3.10
  -1  14   0   72.19    5.70
  -1  14   0   75.69    5.80
  -1  14   0   74.49    5.80
   1  14   0   83.69    5.80
   1  14   0   69.99    5.70
   1 -14   0   74.19    5.80
   1 -14   0   59.39    6.10
  -1 -14   0   85.19    6.30
  -1 -14   0   75.19    5.80
   1  14   1    1.10    0.40
  -1  14  -1    0.70    0.60
  -1  14  -1    1.30    0.40
   1  14   1    1.30    0.50
   1 -14   1    2.50    1.10
   1 -14   1    1.50    0.50
  -1 -14  -1    1.00    0.50
  -1  14  -2   17.80    2.00
   1  14   2   17.90    1.60
   1  14   2   17.80    1.70
  -1  14  -2   17.60    1.60
  -1 -14  -2   16.40    1.60
   1 -14   2   18.10    1.70
  -1 -14  -2   23.20    2.70
   1 -14   2   13.60    2.00
   1  14   3    3.70    0.90
  -1  14  -3    6.60    0.90
  -1  14  -3    3.70    1.10
   1  14   3    5.40    0.80
   1 -14   3    3.20    0.80
  -1 -14  -3    6.90    1.80
   1 -14   3    1.40    1.00
  -1  14  -4  108.29    9.50
  -1  14  -4  112.49    9.30
   1  14   4  117.69    9.20
   1  14   4  128.49    9.30
  -1 -14  -4  111.09    9.90
   1 -14   4  128.99    9.30
  -1  14  -5    1.10    1.10
   1  14   5    0.90    0.90
   1  14   5    0.20    0.90
  -1  14  -5    0.20    1.20
   1 -14   5    2.10    1.00
   1 -14   5    1.30    1.20
  -1 -14  -5    1.20    1.60
  -1  14  -6    4.90    1.60
   1  14   6    4.40    1.20
  -1  14  -6    3.90    1.90
   1  14   6    4.90    1.30
   1 -14   6    3.60    1.30
   1 -14   6    4.80    1.60
  -1 -14  -6    4.00    2.20
   1  14   7   -1.50    1.10
  -1  14  -7    4.60    2.10
   1  14   7   -0.90    1.10
  -1  14  -7   -2.60    1.50
   1 -14   7    0.40    1.60
   1 -14   7    0.60    1.40
  -1 -14  -7    0.10    2.00
   1  14   8   -0.40    1.30
   1  14   8   -0.60    1.30
   1 -14   8   -0.20    1.90
   1 -14   8    0.70    1.80
   1  15  -8    2.40    1.90
  -1  15   8   -1.60    1.00
  -1  15   8    1.20    1.20
   1  15  -8    3.60    2.00
   1 -15  -8    2.30    2.50
   1 -15  -8    5.80    2.50
  -1 -15   8   -1.20    1.60
  -1 -15   8    0.80    1.60
   1  15  -7   22.60    3.00
   1  15  -7   20.90    2.70
  -1  15   7   20.00    2.20
  -1  15   7   18.40    2.20
   1 -15  -7   15.40    3.20
   1 -15  -7   14.00    2.90
  -1 -15   7   22.20    2.60
  -1 -15   7   14.40    2.40
  -1  15   6   -0.90    0.70
  -1  15   6    0.70    0.90
   1  15  -6   -1.10    1.10
   1  15  -6    0.50    1.20
   1 -15  -6    1.20    1.50
   1 -15  -6   -1.80    1.60
  -1 -15   6    0.10    1.00
  -1 -15   6    0.60    1.10
  -1  15   5   -0.10    0.70
   1  15  -5    1.10    1.00
  -1  15   5    0.50    0.70
   1  15  -5    0.90    1.20
  -1 -15   5    0.60    0.90
   1 -15  -5    0.80    1.50
   1 -15  -5   -0.10    1.20
  -1 -15   5   -1.20    0.80
  -1  15   4   20.70    1.80
   1  15  -4   19.00    2.20
   1  15  -4   16.60    1.90
  -1  15   4   18.70    1.80
  -1 -15   4   15.80    1.90
   1 -15  -4   15.70    2.60
  -1 -15   4   18.80    2.10
  -1 -15   4   15.80    1.90
   1  15  -3   21.90    2.10
  -1  15   3   24.10    2.00
   1  15  -3   21.90    2.30
  -1  15   3   22.40    2.00
   1 -15  -3   16.90    2.60
  -1 -15   3   31.00    2.60
   1 -15  -3   20.20    1.90
  -1 -15   3   23.80    2.30
  -1  15   2   16.10    1.50
   1  15  -2   17.50    1.70
   1  15  -2   13.90    1.50
  -1  15   2   16.90    1.50
  -1 -15   2   19.00    1.80
  -1 -15   2   13.90    2.00
   1 -15  -2   14.20    1.40
   1 -15  -2   14.00    2.20
  -1  15   1   49.50    4.10
  -1  15   1   56.69    4.20
   1  15  -1   51.19    4.20
   1  15  -1   56.39    4.10
  -1 -15   1   52.69    4.60
   1 -15  -1   40.10    4.60
   1 -15  -1   48.60    4.10
  -1 -15   1   57.09    4.30
  -1  15   0   44.80    3.80
  -1  15   0   50.79    3.80
   1  15   0   47.90    3.70
  -1  15   0   46.10    3.60
   1  15   0   48.40    3.70
  -1 -15   0   42.70    4.20
  -1 -15   0   45.50    3.80
   1 -15   0   48.20    3.70
   1 -15   0   36.60    4.20
   1  15   1   23.00    1.90
  -1  15  -1   23.60    2.20
  -1  15  -1   19.80    1.80
  -1 -15  -1   22.40    2.00
  -1 -15  -1   23.80    2.70
   1 -15   1   16.70    2.50
   1 -15   1   23.30    2.00
   1  15   2   96.69    6.90
  -1  15  -2   85.39    7.10
  -1  15  -2   83.19    6.90
   1  15   2   97.39    6.90
   1 -15   2   92.09    7.00
  -1 -15  -2   93.19    6.90
  -1 -15  -2   85.79    7.50
   1 -15   2   70.09    7.20
   1  15   3   68.59    5.30
  -1  15  -3   68.09    5.40
   1  15   3   71.19    5.40
  -1  15  -3   57.79    5.60
  -1 -15  -3   67.19    6.10
   1 -15   3   69.79    5.40
  -1  15  -4  162.48   12.90
   1  15   4  180.08   12.90
   1  15   4  174.58   12.90
  -1  15  -4  146.49   13.10
   1 -15   4  165.88   12.90
  -1 -15  -4  171.28   13.60
   1  15   5    3.30    1.10
   1  15   5    4.10    1.00
  -1  15  -5    0.80    1.30
  -1  15  -5    3.30    1.20
   1 -15   5    3.30    1.40
   1 -15   5    3.50    1.10
  -1 -15  -5    3.20    1.80
  -1  15  -6    3.00    1.50
  -1  15  -6    3.60    1.90
   1  15   6    2.70    1.20
   1  15   6    4.70    1.30
  -1 -15  -6    1.60    2.00
   1 -15   6    5.50    1.50
   1 -15   6    2.40    1.60
  -1  15  -7    5.80    2.20
   1  15   7    1.40    1.20
   1  15   7    2.90    1.30
  -1 -15  -7    2.30    2.30
   1 -15   7    2.80    1.80
   1 -15   7    2.60    1.60
   1  15   8   -0.10    1.40
   1  15   8   -0.20    1.30
   1 -15   8   -0.70    2.00
   1 -15   8    0.00    1.80
  -1  16   8    1.10    1.20
  -1  16   8    0.50    1.10
   1  16  -8    1.20    2.00
   1  16  -8    0.90    1.90
  -1 -16   8    0.10    1.70
   1 -16  -8   -0.30    2.20
   1 -16  -8   -0.30    2.50
  -1 -16   8   -1.00    1.60
   1  16  -7   -1.00    1.70
   1  16  -7   -1.10    1.40
  -1  16   7    0.80    1.10
  -1  16   7    0.20    1.00
   1 -16  -7    1.20    2.10
  -1 -16   7    0.00    1.40
   1 -16  -7    1.10    2.00
  -1 -16   7    0.70    1.50
   1  16  -6    0.90    1.50
  -1  16   6    0.10    0.80
  -1  16   6    0.90    0.90
   1  16  -6    0.90    1.20
  -1 -16   6    0.30    1.00
  -1 -16   6    1.40    1.10
   1 -16  -6    0.90    1.70
   1 -16  -6   -0.50    1.80
  -1  16   5    0.10    0.70
   1  16  -5    2.20    1.30
   1  16  -5    0.70    1.00
  -1  16   5    0.10    0.80
   1 -16  -5    0.60    1.60
  -1 -16   5   -0.80    0.90
  -1 -16   5    0.20    1.00
  -1  16   4   18.80    1.70
   1  16  -4   16.00    1.80
   1  16  -4   19.50    2.20
  -1  16   4   19.20    1.80
  -1 -16   4   17.30    2.10
  -1 -16   4   15.20    1.80
  -1 -16   4   14.20    1.90
   1 -16  -4   11.10    2.40
  -1  16   3    1.70    0.60
   1  16  -3    1.10    0.70
   1  16  -3    0.10    0.90
  -1  16   3    1.10    0.60
   1 -16  -3    0.40    1.30
  -1 -16   3    1.60    1.20
   1 -16  -3    1.50    0.50
  -1 -16   3    0.80    0.80
  -1  16   2    5.40    0.80
  -1  16   2    5.10    0.80
   1  16  -2    4.40    0.90
   1  16  -2    3.40    0.70
  -1 -16   2    4.30    1.40
   1 -16  -2    4.60    1.50
  -1 -16   2    4.50    1.00
   1 -16  -2    5.70    0.70
   1  16  -1   54.49    4.40
  -1  16   1   56.59    4.40
   1  16  -1   56.59    4.50
  -1  16   1   60.19    4.50
  -1  16   1   51.29    4.30
   1 -16  -1   55.49    4.40
  -1 -16   1   58.29    5.00
  -1 -16   1   57.79    4.60
  -1  16   0   35.00    3.00
   1  16   0   35.10    2.80
   1  16   0   41.20    2.90
  -1  16   0   33.60    2.90
  -1  16   0   33.10    2.70
   1 -16   0   23.70    3.40
   1 -16   0   31.90    2.80
  -1 -16   0   32.80    2.90
  -1 -16   0   41.20    3.60
   1  16   1    3.90    0.80
   1  16   1    4.80    0.70
  -1  16  -1    4.00    0.70
  -1  16  -1    5.60    1.00
   1 -16   1    4.50    1.40
  -1 -16  -1    6.80    1.50
  -1 -16  -1    4.30    0.80
   1 -16   1    5.20    0.80
  -1  16  -2   19.50    2.10
   1  16   2   21.70    1.80
  -1  16  -2   17.00    1.70
   1  16   2   19.20    1.70
   1 -16   2   19.00    1.90
  -1 -16  -2   16.10    2.50
  -1 -16  -2   20.10    1.80
   1 -16   2   11.60    2.10
  -1  16  -3  113.29   10.20
   1  16   3  135.49   10.00
  -1  16  -3  128.49   10.00
   1  16   3  139.29   10.10
  -1 -16  -3  131.19   10.80
   1 -16   3  126.99   10.10
  -1  16  -4    8.10    1.40
  -1  16  -4    9.40    1.80
   1  16   4    8.90    1.30
   1  16   4   11.40    1.30
  -1 -16  -4   12.10    2.30
   1 -16   4   10.20    1.50
  -1  16  -5   50.19    4.70
   1  16   5   54.09    4.70
   1  16   5   60.59    4.60
  -1  16  -5   47.90    5.00
   1 -16   5   52.39    4.70
   1 -16   5   56.29    4.90
  -1 -16  -5   49.40    5.50
   1  16   6   12.70    1.80
   1  16   6   10.80    1.80
  -1  16  -6   14.20    2.60
   1 -16   6   14.90    2.30
   1 -16   6   15.70    2.10
  -1 -16  -6   15.40    3.00
   1  16   7   -0.20    1.20
   1  16   7    0.20    1.30
  -1  16  -7    3.40    2.20
   1 -16   7    1.90    1.90
  -1 -16  -7    2.00    2.40
   1 -16   7    3.50    1.60
  -1  17   8    7.90    1.60
  -1  17   8    8.70    1.60
   1  17  -8   13.30    2.70
   1  17  -8    6.90    2.40
   1 -17  -8    6.90    3.00
  -1 -17   8   13.30    2.50
  -1 -17   8    8.30    2.30
  -1  17   7    2.30    1.20
  -1  17   7    7.70    1.40
   1  17  -7    4.70    2.00
   1  17  -7    2.40    1.70
  -1 -17   7    3.30    1.70
  -1 -17   7    5.70    1.70
   1 -17  -7   -1.70    2.00
  -1  17   6    4.00    1.10
   1  17  -6    4.70    1.50
  -1  17   6    2.60    1.10
   1  17  -6    6.10    1.90
  -1 -17   6    1.60    1.20
   1 -17  -6    1.20    1.90
  -1 -17   6    1.60    1.20
   1  17  -5   17.00    2.10
  -1  17   5   21.20    2.10
  -1  17   5   18.40    1.90
   1  17  -5   17.90    2.50
   1 -17  -5   14.50    2.90
  -1 -17   5   20.90    2.20
  -1 -17   5   14.90    2.10
  -1  17   4    7.50    1.10
  -1  17   4    5.20    1.00
   1  17  -4    4.70    1.10
   1  17  -4    5.50    1.30
   1 -17  -4    5.80    1.90
  -1 -17   4    5.50    1.20
  -1 -17   4    6.20    1.20
  -1 -17   4    4.00    1.40
  -1  17   3   36.80    2.90
   1  17  -3   28.70    2.90
   1  17  -3   31.50    3.20
  -1  17   3   38.40    2.90
  -1 -17   3   41.80    3.60
   1 -17  -3   33.70    2.80
  -1 -17   3   36.90    3.20
   1 -17  -3   23.10    3.60
  -1  17   2  153.88   11.10
   1  17  -2  145.89   11.20
   1  17  -2  139.99   11.00
  -1  17   2  164.88   11.10
   1 -17  -2  110.19   11.60
  -1 -17   2  149.59   11.20
   1 -17  -2  150.48   11.00
  -1 -17   2  122.79   11.40
   1  17  -1    5.50    1.00
  -1  17   1    4.60    0.80
  -1  17   1    3.70    0.60
   1  17  -1    4.40    0.70
  -1  17   1    5.30    0.90
   1 -17  -1    4.50    0.80
   1 -17  -1    4.80    1.60
  -1 -17   1    6.50    1.50
  -1 -17   1    5.60    1.00
  -1  17   0   19.90    1.80
   1  17   0   21.10    1.90
  -1  17   0   19.10    2.10
  -1  17   0   22.00    2.00
   1  17   0   23.00    2.00
   1 -17   0   22.30    2.00
  -1 -17   0   24.10    2.10
   1 -17   0   19.60    2.80
  -1 -17   0   23.10    2.80
   1  17   1    2.40    0.70
  -1  17  -1    2.20    0.60
  -1  17  -1    3.40    0.90
   1 -17   1    1.50    0.60
   1 -17   1    4.00    1.50
  -1 -17  -1    1.70    1.30
  -1 -17  -1    3.90    0.80
   1  17   2   90.29    6.70
   1  17   2   89.89    6.70
  -1  17  -2   78.59    6.70
  -1  17  -2   81.89    7.00
  -1 -17  -2   86.89    6.80
  -1 -17  -2   85.79    7.50
   1 -17   2   89.59    6.80
   1  17   3   38.10    3.10
   1  17   3   35.80    3.00
  -1  17  -3   31.00    3.40
  -1  17  -3   34.30    3.10
  -1 -17  -3   32.00    4.00
   1 -17   3   35.70    3.20
  -1  17  -4    9.10    1.40
   1  17   4    9.70    1.30
   1  17   4    7.80    1.30
  -1  17  -4    8.70    1.80
  -1 -17  -4    6.70    2.10
   1 -17   4    6.60    1.40
   1  17   5   60.39    5.00
   1  17   5   59.29    5.10
  -1  17  -5   58.39    5.50
  -1 -17  -5   59.79    6.10
   1 -17   5   57.09    5.20
   1 -17   5   64.29    5.40
   1  17   6    1.00    1.10
  -1  17  -6    0.20    1.80
   1  17   6    0.90    1.10
   1 -17   6    3.90    1.50
  -1 -17  -6   -1.20    2.00
   1 -17   6    2.10    1.70
  -1  17  -7    4.40    2.30
   1  17   7    2.90    1.40
   1  17   7    1.40    1.30
  -1 -17  -7    5.60    2.70
   1 -17   7    4.60    1.70
   1 -17   7    2.50    2.10
   1  18  -8    1.30    2.10
  -1  18   8    1.20    1.40
  -1  18   8    0.00    1.20
  -1 -18   8    0.80    1.90
  -1 -18   8    1.50    2.00
   1 -18  -8    2.60    2.80
  -1  18   7   -0.20    1.10
   1  18  -7    0.50    1.90
   1  18  -7   -0.30    1.70
  -1  18   7    1.20    1.10
  -1 -18   7   -2.80    1.40
   1 -18  -7    0.00    2.30
  -1 -18   7    1.80    1.60
   1  18  -6   20.80    2.50
   1  18  -6   23.80    2.90
  -1  18   6   16.30    2.00
  -1  18   6   19.50    2.20
   1 -18  -6    7.20    2.80
  -1 -18   6   19.00    2.50
  -1 -18   6   18.30    2.50
  -1  18   5   18.00    1.90
   1  18  -5   22.20    2.60
  -1  18   5   18.70    2.10
   1  18  -5   16.90    2.10
   1 -18  -5   12.70    2.90
  -1 -18   5   20.50    2.30
  -1 -18   5   18.30    2.30
   1  18  -4    2.40    1.00
   1  18  -4    1.50    1.20
  -1  18   4    3.10    0.80
  -1  18   4    2.40    0.90
  -1 -18   4    3.10    1.00
   1 -18  -4    0.00    1.70
  -1 -18   4    3.30    1.40
  -1 -18   4    3.00    1.10
  -1  18   3   36.20    2.90
  -1  18   3   39.10    2.90
   1  18  -3   30.00    3.10
   1  18  -3   26.90    2.90
  -1 -18   3   37.50    3.10
  -1 -18   3   39.50    3.60
   1 -18  -3   19.40    3.50
   1 -18  -3   31.30    2.70
  -1  18   2    5.10    0.90
  -1  18   2    7.20    1.00
   1  18  -2    4.80    1.10
   1  18  -2    4.80    0.80
   1 -18  -2    4.60    0.80
   1 -18  -2    1.10    1.40
  -1 -18   2    5.80    1.60
  -1 -18   2    6.50    1.10
   1  18  -1   22.10    2.20
  -1  18   1   22.80    2.00
  -1  18   1   21.40    1.90
  -1  18   1   21.50    2.10
   1  18  -1   22.50    2.00
   1 -18  -1   13.00    2.70
  -1 -18   1   24.00    2.80
  -1 -18   1   22.10    2.20
   1 -18  -1   23.80    2.00
  -1  18   0    2.40    0.70
  -1  18   0    2.20    0.80
   1  18   0    0.90    0.60
   1  18   0    2.10    0.70
  -1  18   0    1.90    0.50
  -1 -18   0   -0.30    1.20
   1 -18   0   -0.50    1.30
  -1 -18   0    2.30    0.80
   1 -18   0    1.60    0.60
   1  18   1    2.70    0.80
  -1  18  -1    3.80    0.70
  -1  18  -1    2.00    0.90
   1 -18   1    2.50    1.50
  -1 -18  -1    2.60    1.40
  -1 -18  -1    2.60    0.80
   1 -18   1    2.80    0.80
  -1  18  -2    8.30    1.10
  -1  18  -2    9.00    1.50
   1  18   2    8.00    1.10
   1  18   2    9.50    1.20
   1 -18   2    8.60    1.20
  -1 -18  -2    7.60    2.00
  -1 -18  -2    8.90    1.20
   1 -18   2    4.60    1.60
   1  18   3    9.30    1.30
   1  18   3    9.90    1.20
  -1  18  -3    8.90    1.40
  -1  18  -3    9.60    1.70
  -1 -18  -3   15.80    2.60
   1 -18   3    7.80    1.80
   1 -18   3   12.40    1.50
   1  18   4   28.30    2.70
   1  18   4   29.60    2.60
  -1  18  -4   22.80    3.10
   1 -18   4   27.20    2.80
  -1 -18  -4   30.80    4.00
   1  18   5    3.70    1.20
  -1  18  -5    5.10    1.90
   1  18   5    3.00    1.10
   1 -18   5    3.30    1.30
   1 -18   5    5.40    1.60
  -1 -18  -5    2.20    2.00
   1  18   6    2.00    1.20
   1  18   6    1.10    1.20
  -1  18  -6    1.10    2.00
  -1 -18  -6    3.00    2.20
   1 -18   6    2.00    1.80
   1 -18   6    1.10    1.40
   1  18   7    0.80    1.30
   1  18   7    1.50    1.30
  -1  18  -7    2.30    2.50
  -1 -18  -7    0.00    2.50
   1 -18   7   -0.80    2.00
   1 -18   7    0.10    1.60
   1  19  -7   28.40    3.80
   1  19  -7   25.60    4.60
  -1  19   7   27.30    2.90
  -1  19   7   30.90    3.20
  -1 -19   7   31.50    3.60
   1 -19  -7   25.30    4.20
  -1 -19   7   27.70    3.40
   1  19  -6   14.20    2.70
   1  19  -6   15.00    2.30
  -1  19   6   16.20    1.90
  -1  19   6   17.50    2.00
  -1 -19   6   15.90    2.20
   1 -19  -6    9.50    2.70
  -1 -19   6   10.30    2.10
   1  19  -5    0.90    1.10
  -1  19   5    2.20    1.00
  -1  19   5    1.30    0.90
   1  19  -5   -1.00    1.40
  -1 -19   5   -0.20    1.10
  -1 -19   5    0.80    1.10
   1 -19  -5   -2.70    1.60
   1  19  -4    0.00    0.90
   1  19  -4    1.10    1.20
  -1  19   4    1.20    0.80
  -1  19   4    2.90    0.90
  -1 -19   4    1.00    1.00
  -1 -19   4    2.90    1.40
   1 -19  -4    2.90    1.90
  -1 -19   4    1.60    1.00
   1  19  -3    3.50    0.90
   1  19  -3    3.20    1.20
  -1  19   3    4.30    0.90
  -1  19   3    3.80    0.90
   1 -19  -3    2.80    0.70
   1 -19  -3    1.50    1.70
  -1 -19   3    3.90    1.60
  -1 -19   3    2.50    1.00
  -1  19   2    0.20    0.70
   1  19  -2    0.50    0.90
   1  19  -2   -0.80    0.50
  -1  19   2   -0.70    0.70
  -1 -19   2    0.60    1.40
   1 -19  -2   -0.60    1.50
  -1 -19   2    0.60    0.80
   1 -19  -2   -0.90    0.50
  -1  19   1   37.90    3.10
  -1  19   1   36.30    3.00
  -1  19   1   39.50    3.20
   1  19  -1   38.80    3.10
   1  19  -1   38.00    3.30
  -1 -19   1   37.80    3.90
  -1 -19   1   35.10    3.30
   1 -19  -1   26.90    3.90
   1 -19  -1   38.40    3.10
   1  19   0   15.80    1.70
   1  19   0   16.00    1.60
  -1  19   0   15.00    1.50
  -1  19   0   17.80    1.70
  -1  19   0   14.70    1.80
  -1 -19   0   15.10    2.50
   1 -19   0   12.40    2.40
  -1 -19   0   18.10    1.80
   1 -19   0   16.90    1.70
  -1  19  -1   29.20    2.80
   1  19   1   33.00    2.90
   1  19   1   38.00    2.90
  -1  19  -1   31.60    3.10
  -1 -19  -1   35.50    4.00
   1 -19   1   26.80    3.60
   1 -19   1   35.30    3.00
  -1 -19  -1   35.30    3.00
   1  19   2   51.49    4.20
   1  19   2   50.09    4.10
  -1  19  -2   44.30    4.40
   1 -19   2   53.09    4.30
  -1 -19  -2   39.70    5.00
  -1 -19  -2   56.49    4.20
   1  19   3    5.00    1.00
   1  19   3    5.50    1.00
  -1  19  -3    7.90    1.60
   1 -19   3    4.50    1.70
  -1 -19  -3    6.20    2.10
   1 -19   3    6.70    1.20
  -1  19  -4    1.30    1.40
   1  19   4    1.90    0.90
   1  19   4    0.00    0.90
  -1 -19  -4   -0.50    1.70
   1 -19   4    2.80    1.20
   1  19   5    8.80    1.60
  -1  19  -5    9.00    2.20
   1  19   5    7.60    1.50
  -1 -19  -5   10.50    2.70
   1 -19   5    9.50    1.90
   1 -19   5   10.10    1.80
   1  19   6    1.80    1.30
  -1  19  -6    2.10    2.00
   1  19   6    1.10    1.20
   1 -19   6    2.60    1.90
   1 -19   6    0.30    1.40
  -1 -19  -6   -0.10    2.20
   1  19   7   13.50    2.30
  -1  19  -7   19.50    3.40
   1 -19   7   17.70    2.80
   1 -19   7   15.00    2.90
  -1 -19  -7   20.60    3.90
   1  20  -7    1.00    2.00
  -1  20   7    1.70    1.20
  -1  20   7    0.50    1.40
   1 -20  -7    3.30    2.70
  -1 -20   7    0.30    2.10
  -1 -20   7    1.00    1.80
  -1  20   6   11.20    1.60
  -1  20   6    6.20    1.30
   1  20  -6    4.50    2.00
   1  20  -6    6.20    2.20
   1 -20  -6    3.70    2.40
  -1 -20   6    4.70    1.80
  -1 -20   6    4.90    1.60
  -1  20   5    9.60    1.60
  -1  20   5   10.10    1.50
   1  20  -5   10.10    1.70
   1  20  -5    9.40    2.10
   1 -20  -5    4.10    2.40
  -1 -20   5   12.00    1.80
  -1 -20   5    9.80    1.80
   1  20  -4    3.70    1.40
  -1  20   4    4.50    1.10
  -1  20   4    4.30    1.00
   1  20  -4    3.40    1.10
  -1 -20   4    3.80    1.60
  -1 -20   4    1.70    1.00
  -1 -20   4    5.00    1.30
   1 -20  -4    0.50    1.90
   1  20  -3    3.90    1.10
  -1  20   3    3.30    1.00
   1  20  -3    3.40    1.30
  -1  20   3    5.50    1.00
  -1 -20   3    6.70    1.40
   1 -20  -3    3.40    1.90
  -1 -20   3    5.90    1.80
   1  20  -2   -0.10    0.60
   1  20  -2    0.30    0.90
  -1  20   2   -0.50    0.70
  -1  20   2    0.70    0.80
   1 -20  -2   -0.90    1.50
  -1 -20   2   -0.40    1.40
  -1 -20   2    0.30    0.90
   1 -20  -2    0.30    0.60
   1  20  -1    0.70    0.90
  -1  20   1    2.20    0.70
   1  20  -1    0.80    0.60
  -1  20   1    0.20    0.50
  -1  20   1    0.20    0.80
  -1 -20   1    2.50    1.60
   1 -20  -1    0.80    1.60
  -1 -20   1    1.50    1.00
   1 -20  -1    0.80    0.70
  -1  20   0    5.60    1.10
   1  20   0    4.40    1.00
  -1  20   0    4.80    0.70
   1  20   0    3.60    0.80
  -1 -20   0    3.60    1.70
   1 -20   0    4.80    1.90
  -1 -20   0    4.50    1.10
   1 -20   0    6.30    1.00
   1  20   1   10.30    1.20
  -1  20  -1    8.30    1.50
   1  20   1    9.30    1.30
  -1 -20  -1   11.00    1.40
   1 -20   1    7.80    1.30
  -1 -20  -1    9.20    2.10
   1 -20   1   10.70    2.20
  -1  20  -2   12.80    1.90
   1  20   2   11.00    1.30
   1  20   2   10.00    1.30
  -1 -20  -2   10.00    2.30
   1 -20   2    6.50    1.90
   1 -20   2   11.10    1.50
   1  20   3    2.20    0.90
  -1  20  -3    1.20    1.30
   1  20   3    1.10    0.80
   1 -20   3    1.20    1.60
   1 -20   3    0.70    1.00
  -1 -20  -3   -1.20    1.50
  -1  20  -4   10.60    2.10
   1  20   4    9.40    1.50
   1  20   4    8.80    1.40
   1 -20   4    8.10    1.60
  -1 -20  -4    9.90    2.60
   1  20   5    3.70    1.30
  -1  20  -5    4.50    2.00
   1 -20   5    6.00    1.50
  -1 -20  -5    5.60    2.70
   1 -20   5    6.70    1.80
  -1  20  -6    7.70    2.40
   1  20   6    2.70    1.40
   1 -20   6    1.10    1.90
   1 -20   6    6.60    1.90
  -1 -20  -6    5.80    2.70
  -1  21   7    2.70    1.30
   1  21  -7    6.40    2.40
  -1  21   7    7.20    1.70
  -1 -21   7    3.60    2.00
   1 -21  -7    3.50    2.80
  -1  21   6   14.00    1.90
  -1  21   6   18.50    2.30
   1  21  -6   17.40    2.90
   1 -21  -6    8.80    3.00
  -1 -21   6   19.90    2.70
   1  21  -5   10.90    2.20
   1  21  -5    8.60    2.10
  -1  21   5   15.70    1.80
  -1  21   5    9.20    1.40
  -1 -21   5   11.70    1.90
   1 -21  -5    3.10    2.30
  -1  21   4    1.20    0.90
  -1  21   4    0.80    0.90
   1  21  -4   -1.70    1.30
   1  21  -4   -0.30    1.00
   1 -21  -4    4.00    2.10
  -1 -21   4    0.10    1.10
  -1  21   3    0.40    0.90
  -1  21   3    2.00    0.90
   1  21  -3   -0.60    1.10
   1  21  -3    0.00    0.80
  -1 -21   3    1.40    1.10
  -1 -21   3    3.60    1.80
   1 -21  -3    2.10    1.80
  -1  21   2  175.98   12.50
   1  21  -2  144.19   12.50
   1  21  -2  152.48   12.60
  -1  21   2  165.78   12.50
   1 -21  -2  159.48   12.50
  -1 -21   2  174.28   12.70
  -1 -21   2  173.18   13.20
  -1  21   1   46.20    3.80
   1  21  -1   43.90    3.70
  -1  21   1   45.30    3.90
   1  21  -1   42.40    3.90
  -1  21   1   42.10    3.60
  -1 -21   1   42.10    4.60
  -1 -21   1   50.29    4.10
   1 -21  -1   48.10    3.80
  -1  21   0    0.10    0.90
   1  21   0   -0.60    0.50
   1  21   0    0.50    0.80
   1 -21   0    0.50    0.70
  -1 -21   0    0.30    0.90
  -1 -21   0   -1.10    1.50
   1 -21   0    2.30    1.80
  -1  21  -1   14.80    2.00
   1  21   1   17.30    1.80
   1  21   1   16.50    1.80
  -1 -21  -1   20.10    2.00
   1 -21   1   18.00    1.90
   1 -21   1    9.90    2.50
  -1 -21  -1   16.30    2.80
  -1  21  -2    6.90    1.60
   1  21   2    8.20    1.20
   1 -21   2    5.50    1.90
  -1 -21  -2    9.20    2.40
   1 -21   2    8.20    1.40
  -1  21  -3    4.60    1.60
   1  21   3    6.60    1.20
  -1 -21  -3    5.60    2.20
   1 -21   3    8.00    2.80
   1 -21   3    6.20    1.30
  -1  21  -4    1.10    1.60
   1  21   4    2.10    1.10
   1 -21   4    0.60    1.20
  -1 -21  -4   -1.40    1.80
   1  21   5    9.00    1.60
  -1  21  -5    8.70    2.40
   1 -21   5   14.40    2.10
  -1 -21  -5    9.90    3.00
   1 -21   5   12.80    2.20
  -1  21  -6   19.50    3.30
   1  21   6   13.70    2.30
  -1 -21  -6   15.40    3.60
   1 -21   6   17.80    2.70
   1 -21   6   22.60    3.10
  -1  22   6    7.20    1.50
   1  22  -6    6.10    2.40
  -1  22   6    8.80    1.90
  -1 -22   6    8.90    2.10
   1 -22  -6    5.90    2.90
   1  22  -5    2.00    1.80
  -1  22   5    3.40    1.10
  -1  22   5    3.00    1.30
   1 -22  -5    0.70    2.20
  -1 -22   5    4.30    1.60
  -1  22   4   13.70    1.80
  -1  22   4   17.30    2.00
   1  22  -4   17.50    2.50
  -1 -22   4   21.00    2.40
   1 -22  -4    8.80    3.00
  -1  22   3   19.10    2.00
   1  22  -3   15.80    1.90
  -1  22   3   18.80    1.90
   1  22  -3   17.00    2.30
   1 -22  -3    5.40    2.60
  -1 -22   3   15.90    2.20
  -1 -22   3   28.50    3.10
  -1  22   2   10.40    1.50
   1  22  -2    9.70    1.30
  -1  22   2   10.10    1.30
   1  22  -2   11.20    1.70
  -1  22   2    9.70    1.40
  -1 -22   2   16.20    2.60
   1 -22  -2   12.10    1.40
   1 -22  -2    5.80    2.30
  -1 -22   2   10.70    1.70
  -1  22   1    2.40    0.90
   1  22  -1    2.70    0.80
   1  22  -1    1.50    1.00
  -1  22   1    2.30    1.00
  -1 -22   1    3.60    1.90
  -1 -22   1    1.20    1.10
   1 -22  -1    1.80    1.80
   1 -22  -1    2.00    0.90
   1  22   0   19.30    1.90
  -1  22   0   19.50    2.20
   1  22   0   17.60    2.10
   1 -22   0   11.60    2.80
  -1 -22   0   20.30    3.00
  -1 -22   0   24.40    2.40
   1 -22   0   24.00    2.20
   1  22   1    0.60    0.70
  -1  22  -1    0.30    1.00
   1  22   1    0.00    0.90
  -1 -22  -1    0.10    0.90
   1 -22   1   -0.10    0.90
  -1 -22  -1   -0.40    1.60
   1 -22   1   -2.80    1.70
   1  22   2    1.40    0.90
  -1  22  -2   -0.10    1.20
   1 -22   2   -1.40    1.60
   1 -22   2    0.20    1.00
  -1 -22  -2    0.60    1.80
  -1  22  -3    6.10    1.80
   1  22   3    7.10    1.30
   1 -22   3    8.50    1.60
  -1 -22  -3    5.10    2.30
   1  22   4    3.20    1.20
  -1  22  -4    4.50    2.00
  -1 -22  -4    4.00    2.40
   1 -22   4    4.00    1.40
   1  22   5   13.90    2.10
  -1  22  -5   14.10    2.90
  -1 -22  -5   16.50    3.50
   1 -22   5   17.60    2.50
   1 -22   5   19.20    2.70
   1  22   6   17.10    2.20
  -1  22  -6   17.30    3.20
   1 -22   6   17.80    2.70
   1 -22   6   14.50    2.80
  -1 -22  -6   10.00    3.30
   1  23  -6   -1.10    2.10
  -1  23   6    1.40    1.20
  -1  23   6    0.20    1.60
  -1 -23   6    0.20    1.70
   1 -23  -6    1.30    2.60
  -1  23   5    7.00    1.50
  -1  23   5   10.70    1.90
   1  23  -5    8.60    2.30
  -1 -23   5    8.30    2.00
   1 -23  -5    7.80    3.00
   1  23  -4   56.09    6.10
  -1  23   4   74.99    5.90
  -1  23   4   73.99    5.80
  -1 -23   4   75.49    6.30
   1  23  -3    0.40    1.30
  -1  23   3    1.20    1.00
  -1  23   3   -1.20    0.90
  -1 -23   3   -0.50    1.20
  -1 -23   3    0.60    1.80
   1 -23  -3    2.80    2.10
   1  23  -2    7.10    1.60
  -1  23   2    8.90    1.30
  -1  23   2    9.60    1.50
   1  23  -2    8.80    1.30
   1 -23  -2    9.20    1.30
   1 -23  -2    4.70    2.30
  -1 -23   2   10.70    1.70
  -1 -23   2   11.90    2.50
   1  23  -1   28.00    2.90
   1  23  -1   26.70    2.60
  -1  23   1   28.30    2.70
  -1  23   1   31.90    2.80
   1 -23  -1   17.70    3.50
   1 -23  -1   28.10    2.70
  -1 -23   1   32.90    4.00
  -1 -23   1   32.80    3.10
  -1  23   0   21.80    2.50
   1  23   0   21.00    2.30
   1  23   0   24.20    2.20
  -1 -23   0   31.60    2.70
   1 -23   0   23.80    2.40
   1 -23   0   13.20    3.10
  -1 -23   0   20.80    3.30
   1  23   1    8.70    1.30
   1  23   1    7.50    1.10
  -1  23  -1    7.30    1.60
   1 -23   1    8.80    1.50
   1 -23   1    4.20    2.20
  -1 -23  -1    8.60    2.50
  -1 -23  -1    8.70    1.50
  -1  23  -2    4.10    1.60
   1  23   2    5.50    1.20
   1  23   2    5.50    1.10
   1 -23   2    4.10    1.30
  -1 -23  -2    4.70    2.10
   1 -23   2    4.20    2.00
  -1  23  -3   11.00    2.30
   1  23   3   11.70    1.60
   1 -23   3   14.10    2.00
  -1 -23  -3   12.50    2.90
   1  23   4   -0.40    1.00
  -1  23  -4   -1.30    1.80
   1 -23   4    1.40    1.50
  -1 -23  -4    1.10    2.30
   1 -23   4   -1.30    1.30
   1  23   5    4.00    1.40
  -1  23  -5    3.00    2.30
   1 -23   5    3.80    2.00
  -1 -23  -5    1.70    2.40
   1 -23   5    4.00    1.70
   1  24  -5    0.30    2.10
  -1  24   5    0.80    1.20
  -1 -24   5    1.90    1.70
   1 -24  -5    3.30    2.60
  -1  24   4    0.40    1.10
   1  24  -4    0.00    1.60
  -1 -24   4   -0.30    1.40
   1 -24  -4    1.30    2.50
  -1  24   3    3.70    1.20
   1  24  -3    1.80    1.50
  -1  24   3    3.30    1.20
  -1 -24   3    6.10    1.60
  -1 -24   3    6.10    2.40
   1 -24  -3    0.90    2.20
  -1  24   2    0.80    1.00
   1  24  -2   -0.60    1.20
  -1  24   2    0.60    0.90
  -1 -24   2    1.90    1.30
   1 -24  -2    0.80    2.10
   1 -24  -2    1.50    1.50
  -1 -24   2    0.00    1.90
  -1  24   1    6.00    1.20
   1  24  -1    6.10    1.40
  -1  24   1    5.50    1.30
   1  24  -1    7.20    1.10
   1 -24  -1    6.50    2.50
  -1 -24   1    5.60    2.30
   1 -24  -1    6.80    1.30
  -1 -24   1    8.00    1.70
   1  24   0    0.40    1.00
  -1  24   0    0.00    1.10
   1  24   0    1.60    0.80
   1 -24   0   -0.20    1.00
  -1 -24   0    0.00    1.90
   1 -24   0   -0.60    2.00
  -1 -24   0    1.00    1.20
  -1  24  -1   14.30    2.10
   1  24   1   15.50    1.80
   1  24   1   13.60    1.60
  -1 -24  -1   14.10    2.60
   1 -24   1   11.50    2.60
   1 -24   1   15.10    1.90
  -1 -24  -1   13.60    2.90
   1  24   2   15.90    1.80
  -1  24  -2   14.80    2.40
   1  24   2   17.20    1.90
   1 -24   2   12.90    2.90
   1 -24   2   16.70    2.20
  -1 -24  -2    7.90    2.70
   1  24   3    4.30    1.40
  -1  24  -3    5.30    1.90
   1 -24   3    5.60    1.60
  -1 -24  -3    5.70    2.40
  -1  24  -4    2.20    2.00
   1  24   4    3.50    1.30
   1 -24   4    3.80    1.60
   1 -24   4    4.40    2.60
  -1 -24  -4    2.50    2.50
  -1  24  -5    2.70    2.40
   1  24   5    7.60    1.70
  -1 -24  -5    3.30    2.70
   1 -24   5    9.90    2.10
   1  25  -5    7.00    2.40
  -1  25   5    2.30    1.30
  -1 -25   5    3.10    1.90
   1 -25  -5    0.40    2.50
  -1  25   4   -0.20    1.20
   1  25  -4    0.90    1.80
  -1 -25   4   -1.20    1.50
   1 -25  -4    0.70    2.40
  -1  25   3    1.40    1.10
   1  25  -3    0.90    1.60
   1 -25  -3    0.70    2.30
  -1 -25   3    4.00    1.60
  -1 -25   3    1.70    2.20
   1  25  -2   -0.70    1.30
  -1  25   2    0.20    1.10
  -1 -25   2   -1.00    1.40
   1 -25  -2    1.80    2.20
  -1 -25   2   -0.30    2.00
  -1  25   1    4.60    1.40
   1  25  -1    3.90    1.40
   1 -25  -1    6.30    2.50
   1 -25  -1    3.90    1.20
  -1 -25   1    6.90    1.60
  -1 -25   1    2.00    2.20
  -1  25   0   10.80    1.80
   1  25   0    9.50    1.60
   1  25   0    9.80    1.80
   1 -25   0    8.10    2.70
   1 -25   0   10.70    1.70
  -1 -25   0    9.60    2.70
  -1 -25   0   14.00    2.00
  -1  25  -1    7.80    1.80
   1  25   1    8.40    1.50
   1  25   1    7.90    1.20
   1 -25   1    6.00    2.50
  -1 -25  -1    6.30    2.50
   1 -25   1   10.10    1.70
   1  25   2    4.30    1.30
  -1  25  -2    3.30    1.70
   1  25   2    2.10    1.00
   1 -25   2    4.70    1.50
  -1 -25  -2    4.00    2.40
   1 -25   2    3.60    2.30
   1  25   3    0.10    1.10
  -1  25  -3    0.20    1.70
  -1 -25  -3    0.70    2.20
   1 -25   3    0.80    1.50
  -1  25  -4   16.70    2.90
   1  25   4   15.20    2.00
   1 -25   4   12.40    2.30
  -1 -25  -4    4.90    2.80
   1  26  -4    3.90    2.00
  -1  26   4    3.20    1.40
  -1 -26   4    4.50    1.90
   1 -26  -4    0.80    2.50
   1  26  -3    4.70    1.80
  -1  26   3    2.90    1.30
   1 -26  -3    3.90    2.70
  -1 -26   3    3.00    1.70
  -1 -26   3    2.50    2.50
   1  26  -2    1.80    1.50
  -1  26   2    1.80    1.30
   1 -26  -2    4.40    2.50
  -1 -26   2    2.40    2.50
  -1 -26   2    5.30    1.80
   1  26  -1   28.30    3.20
  -1  26   1   32.00    3.20
   1 -26  -1   44.90    3.40
   1 -26  -1   21.90    4.10
  -1 -26   1   25.50    4.00
   1  26   0   13.40    2.10
  -1  26   0   17.10    2.30
   1 -26   0   18.10    2.30
  -1 -26   0   15.00    3.20
  -1 -26   0   27.40    2.70
   1 -26   0   13.40    3.20
   1  26   1    0.90    1.20
  -1  26  -1    2.80    1.60
   1 -26   1    3.00    2.50
  -1 -26  -1    0.50    2.10
   1 -26   1    0.90    1.30
  -1  26  -2    6.00    2.00
   1  26   2    8.30    1.60
   1  26   2   10.00    1.70
  -1 -26  -2    4.40    2.60
   1 -26   2    9.20    2.80
   1 -26   2   11.70    2.00
   1  26   3   -0.40    1.30
  -1  26  -3   -0.70    1.80
   1  26   3    0.20    1.10
  -1 -26  -3    0.50    2.30
   1 -26   3    0.20    1.50
   1  26   4    8.20    1.80
  -1  26  -4    6.70    2.60
  -1 -26  -4    5.80    2.70
   1 -26   4    2.30    1.80
   1  27  -4   -1.70    1.90
  -1  27   4    1.80    1.30
  -1 -27   4   -1.30    1.70
   1 -27  -4   -3.90    2.30
  -1  27   3    1.70    1.30
   1  27  -3   -0.40    1.70
  -1 -27   3    4.00    1.90
   1 -27  -3    3.50    2.70
  -1  27   2    9.70    1.70
   1  27  -2    6.90    1.90
   1 -27  -2    5.00    2.80
  -1 -27   2    8.00    2.80
  -1 -27   2   10.00    2.10
   1  27  -1    8.50    1.80
  -1  27   1    9.10    1.80
   1 -27  -1   12.60    1.90
   1 -27  -1    4.10    2.70
  -1 -27   1   12.10    2.10
  -1 -27   1   10.30    2.80
   1  27   0    2.70    1.40
  -1  27   0    1.80    1.50
  -1 -27   0    3.80    2.60
  -1 -27   0    4.80    1.70
   1 -27   0   -2.60    2.30
   1 -27   0    1.30    1.40
   1  27   1   -1.50    1.10
  -1  27  -1   -0.50    1.60
   1 -27   1    1.90    1.50
  -1 -27  -1   -1.80    2.20
   1 -27   1    4.30    2.70
   1  27   2    2.70    1.30
  -1  27  -2    1.10    1.80
   1 -27   2    1.30    1.50
  -1 -27  -2    0.60    2.40
  -1  27  -3   17.60    2.90
   1  27   3   10.00    2.10
   1 -27   3   21.00    2.60
  -1 -27  -3   12.40    3.20
   1  28  -3    2.50    1.90
  -1  28   3    3.90    1.50
   1 -28  -3    1.90    2.70
  -1 -28   3   -0.20    1.80
  -1  28   2    8.60    1.80
   1  28  -2   11.80    2.10
  -1 -28   2   11.70    2.30
  -1 -28   2    6.60    3.00
   1 -28  -2    2.80    2.80
  -1  28   1    8.90    1.90
   1  28  -1    8.70    1.90
  -1 -28   1    9.00    2.20
   1 -28  -1   10.00    3.20
  -1 -28   1    8.30    2.90
  -1  28   0    3.10    1.60
   1  28   0    0.10    1.40
  -1 -28   0   -2.80    2.20
   1 -28   0   -1.00    2.50
   1 -28   0    0.30    1.50
  -1  28  -1    7.80    2.00
   1  28   1    6.00    1.60
   1 -28   1    8.50    1.80
  -1 -28  -1    3.70    2.80
   1 -28   1    5.60    2.90
   1  28   2    6.50    1.60
  -1  28  -2    7.10    2.20
  -1 -28  -2    5.20    2.80
   1 -28   2   10.90    2.10
  -1  29   1    4.10    1.70
   1  29  -1    0.90    1.60
   1 -29  -1   -0.70    2.70
  -1 -29   1    2.90    2.00
  -1 -29   1    0.10    2.60
  -1  29   0    2.20    1.70
   1  29   0    2.90    1.60
   1 -29   0   -0.50    2.80
   1 -29   0    3.10    1.70
  -1 -29   0    2.90    2.70
   2   0 -10  122.19   10.80
  -2   0  10  122.19   10.00
   2   0  -9    1.80    1.80
  -2   0   9    0.50    1.10
  -2   0   8   23.30    2.50
  -2   0   8   20.00    2.10
   2   0  -8   15.60    2.60
  -2   0   7    0.50    0.70
  -2   0   7    0.10    0.80
   2   0  -7   -0.70    1.00
  -2   0   6   15.70    1.70
   2   0  -6   15.50    1.50
   2   0  -6   13.40    1.80
  -2   0   6   14.10    1.60
   2   0  -5   -0.20    0.40
  -2   0   5    0.70    0.50
  -2   0   5   -0.70    0.50
   2   0  -5    1.00    0.70
   2   0  -4  309.47   25.10
  -2   0   4  336.47   25.20
  -2   0   4  354.36   25.10
   2   0  -3   -0.20    0.40
   2   0  -3   -0.30    0.30
  -2   0   3    0.30    0.30
  -2   0   3   -0.10    0.30
   2   0  -2  130.29   10.20
  -2   0   2  133.29   10.00
  -2   0   2  138.09   10.10
   2   0  -2  130.99   10.10
  -2   0   1    0.00    0.40
   2   0  -1    0.20    0.20
  -2   0  -1   -0.10    0.40
   2   0   2 3109.19  224.48
  -2   0  -2 2842.72  224.48
   2   0   2 3033.20  224.48
   2   0   3   -0.10    0.50
   2   0   3    0.10    0.20
  -2   0  -3   -0.70    0.50
  -2   0  -4   29.70    2.60
   2   0   4   27.60    2.40
   2   0   4   22.60    2.00
  -2   0  -5    0.10    1.00
   2   0   5    0.70    0.50
   2   0   5    0.50    0.80
  -2   0  -6   47.20    4.60
   2   0   6   50.79    4.30
   2   0   6   45.10    3.80
   2   0   7   -1.50    1.10
  -2   0  -7    0.10    1.50
   2   0   8   27.10    3.50
  -2   0  -8   30.90    4.20
   2   1 -10   25.70    4.10
  -2   1  10   25.80    3.30
   2  -1 -10   36.40    4.50
  -2  -1  10   34.50    3.50
  -2   1   9   65.99    5.90
   2   1  -9   69.19    6.50
   2  -1  -9   70.59    6.60
  -2  -1   9   68.39    5.90
   2   1  -8    2.60    1.50
  -2   1   8    1.80    1.10
  -2   1   8    0.50    0.90
   2  -1  -8    2.20    1.40
  -2  -1   8    3.40    1.20
  -2  -1   8   -0.30    0.80
  -2   1   7   13.80    1.90
   2   1  -7   16.60    2.30
  -2   1   7   16.60    1.80
  -2  -1   7   22.70    2.00
   2  -1  -7   18.80    2.40
   2  -1  -7   18.30    2.00
  -2  -1   7   16.70    1.90
   2   1  -6   63.29    5.70
  -2   1   6   67.99    5.50
  -2   1   6   68.69    5.50
   2  -1  -6   68.19    5.80
   2  -1  -6   75.89    5.50
  -2  -1   6   66.69    5.50
  -2  -1   6   66.89    5.50
   2   1  -5  167.38   14.50
  -2   1   5  203.08   14.60
   2   1  -5  197.88   14.80
  -2   1   5  197.28   14.60
  -2  -1   5  192.28   14.60
  -2  -1   5  184.28   14.60
   2  -1  -5  198.58   14.60
   2  -1  -5  196.08   14.80
   2   1  -4  162.18   12.50
   2   1  -4  158.58   12.40
  -2   1   4  174.48   12.40
  -2   1   4  178.48   12.40
  -2  -1   4  168.08   12.40
   2  -1  -4  149.39   12.40
  -2  -1   4  168.38   12.40
   2  -1  -4  142.49   12.50
   2   1  -3  150.38   11.30
  -2   1   3  138.59   11.20
  -2   1   3  161.08   11.30
   2   1  -3  121.99   11.30
  -2  -1   3  151.98   11.30
   2  -1  -3  148.69   11.30
   2  -1  -3  162.28   11.30
  -2  -1   3  153.48   11.30
  -2   1   2  378.96   26.90
   2   1  -2  378.36   26.90
   2  -1  -2  362.76   26.90
  -2  -1   2  338.37   26.80
   2  -1  -2  369.16   27.00
  -2  -1   2  318.57   26.90
   2   1  -1    3.00    0.40
   2   1  -1    2.00    0.30
  -2   1   1    2.60    0.50
  -2   1   1    2.70    0.40
  -2   1   1    3.30    0.40
   2  -1  -1    2.40    0.30
  -2  -1   1    3.20    0.40
   2  -1  -1    1.40    0.50
  -2  -1   1    2.30    0.50
  -2   1   0   14.70    1.40
  -2  -1   0   18.10    1.40
  -2   1  -1  155.68   11.90
   2   1   2  282.67   21.50
   2   1   2  270.27   21.30
  -2   1  -2  298.67   21.60
   2  -1   2  283.17   21.40
  -2  -1  -2  302.07   21.60
  -2  -1  -2  271.97   21.50
  -2   1  -3   78.79    6.30
   2   1   3   80.29    6.00
   2   1   3   80.19    6.20
  -2  -1  -3   75.69    6.20
   2  -1   3   75.89    6.20
   2  -1   3   80.99    6.00
  -2  -1  -3   78.59    6.30
   2   1   4   23.80    2.10
   2   1   4   27.70    2.40
  -2   1  -4   28.30    2.60
  -2  -1  -4   27.70    2.60
   2  -1   4   25.70    2.10
   2  -1   4   24.70    2.40
   2   1   5   28.50    2.70
   2   1   5   24.80    2.20
  -2   1  -5   30.90    3.00
  -2  -1  -5   29.90    3.00
   2  -1   5   27.30    2.30
   2  -1   5   24.80    2.70
   2   1   6    5.10    1.30
  -2   1  -6    4.50    1.60
   2  -1   6    5.40    1.40
  -2  -1  -6    7.00    1.60
   2  -1   6    6.80    1.00
   2   1   7   -1.70    1.10
  -2   1  -7    1.40    1.60
  -2  -1  -7    0.80    1.60
   2  -1   7    0.50    1.20
  -2   1  -8    5.90    2.40
   2   1   8    7.00    1.90
   2  -1   8    4.20    1.70
  -2  -1  -8    3.70    2.30
  -2   2  10    3.10    1.50
   2   2 -10    6.10    2.20
   2  -2 -10    7.20    2.60
  -2  -2  10    4.90    1.70
   2   2  -9   65.79    5.50
  -2   2   9   48.40    4.70
  -2  -2   9   49.20    4.80
  -2   2   8    8.80    1.40
   2   2  -8   10.50    2.10
  -2  -2   8    9.00    1.70
  -2  -2   8    6.00    1.30
   2  -2  -8   10.70    2.00
  -2   2   7    0.30    0.60
  -2   2   7   -0.60    0.70
   2   2  -7    0.30    1.00
  -2  -2   7    0.40    0.70
  -2  -2   7    0.40    0.80
   2  -2  -7    0.60    0.90
   2  -2  -7    1.60    1.10
   2   2  -6   11.50    1.60
  -2   2   6    9.60    1.20
  -2   2   6    7.80    1.20
  -2  -2   6   11.40    1.30
  -2  -2   6    8.50    1.30
   2  -2  -6   10.10    1.30
   2  -2  -6   11.60    1.60
  -2   2   5   20.60    1.90
   2   2  -5   21.10    2.10
  -2   2   5   20.30    1.90
   2   2  -5   19.90    1.80
  -2  -2   5   20.20    1.90
   2  -2  -5   22.20    1.90
   2  -2  -5   18.70    2.20
  -2  -2   5   19.70    1.90
  -2   2   4   -0.20    0.30
   2   2  -4   -0.50    0.40
   2   2  -4   -0.20    0.50
   2   2  -4    0.10    0.30
  -2   2   4   -0.10    0.40
   2  -2  -4   -0.10    0.40
  -2  -2   4    0.10    0.40
  -2  -2   4   -0.10    0.40
   2  -2  -4   -0.50    0.50
   2   2  -3   13.90    1.30
  -2   2   3   12.60    1.20
  -2   2   3   14.40    1.30
   2   2  -3   11.80    1.30
   2  -2  -3   12.70    1.30
   2  -2  -3   11.90    1.30
  -2  -2   3   14.50    1.30
  -2  -2   3   13.30    1.20
  -2   2   2  218.88   17.80
  -2   2   2  232.68   17.70
   2   2  -2  239.18   17.80
  -2  -2   2  242.78   17.70
   2  -2  -2  248.48   17.80
   2  -2  -2  234.78   17.80
  -2  -2   2  230.38   17.80
  -2   2   1  191.38   14.30
   2   2  -1  167.28   14.30
   2   2  -1  204.18   14.30
   2  -2  -1  186.68   14.40
  -2  -2   1  195.78   14.30
  -2  -2   1  179.68   14.40
   2  -2  -1  204.68   14.30
  -2   2   0   97.99    7.50
  -2   2   0  101.19    7.50
   2  -2   0  101.09    7.60
  -2  -2   0   95.09    7.50
  -2   2  -1  578.34   41.80
  -2   2  -1  506.05   41.80
   2  -2   1  585.64   41.80
  -2  -2  -1  554.44   41.90
  -2   2  -2  229.58   16.70
   2   2   2  219.38   16.50
   2   2   2  231.98   16.60
  -2  -2  -2  213.68   16.70
  -2  -2  -2  201.78   16.80
   2   2   3  209.18   16.10
  -2   2  -3  199.38   16.10
   2   2   3  192.88   15.90
  -2  -2  -3  244.38   16.30
  -2  -2  -3  217.78   16.10
   2  -2   3  207.08   15.90
   2  -2   3  216.08   16.10
   2   2   4   95.89    7.60
  -2   2  -4  100.39    7.70
  -2  -2  -4   99.79    7.80
   2  -2   4   95.49    7.60
  -2  -2  -4   97.29    7.50
   2  -2   4   92.09    7.40
  -2   2  -5   31.90    3.20
   2   2   5   31.60    2.60
   2   2   5   30.40    3.00
   2  -2   5   29.40    3.00
  -2  -2  -5   32.80    3.30
   2  -2   5   32.70    2.70
  -2   2  -6    1.80    1.20
   2   2   6    0.30    1.00
   2  -2   6   -0.20    1.00
  -2  -2  -6    0.10    1.30
   2  -2   6    0.60    0.60
   2   2   7   17.00    2.20
  -2   2  -7   11.70    2.40
  -2  -2  -7   10.10    2.40
   2  -2   7   12.00    2.00
  -2   2  -8   17.10    3.10
   2   2   8   13.50    2.30
   2  -2   8   13.10    2.30
  -2  -2  -8   15.60    3.10
   2   3 -10    1.30    2.20
  -2   3  10    0.20    1.40
  -2   3  10    1.10    1.10
  -2  -3  10   -0.10    1.40
   2  -3 -10   -0.30    2.20
   2   3  -9   19.50    3.00
  -2   3   9   15.10    2.20
   2  -3  -9   18.70    2.90
  -2  -3   9   14.80    2.20
   2   3  -8   38.30    4.50
  -2   3   8   49.80    4.10
  -2  -3   8   49.20    4.10
   2  -3  -8   47.40    4.60
  -2  -3   8   42.40    4.10
   2   3  -7   11.50    1.80
  -2   3   7   11.80    1.60
  -2   3   7   11.90    1.40
  -2  -3   7   12.60    1.70
   2  -3  -7   13.30    2.00
  -2  -3   7   12.70    1.60
   2  -3  -7   11.00    1.70
  -2   3   6   23.40    2.20
  -2   3   6   24.40    2.20
   2   3  -6   21.60    2.50
  -2  -3   6   23.40    2.30
  -2  -3   6   23.60    2.30
   2  -3  -6   25.90    2.70
   2  -3  -6   24.20    2.30
  -2   3   5   37.60    3.30
   2   3  -5   42.60    3.50
  -2   3   5   39.80    3.30
   2  -3  -5   44.50    3.30
  -2  -3   5   38.00    3.30
   2  -3  -5   36.50    3.50
  -2  -3   5   37.40    3.30
   2   3  -4    5.00    0.80
   2   3  -4    4.40    0.70
  -2   3   4    3.50    0.60
  -2   3   4    4.80    0.70
   2   3  -4    2.20    0.70
  -2  -3   4    3.80    0.70
   2  -3  -4    4.10    0.70
   2  -3  -4    5.50    0.90
  -2  -3   4    5.00    0.70
  -2   3   3  251.97   18.40
  -2   3   3  226.98   18.40
   2   3  -3  232.08   18.40
   2   3  -3  268.57   18.40
   2  -3  -3  228.68   18.40
  -2  -3   3  245.18   18.40
  -2  -3   3  252.67   18.40
  -2   3   2  184.88   14.80
   2   3  -2  213.78   14.80
  -2   3   2  219.88   14.90
  -2  -3   2  186.78   14.80
  -2  -3   2  187.48   14.70
   2  -3  -2  189.78   14.80
   2  -3  -2  191.58   14.90
   2   3  -1   71.89    5.10
  -2   3   1   62.99    5.10
   2   3  -1   71.49    5.10
  -2   3   1   71.39    5.10
   2  -3  -1   67.39    5.20
   2  -3  -1   65.19    5.10
  -2  -3   1   56.79    5.20
  -2   3   0   95.39    7.10
   2   3   0   79.59    7.00
  -2   3   0  101.79    7.10
   2  -3   0   99.99    7.10
  -2  -3   0   82.89    7.10
  -2  -3   0   95.79    7.20
   2  -3   0   97.99    7.10
  -2   3  -1   43.80    3.50
  -2   3  -1   46.20    3.50
   2   3   1   43.30    3.40
  -2  -3  -1   42.30    3.60
   2  -3   1   47.00    3.50
   2  -3   1   41.30    3.40
  -2   3  -2    4.20    0.70
  -2   3  -2    2.90    0.70
   2   3   2    2.90    0.40
   2   3   2    3.20    0.60
  -2  -3  -2    4.20    0.70
   2  -3   2    4.30    0.50
  -2  -3  -2    3.40    0.80
   2   3   3    8.20    0.70
  -2   3  -3   11.50    1.30
   2   3   3    9.50    1.10
   2  -3   3    8.50    0.90
  -2  -3  -3   10.10    1.30
   2  -3   3    9.40    1.10
  -2  -3  -3    8.00    1.10
   2   3   4   22.80    2.10
   2   3   4   19.30    1.70
  -2   3  -4   23.50    2.20
  -2  -3  -4   23.00    2.40
   2  -3   4   20.60    2.10
  -2  -3  -4   23.40    2.10
   2  -3   4   20.30    1.80
   2   3   5   67.79    5.50
  -2   3  -5   72.89    6.10
   2   3   5   66.19    5.90
  -2  -3  -5   85.39    6.30
  -2  -3  -5   77.09    5.90
   2  -3   5   76.39    6.00
   2  -3   5   68.99    5.70
  -2   3  -6   13.60    2.20
   2   3   6   14.60    2.00
   2  -3   6   11.10    1.80
   2  -3   6   15.30    1.60
  -2  -3  -6   15.60    2.30
  -2   3  -7    1.10    1.60
   2   3   7    1.90    1.30
   2  -3   7    3.60    1.30
   2  -3   7    1.70    1.30
  -2  -3  -7    0.60    1.60
   2   3   8    0.60    1.40
  -2   3  -8    0.00    2.00
  -2  -3  -8   -0.80    2.00
   2  -3   8   -1.10    1.40
  -2   4  10    1.20    1.30
   2   4 -10   -1.30    1.90
  -2   4  10   -0.30    1.00
  -2  -4  10    0.00    1.50
   2  -4 -10   -0.50    2.00
  -2   4   9    2.70    1.00
  -2   4   9    1.40    1.20
   2   4  -9    1.60    1.80
   2  -4  -9    3.40    2.00
  -2  -4   9    5.20    1.50
  -2  -4   9   -0.10    1.20
   2   4  -8   86.29    7.10
  -2   4   8   71.59    6.50
   2  -4  -8   92.99    7.20
  -2  -4   8   77.39    6.60
  -2  -4   8   78.09    6.60
   2   4  -7    2.10    1.20
  -2   4   7    3.40    1.00
  -2   4   7    1.60    0.60
   2  -4  -7    2.50    1.20
   2  -4  -7    2.20    1.10
  -2  -4   7   -0.10    0.90
  -2  -4   7    1.70    0.90
   2   4  -6   16.90    2.10
  -2   4   6   18.80    1.90
  -2   4   6   17.20    1.70
   2  -4  -6   13.00    2.00
  -2  -4   6   18.40    1.90
  -2  -4   6   17.70    1.90
   2  -4  -6   19.50    2.00
   2   4  -5  391.66   29.50
   2   4  -5  363.26   29.60
  -2   4   5  402.46   29.50
  -2   4   5  439.06   29.50
   2  -4  -5  324.87   29.60
   2  -4  -5  439.16   29.50
  -2  -4   5  384.16   29.50
  -2  -4   5  370.76   29.50
  -2   4   4   98.59    7.70
   2   4  -4   97.69    7.70
  -2   4   4  114.99    7.70
   2   4  -4   82.59    7.70
   2   4  -4  106.49    7.80
   2  -4  -4   98.99    7.70
   2  -4  -4   99.49    7.90
  -2  -4   4   98.79    7.70
  -2  -4   4  104.79    7.80
   2   4  -3   58.19    4.30
   2   4  -3   53.49    4.30
  -2   4   3   47.30    4.20
  -2   4   3   57.09    4.30
  -2   4   3   54.99    4.20
   2  -4  -3   54.99    4.30
  -2  -4   3   53.49    4.30
   2  -4  -3   58.19    4.30
  -2  -4   3   53.69    4.20
  -2   4   2  437.66   32.30
   2   4  -2  489.15   32.40
   2   4  -2  428.06   32.30
   2  -4  -2  389.46   32.30
  -2  -4   2  408.86   32.30
  -2  -4   2  407.76   32.40
   2  -4  -2  451.55   32.40
   2   4  -1   60.89    4.60
  -2   4   1   61.59    4.60
  -2   4   1   60.99    4.60
   2   4  -1   62.99    4.50
  -2   4   1   59.59    4.50
   2  -4  -1   60.89    4.70
  -2  -4   1   54.89    4.70
  -2  -4   1   56.89    4.70
   2  -4  -1   57.99    4.50
  -2   4   0    5.50    0.70
  -2   4   0    5.40    0.70
   2   4   0    4.70    0.50
  -2  -4   0    5.70    0.80
  -2  -4   0    3.60    0.60
   2  -4   0    4.90    0.60
  -2   4  -1   52.69    3.90
  -2   4  -1   50.19    4.00
   2   4   1   50.89    3.90
   2   4   1   43.20    3.90
   2  -4   1   51.99    3.90
   2  -4   1   53.39    3.90
  -2  -4  -1   52.39    4.10
  -2  -4  -1   47.40    3.90
  -2   4  -2  274.27   23.00
   2   4   2  297.07   22.90
  -2   4  -2  295.67   23.00
  -2  -4  -2  348.77   23.20
  -2  -4  -2  295.97   23.10
   2  -4   2  317.57   22.90
   2   4   3   73.99    6.10
  -2   4  -3   82.99    6.50
   2   4   3   88.59    6.40
  -2   4  -3   75.49    6.40
  -2  -4  -3   87.39    6.50
   2  -4   3   84.79    6.30
  -2  -4  -3   88.69    6.70
   2  -4   3   76.89    6.40
  -2   4  -4    8.30    1.30
   2   4   4    6.50    1.10
   2   4   4    7.30    0.70
   2  -4   4    7.00    0.90
  -2  -4  -4    6.60    1.30
  -2  -4  -4    7.20    1.10
   2  -4   4    6.80    1.20
  -2   4  -5    2.40    1.10
   2   4   5    3.40    1.00
   2   4   5    3.00    0.50
   2  -4   5    3.60    1.00
   2  -4   5    2.70    0.70
  -2  -4  -5    1.50    0.80
  -2  -4  -5    3.10    1.20
   2   4   6   -0.30    1.00
  -2   4  -6    0.20    1.20
   2  -4   6    0.90    0.70
  -2  -4  -6    0.70    1.00
  -2  -4  -6   -0.70    1.10
   2  -4   6    0.00    0.90
  -2   4  -7    2.70    1.70
   2   4   7    2.20    1.30
   2  -4   7    2.90    1.50
  -2  -4  -7    2.40    1.70
   2  -4   7    4.00    1.10
  -2   4  -8   -2.10    1.90
   2   4   8    1.60    1.50
   2  -4   8    0.10    1.50
  -2  -4  -8    2.90    2.20
   2   5 -10   19.70    3.30
  -2   5  10    7.30    1.70
  -2   5  10    8.10    1.60
  -2  -5  10   10.50    2.10
   2  -5 -10   13.80    3.00
   2   5  -9    6.60    2.10
  -2   5   9    5.10    1.40
  -2   5   9    5.60    1.20
  -2  -5   9    5.00    1.50
   2  -5  -9    3.80    1.90
  -2  -5   9    6.10    1.70
  -2   5   8    4.00    1.00
   2   5  -8    4.80    1.70
  -2   5   8    1.00    1.00
   2  -5  -8    4.60    1.60
   2  -5  -8    4.70    1.70
  -2  -5   8    5.00    1.30
  -2  -5   8    4.30    1.30
  -2   5   7    4.20    1.10
  -2   5   7    3.60    0.90
   2   5  -7    7.50    1.50
   2  -5  -7    4.40    1.30
  -2  -5   7    4.60    1.10
   2  -5  -7    4.30    1.40
  -2  -5   7    3.50    1.10
  -2   5   6    0.90    0.50
   2   5  -6    2.30    0.90
   2   5  -6    1.20    0.90
  -2   5   6   -0.20    0.60
  -2   5   6    1.40    0.60
  -2  -5   6    1.60    0.80
   2  -5  -6    1.60    0.90
   2  -5  -6    2.90    1.00
  -2  -5   6    0.90    0.80
  -2   5   5   51.59    4.10
   2   5  -5   51.09    4.20
  -2   5   5   55.99    4.10
  -2   5   5   39.70    4.00
   2   5  -5   58.59    4.30
  -2  -5   5   51.09    4.20
   2  -5  -5   57.09    4.20
  -2  -5   5   44.70    4.10
  -2   5   4    1.60    0.50
   2   5  -4    0.60    0.60
   2   5  -4    0.90    0.60
  -2   5   4    1.20    0.40
  -2   5   4    1.00    0.40
   2  -5  -4    1.40    0.60
  -2  -5   4    0.10    0.40
  -2  -5   4    1.00    0.50
   2  -5  -4    1.40    0.70
   2   5  -3   15.70    1.40
  -2   5   3   12.20    1.20
   2   5  -3   13.50    1.30
  -2   5   3   13.70    1.20
   2  -5  -3   13.80    1.40
  -2  -5   3   13.10    1.20
  -2  -5   3   12.80    1.40
   2  -5  -3   14.60    1.40
  -2   5   2   33.70    2.30
   2   5  -2   28.90    2.40
  -2   5   2   28.90    2.40
   2   5  -2   29.70    2.40
   2  -5  -2   26.50    2.40
  -2  -5   2   30.90    2.50
   2  -5  -2   27.80    2.50
   2   5  -1   11.80    1.00
  -2   5   1   11.30    1.00
   2   5  -1   13.10    0.90
  -2   5   1    9.60    0.90
  -2   5   1   11.50    1.00
  -2  -5   1    9.70    1.10
   2  -5  -1   11.00    1.10
  -2  -5   1   12.20    1.30
  -2   5   0    6.60    0.80
  -2   5   0    7.60    0.80
   2   5   0    6.60    0.70
   2  -5   0    8.20    0.70
  -2  -5   0    5.80    0.70
  -2  -5   0    7.30    1.00
   2  -5   0    8.60    0.80
  -2   5  -1  573.34   41.50
   2   5   1  476.35   41.60
   2   5   1  572.14   41.50
  -2   5  -1  573.84   41.60
  -2  -5  -1  496.15   41.50
  -2  -5  -1  594.64   41.70
   2  -5   1  569.94   41.50
   2  -5   1  572.14   41.50
  -2   5  -2   17.60    1.80
   2   5   2   14.00    1.60
   2   5   2   14.10    1.40
  -2   5  -2   17.10    1.50
   2   5   2   17.70    1.50
  -2  -5  -2   16.80    1.70
   2  -5   2   16.80    1.40
   2   5   3    4.50    0.60
  -2   5  -3    8.50    1.10
   2   5   3    7.20    0.90
  -2   5  -3    5.70    1.10
   2  -5   3    5.60    0.70
  -2  -5  -3    6.70    1.20
  -2  -5  -3    7.60    1.10
   2   5   4    9.30    1.20
  -2   5  -4    6.50    1.20
  -2   5  -4    9.70    1.50
   2  -5   4    8.30    1.20
  -2  -5  -4    8.70    1.50
   2  -5   4    6.80    0.90
  -2  -5  -4    7.10    1.30
  -2   5  -5    8.70    1.50
   2   5   5    9.10    1.40
   2  -5   5    7.00    1.00
  -2  -5  -5    6.60    1.30
   2  -5   5    7.70    1.40
  -2  -5  -5    8.30    1.60
   2   5   6   28.30    2.80
  -2   5  -6   25.40    3.00
  -2  -5  -6   22.00    3.10
   2  -5   6   20.10    2.70
   2  -5   6   23.60    2.40
  -2  -5  -6   24.40    2.60
   2   5   7   -0.50    1.10
  -2   5  -7   -1.60    1.50
  -2  -5  -7   -0.30    1.70
   2  -5   7    1.60    1.00
   2  -5   7    0.10    1.20
  -2   5  -8    8.30    2.50
   2   5   8    8.40    1.70
   2   5   8    8.80    1.90
   2  -5   8    6.20    2.00
  -2  -5  -8    7.10    2.50
  -2   6  10   14.40    2.10
   2   6 -10    8.40    2.70
  -2   6  10   13.10    1.90
   2  -6 -10   13.50    3.10
  -2  -6  10   16.70    2.40
   2   6  -9    0.60    1.80
  -2   6   9    0.40    0.90
  -2   6   9    1.50    1.10
  -2  -6   9    1.20    1.30
  -2  -6   9   -0.10    1.20
   2  -6  -9    0.80    1.70
  -2   6   8   21.60    2.30
  -2   6   8   18.00    2.20
   2   6  -8   21.40    2.90
  -2  -6   8   22.70    2.60
   2  -6  -8   18.80    2.80
   2  -6  -8   19.40    2.90
  -2  -6   8   24.50    2.60
  -2   6   7   -0.30    0.70
   2   6  -7    0.10    1.00
  -2   6   7   -0.30    0.70
   2  -6  -7    0.30    1.10
  -2  -6   7   -0.10    0.90
   2  -6  -7   -1.10    1.00
  -2  -6   7   -0.10    0.80
  -2   6   6    7.40    0.90
  -2   6   6    6.30    1.10
   2   6  -6    9.90    1.40
  -2   6   6    5.60    1.00
   2   6  -6    5.20    1.20
   2  -6  -6    7.50    1.30
   2  -6  -6    7.10    1.40
  -2  -6   6    6.10    1.20
  -2  -6   6   11.50    1.30
   2   6  -5   77.09    6.10
  -2   6   5   69.89    5.90
   2   6  -5   68.89    6.00
  -2   6   5   75.29    5.90
   2  -6  -5   83.99    6.20
   2  -6  -5   88.39    6.10
  -2  -6   5   76.59    6.00
  -2  -6   5   67.89    5.90
   2   6  -4 1024.20   80.19
   2   6  -4 1163.98   80.29
  -2   6   4  969.00   80.09
  -2   6   4 1131.59   80.09
  -2  -6   4 1054.49   80.19
   2  -6  -4 1074.99   80.29
   2  -6  -4 1058.09   80.19
  -2   6   3  416.46   30.00
   2   6  -3  385.06   30.00
  -2   6   3  385.16   29.90
   2   6  -3  456.15   30.10
  -2  -6   3  354.76   30.00
   2  -6  -3  426.56   30.10
  -2  -6   3  411.76   30.10
   2  -6  -3  356.66   30.10
   2   6  -2  162.88   12.80
  -2   6   2  168.68   12.80
   2   6  -2  179.58   12.80
  -2   6   2  180.28   12.70
   2  -6  -2  164.98   12.90
  -2  -6   2  163.38   12.90
   2  -6  -2  160.68   12.80
   2   6  -1   73.69    5.50
   2   6  -1   73.29    5.50
  -2   6   1   70.89    5.60
  -2   6   1   72.59    5.50
  -2  -6   1   70.89    5.70
  -2  -6   1   70.49    5.60
   2  -6  -1   73.49    5.60
  -2   6   0    0.70    0.30
   2   6   0    0.40    0.30
  -2   6   0    0.10    0.40
  -2  -6   0   -0.20    0.50
   2  -6   0    0.00    0.20
  -2  -6   0   -0.10    0.30
   2  -6   0    0.20    0.40
   2   6   1  318.17   24.70
   2   6   1  319.67   24.70
  -2   6  -1  344.27   24.70
  -2   6  -1  328.37   24.80
   2  -6   1  362.46   24.70
  -2  -6  -1  307.07   24.70
   2  -6   1  343.97   24.70
   2  -6   1  290.17   24.70
  -2  -6  -1  343.57   24.90
  -2   6  -2   41.30    3.30
   2   6   2   38.40    3.20
   2   6   2   31.60    3.00
  -2   6  -2   39.00    3.10
   2   6   2   44.00    3.10
   2  -6   2   39.70    3.10
  -2  -6  -2   41.70    3.40
   2   6   3    3.10    0.80
  -2   6  -3    5.80    1.10
  -2   6  -3    3.60    0.80
   2   6   3    4.30    0.80
   2  -6   3    3.50    0.60
  -2  -6  -3    4.00    0.90
  -2  -6  -3    3.60    1.00
   2   6   4   17.90    1.90
  -2   6  -4   19.10    2.00
  -2   6  -4   17.70    2.10
  -2  -6  -4   17.30    2.30
  -2  -6  -4   22.30    2.20
   2  -6   4   16.80    1.90
   2  -6   4   16.20    1.70
   2   6   5    3.40    1.00
  -2   6  -5    4.00    1.20
  -2  -6  -5    3.10    1.10
   2  -6   5    2.00    1.00
  -2  -6  -5    2.50    1.20
   2  -6   5    2.30    0.70
   2   6   6    1.80    1.10
   2   6   6    1.20    1.00
  -2   6  -6    1.40    1.20
  -2  -6  -6    1.00    1.00
   2  -6   6    2.00    1.20
   2  -6   6    1.60    0.90
  -2  -6  -6    0.20    1.30
   2   6   7   -0.10    1.00
  -2   6  -7    0.00    1.50
   2   6   7   -1.50    1.10
  -2  -6  -7    0.80    1.70
   2  -6   7   -0.90    1.20
   2  -6   7    0.70    1.00
   2   6   8   15.50    2.30
  -2   6  -8   20.50    3.30
   2   6   8   17.60    2.60
   2  -6   8   16.20    2.60
  -2  -6  -8   19.70    3.50
  -2   7  10    5.80    1.60
  -2   7  10    3.90    1.40
   2   7 -10    4.90    2.40
  -2  -7  10    4.10    1.80
   2  -7 -10    3.50    2.40
  -2   7   9    0.50    0.90
   2   7  -9   -0.90    1.60
  -2   7   9    1.70    1.10
  -2  -7   9    1.40    1.40
   2  -7  -9   -1.10    1.60
  -2  -7   9    0.20    1.30
  -2   7   8   -0.30    0.70
  -2   7   8   -1.20    0.80
   2   7  -8    0.70    1.40
   2  -7  -8   -1.00    1.40
  -2  -7   8    0.50    1.10
  -2  -7   8   -0.50    1.00
   2  -7  -8    1.20    1.40
  -2   7   7    0.80    0.70
   2   7  -7    1.40    1.20
  -2   7   7   -0.70    0.60
  -2  -7   7   -0.40    0.90
   2  -7  -7    0.70    1.30
   2  -7  -7    1.50    1.30
  -2  -7   7    1.30    0.90
  -2   7   6   16.60    1.90
   2   7  -6   18.20    2.20
  -2   7   6   16.80    1.90
   2   7  -6   23.10    2.40
  -2  -7   6   22.60    2.10
  -2  -7   6   21.70    2.20
   2  -7  -6   19.60    2.40
   2  -7  -6   21.90    2.40
  -2   7   5   11.10    1.30
   2   7  -5   13.00    1.70
   2   7  -5   12.70    1.60
  -2   7   5   12.30    1.40
  -2  -7   5   16.50    1.60
   2  -7  -5   12.00    1.60
  -2  -7   5   13.90    1.50
   2  -7  -5   15.80    1.80
  -2   7   4  463.45   37.30
   2   7  -4  518.15   37.40
   2   7  -4  529.25   37.40
  -2   7   4  490.65   37.30
   2  -7  -4  546.95   37.50
   2  -7  -4  436.96   37.40
  -2  -7   4  488.75   37.40
  -2  -7   4  493.65   37.30
  -2   7   3  305.67   23.50
   2   7  -3  285.67   23.50
   2   7  -3  320.37   23.60
  -2   7   3  315.57   23.50
   2  -7  -3  328.67   23.70
  -2  -7   3  284.37   23.50
   2  -7  -3  355.26   23.70
  -2  -7   3  305.47   23.60
   2   7  -2   88.69    6.30
  -2   7   2   85.39    6.20
  -2   7   2   79.09    6.30
   2   7  -2   83.09    6.30
   2  -7  -2   83.59    6.40
  -2  -7   2   79.29    6.40
   2  -7  -2   75.69    6.30
  -2   7   1  190.78   13.50
  -2   7   1  176.08   13.50
   2   7  -1  177.78   13.50
   2   7  -1  191.48   13.50
  -2  -7   1  169.18   13.60
   2  -7  -1  156.18   13.50
  -2  -7   1  186.78   13.70
   2  -7  -1  183.28   13.60
   2   7   0   71.49    5.50
  -2   7   0   70.49    5.60
  -2   7   0   75.09    5.60
  -2  -7   0   70.79    5.60
   2  -7   0   71.29    5.60
   2  -7   0   79.59    5.60
  -2  -7   0   68.49    5.80
   2   7   1  398.26   32.10
   2   7   1  442.66   32.00
  -2   7  -1  425.56   32.20
  -2  -7  -1  473.35   32.30
   2  -7   1  389.26   32.00
   2  -7   1  458.75   32.10
  -2  -7  -1  387.46   32.00
   2  -7   1  441.66   32.10
   2   7   2  272.97   22.00
  -2   7  -2  288.47   21.90
   2   7   2  298.07   21.90
  -2   7  -2  272.87   22.10
  -2  -7  -2  295.17   22.20
   2  -7   2  312.07   21.90
  -2   7  -3    7.50    1.10
   2   7   3    8.40    1.10
  -2   7  -3    7.90    1.30
   2   7   3    8.20    1.10
   2  -7   3    6.70    0.90
  -2  -7  -3    9.60    1.40
  -2  -7  -3    9.50    1.50
   2   7   4    5.70    1.10
  -2   7  -4    3.90    1.10
   2   7   4    8.10    1.10
  -2   7  -4    8.40    1.40
   2  -7   4    8.00    1.20
   2  -7   4    6.00    0.90
  -2  -7  -4    5.70    1.40
  -2  -7  -4   10.30    1.50
  -2   7  -5    0.70    1.20
   2   7   5    0.60    0.90
   2   7   5   -0.50    0.80
  -2   7  -5   -1.20    0.90
   2  -7   5   -0.20    0.80
  -2  -7  -5   -0.80    0.90
  -2  -7  -5   -1.00    1.00
   2  -7   5    0.60    0.70
   2   7   6    1.40    1.10
   2   7   6    0.50    0.90
  -2   7  -6    0.50    1.20
   2  -7   6   -1.40    1.10
  -2  -7  -6    0.50    1.10
   2  -7   6    0.30    0.80
  -2  -7  -6   -2.10    1.20
  -2   7  -7    0.80    1.60
   2   7   7    1.10    1.20
   2   7   7    1.00    1.10
   2  -7   7   -1.30    1.30
   2  -7   7    0.90    1.00
  -2  -7  -7   -1.60    1.50
   2   7   8   40.00    4.30
  -2   7  -8   46.10    5.10
   2   7   8   45.40    4.40
   2  -7   8   39.10    4.60
  -2  -7  -8   44.10    5.40
  -2   8  10   11.10    2.00
   2   8 -10    4.10    2.60
  -2   8  10    6.50    1.60
  -2  -8  10   15.30    2.40
   2  -8 -10    5.10    2.60
  -2   8   9   12.10    1.90
  -2   8   9   10.00    1.60
   2   8  -9    9.70    2.40
  -2  -8   9   11.40    2.10
  -2  -8   9   15.20    2.20
   2  -8  -9    9.30    2.50
   2   8  -8    7.80    1.90
  -2   8   8    5.00    1.20
  -2   8   8    3.10    1.00
  -2  -8   8    5.50    1.50
  -2  -8   8    5.20    1.50
   2  -8  -8    4.40    1.70
   2  -8  -8    4.10    1.80
  -2   8   7    0.10    0.70
  -2   8   7    0.50    0.80
   2   8  -7    0.30    1.20
   2   8  -7    0.00    1.00
   2  -8  -7    0.40    1.20
  -2  -8   7    0.60    1.00
  -2  -8   7   -1.90    0.80
   2  -8  -7    0.50    1.10
   2   8  -6   -0.70    0.90
  -2   8   6   -0.20    0.60
  -2   8   6    0.30    0.60
   2   8  -6    1.10    0.90
   2  -8  -6    0.50    1.00
  -2  -8   6    1.70    0.80
   2  -8  -6    0.80    1.00
  -2  -8   6   -0.40    0.80
  -2   8   5   20.40    1.90
   2   8  -5   20.30    2.20
   2   8  -5   20.60    2.20
  -2   8   5   20.00    1.90
   2  -8  -5   19.50    2.30
   2  -8  -5   19.10    2.20
  -2  -8   5   22.90    2.00
  -2  -8   5   22.00    2.10
  -2   8   4  787.72   62.59
  -2   8   4  892.31   62.69
   2   8  -4  906.01   62.79
   2   8  -4  871.31   62.79
  -2  -8   4  829.92   62.69
   2  -8  -4  800.42   62.89
   2  -8  -4  724.23   62.79
  -2  -8   4  864.71   62.79
  -2   8   3  136.19   10.60
   2   8  -3  130.39   10.60
   2   8  -3  142.29   10.60
  -2   8   3  138.79   10.50
   2  -8  -3  141.99   10.70
  -2  -8   3  127.39   10.50
  -2  -8   3  143.29   10.70
   2  -8  -3  154.08   10.80
   2   8  -2   13.50    1.30
  -2   8   2   11.90    1.20
   2   8  -2   12.40    1.20
  -2   8   2   14.00    1.20
   2  -8  -2   14.50    1.30
   2  -8  -2   17.00    1.50
  -2  -8   2   16.50    1.60
  -2  -8   2   13.20    1.30
   2  -8  -2   11.20    1.20
   2   8  -1   22.60    1.90
  -2   8   1   24.60    1.90
  -2   8   1   22.40    2.00
   2   8  -1   25.10    1.90
  -2  -8   1   21.40    2.20
   2  -8  -1   26.30    2.10
  -2  -8   1   21.20    2.00
   2  -8  -1   22.80    1.90
  -2   8   0    7.40    0.90
   2   8   0    7.80    0.80
  -2   8   0    8.80    0.90
  -2  -8   0    9.00    1.30
  -2  -8   0    6.80    0.90
   2  -8   0    6.00    0.70
   2  -8   0    8.70    0.90
  -2   8  -1   42.20    3.70
   2   8   1   46.60    3.60
  -2  -8  -1   46.40    3.90
  -2  -8  -1   38.30    3.50
   2  -8   1   48.30    3.60
   2  -8   1   50.49    3.60
   2   8   2   39.40    3.20
   2   8   2   40.00    3.30
  -2   8  -2   35.90    3.40
  -2   8  -2   37.30    3.20
  -2  -8  -2   39.80    3.50
   2  -8   2   43.50    3.20
   2   8   3   50.09    4.00
   2   8   3   52.99    3.90
  -2   8  -3   44.10    4.10
  -2   8  -3   46.60    3.90
  -2  -8  -3   51.39    4.30
   2  -8   3   45.00    3.80
  -2   8  -4    3.50    1.00
  -2   8  -4    4.40    1.20
   2   8   4    3.00    1.00
   2   8   4    4.70    1.00
  -2  -8  -4    2.30    1.20
   2  -8   4    3.60    0.80
   2  -8   4    3.30    1.00
  -2  -8  -4    5.00    1.30
  -2   8  -5    8.60    1.70
  -2   8  -5    7.70    1.50
   2   8   5    7.00    1.30
   2   8   5    7.40    1.30
   2  -8   5    8.90    1.50
  -2  -8  -5    9.10    1.70
   2  -8   5    6.50    1.10
  -2  -8  -5   10.00    1.90
  -2   8  -6   -0.40    1.20
   2   8   6    2.60    1.10
   2   8   6    1.00    1.00
   2  -8   6    1.70    1.30
   2  -8   6    0.20    0.90
  -2  -8  -6   -0.90    1.30
  -2  -8  -6    1.30    1.30
   2   8   7    8.90    1.70
  -2   8  -7   13.90    2.40
   2   8   7    9.90    1.80
  -2  -8  -7   13.80    2.70
   2  -8   7    8.70    1.60
   2  -8   7    9.60    2.10
  -2   8  -8   32.40    4.30
   2   8   8   33.60    3.70
   2   8   8   33.50    3.60
  -2  -8  -8   31.40    4.50
   2  -8   8   32.30    3.90
  -2   9  10    1.00    1.40
   2   9 -10   -1.30    2.10
  -2   9  10    0.00    1.20
  -2  -9  10   -1.20    1.60
   2  -9 -10    3.00    2.40
  -2   9   9   31.90    3.20
  -2   9   9   31.40    3.40
   2   9  -9   34.90    4.30
  -2  -9   9   35.50    3.70
  -2  -9   9   33.20    3.70
   2  -9  -9   30.20    4.20
  -2   9   8    6.50    1.30
  -2   9   8    4.10    1.10
   2   9  -8    6.40    1.90
  -2  -9   8    5.00    1.50
   2  -9  -8    7.40    2.10
   2  -9  -8    6.70    2.00
  -2  -9   8    8.70    1.60
   2   9  -7    6.00    1.50
  -2   9   7    1.10    0.80
   2   9  -7    2.80    1.30
  -2   9   7    1.60    0.80
   2  -9  -7    3.80    1.40
  -2  -9   7    4.40    1.20
  -2  -9   7    2.60    1.10
   2  -9  -7    0.00    1.40
   2   9  -6    5.50    1.40
   2   9  -6    5.20    1.30
  -2   9   6    4.60    0.90
  -2   9   6    3.80    0.90
   2  -9  -6    5.60    1.40
   2  -9  -6    4.30    1.40
  -2  -9   6    5.50    1.10
  -2  -9   6    5.00    1.10
  -2   9   5   37.80    3.00
  -2   9   5   34.90    3.00
   2   9  -5   35.30    3.20
   2   9  -5   33.70    3.30
   2  -9  -5   37.40    3.40
   2  -9  -5   26.50    3.30
  -2  -9   5   40.50    3.10
  -2  -9   5   40.50    3.30
  -2   9   4  111.99    8.70
   2   9  -4  117.89    8.90
  -2   9   4  117.39    8.80
   2   9  -4  105.29    8.80
  -2  -9   4  118.09    8.90
   2  -9  -4  126.19    9.00
  -2  -9   4  102.19    8.70
   2  -9  -4  117.29    9.00
  -2   9   3   16.40    1.40
  -2   9   3   15.80    1.50
   2   9  -3   16.70    1.60
   2   9  -3   18.20    1.70
   2  -9  -3   19.30    1.80
  -2  -9   3   18.90    1.70
   2  -9  -3   17.00    1.70
  -2  -9   3   17.30    1.80
  -2  -9   3   16.20    1.50
  -2   9   2  248.08   19.30
   2   9  -2  255.77   19.30
   2   9  -2  257.57   19.30
  -2   9   2  270.57   19.20
   2  -9  -2  245.98   19.20
   2  -9  -2  274.47   19.50
  -2  -9   2  253.37   19.40
   2  -9  -2  229.68   19.30
  -2  -9   2  265.17   19.50
   2   9  -1   52.39    4.10
  -2   9   1   49.30    4.20
   2   9  -1   57.09    4.10
  -2   9   1   55.39    4.10
  -2  -9   1   53.89    4.40
   2  -9  -1   57.89    4.30
  -2  -9   1   48.80    4.20
   2  -9  -1   50.49    4.10
   2   9   0    8.00    0.90
  -2   9   0    7.00    1.00
  -2   9   0   11.20    1.00
   2  -9   0    9.40    1.10
   2  -9   0    8.90    0.90
  -2  -9   0    7.20    0.90
  -2  -9   0   10.20    1.40
   2   9   1   91.29    6.80
  -2   9  -1   82.79    6.90
  -2  -9  -1   75.39    6.70
  -2  -9  -1   93.69    7.10
   2  -9   1   99.49    6.80
   2  -9   1   88.59    6.80
  -2   9  -2   21.50    2.10
   2   9   2   22.60    1.90
  -2   9  -2   22.40    1.80
   2   9   2   22.00    1.90
   2  -9   2   21.70    1.80
  -2  -9  -2   18.90    1.70
  -2  -9  -2   22.40    2.30
   2   9   3  132.39   10.30
   2   9   3  137.59   10.20
  -2   9  -3  136.29   10.20
  -2   9  -3  121.19   10.40
   2  -9   3  124.69   10.20
  -2  -9  -3  145.69   10.60
   2   9   4    0.10    0.70
   2   9   4    1.00    0.70
  -2   9  -4    0.40    1.10
  -2   9  -4    1.80    0.80
   2  -9   4    1.50    0.60
  -2  -9  -4    1.30    1.10
   2  -9   4    0.80    0.90
  -2  -9  -4   -0.20    1.10
   2   9   5    3.80    1.20
   2   9   5    6.30    1.20
  -2   9  -5    7.60    1.40
  -2   9  -5    3.90    1.40
   2  -9   5    6.10    1.00
  -2  -9  -5    4.60    1.60
  -2  -9  -5    6.40    1.50
   2  -9   5    3.60    1.20
   2   9   6   38.20    3.70
   2   9   6   35.70    3.60
  -2   9  -6   41.50    4.00
   2  -9   6   38.00    3.90
  -2  -9  -6   38.40    4.40
   2  -9   6   44.20    3.60
  -2  -9  -6   38.40    4.10
   2   9   7    5.60    1.60
  -2   9  -7    6.90    1.90
   2   9   7    4.50    1.50
  -2  -9  -7    6.10    2.30
   2  -9   7    4.80    1.80
   2  -9   7    7.50    1.50
  -2   9  -8   -3.50    2.00
   2   9   8    1.40    1.40
   2   9   8    1.00    1.40
   2  -9   8   -2.30    1.60
  -2  -9  -8    0.30    2.30
   2  -9   8    2.40    1.50
  -2  10   9    3.40    1.30
   2  10  -9    1.30    2.00
  -2  10   9    2.70    1.10
  -2 -10   9    7.90    1.90
  -2 -10   9    3.50    1.60
   2 -10  -9    2.60    2.10
   2  10  -8    0.10    1.50
  -2  10   8    0.60    0.90
  -2  10   8    0.60    1.00
  -2 -10   8    3.20    1.40
  -2 -10   8    1.20    1.30
   2 -10  -8    1.50    1.60
   2 -10  -8    1.40    1.80
   2  10  -7    8.80    1.70
   2  10  -7    7.00    1.70
  -2  10   7    5.60    1.10
  -2  10   7    7.10    1.20
   2 -10  -7    5.80    1.80
   2 -10  -7    4.90    1.60
  -2 -10   7    6.40    1.40
  -2 -10   7    8.10    1.50
   2  10  -6   39.90    3.60
  -2  10   6   39.30    3.20
   2  10  -6   35.20    3.60
  -2  10   6   35.90    3.30
  -2 -10   6   49.30    3.50
   2 -10  -6   38.70    3.90
  -2 -10   6   30.40    3.40
   2 -10  -6   37.70    3.80
   2  10  -5  213.68   15.90
   2  10  -5  189.98   15.90
  -2  10   5  207.58   15.70
  -2  10   5  209.38   15.80
  -2 -10   5  215.18   15.90
   2 -10  -5  220.38   16.20
   2 -10  -5  197.08   16.00
  -2 -10   5  203.68   15.80
  -2  10   4  125.79    9.40
   2  10  -4  113.89    9.50
   2  10  -4  123.99    9.50
  -2  10   4  134.99    9.40
   2 -10  -4  111.59    9.30
   2 -10  -4  133.69    9.80
   2 -10  -4  124.19    9.70
  -2 -10   4  126.59    9.60
  -2 -10   4  116.59    9.40
  -2  10   3    0.60    0.40
  -2  10   3    0.00    0.40
   2  10  -3    0.80    0.50
   2  10  -3    1.40    0.60
  -2 -10   3    0.90    0.40
   2 -10  -3    0.40    0.30
   2 -10  -3    0.80    0.70
   2 -10  -3    1.40    0.60
  -2 -10   3    1.70    0.50
  -2 -10   3    1.60    0.80
   2  10  -2   25.50    2.30
   2  10  -2   26.90    2.30
  -2  10   2   26.20    2.20
  -2  10   2   28.90    2.20
   2 -10  -2   28.90    2.40
   2 -10  -2   28.60    2.50
  -2 -10   2   28.10    2.60
   2 -10  -2   25.50    2.20
  -2 -10   2   27.40    2.40
  -2  10   1    7.70    0.90
   2  10  -1    9.90    1.00
  -2  10   1   10.00    1.00
   2  10  -1   10.10    1.00
   2 -10  -1    9.80    1.20
  -2 -10   1    8.20    1.00
  -2 -10   1    7.00    1.20
   2 -10  -1    9.10    0.90
  -2  10   0  170.48   13.50
   2  10   0  188.88   13.50
  -2  10   0  175.98   13.60
   2 -10   0  185.18   13.60
  -2 -10   0  164.08   13.50
  -2 -10   0  185.98   13.80
   2 -10   0  176.98   13.50
  -2  10  -1    0.20    0.60
   2  10   1    0.10    0.40
  -2 -10  -1   -0.20    0.30
   2 -10   1    0.70    0.60
   2 -10   1   -0.10    0.30
  -2 -10  -1    1.10    0.80
   2  10   2   17.80    1.60
  -2  10  -2   17.30    1.50
   2  10   2   18.20    1.50
  -2  10  -2   17.00    1.90
  -2 -10  -2   14.90    1.40
   2 -10   2   17.90    1.50
  -2 -10  -2   19.10    2.10
   2 -10   2   15.10    1.70
   2  10   3   13.10    1.50
   2  10   3   16.00    1.50
  -2  10  -3   10.90    1.70
  -2  10  -3   12.90    1.40
   2 -10   3   11.20    1.30
  -2 -10  -3   15.50    2.00
   2  10   4    4.10    0.90
  -2  10  -4    0.60    1.20
   2  10   4    2.50    0.90
  -2  10  -4    4.20    1.00
   2 -10   4    2.00    1.00
   2 -10   4    3.80    0.80
  -2 -10  -4    4.70    1.40
   2  10   5   -0.40    0.80
   2  10   5    0.60    0.90
  -2  10  -5    0.70    1.10
  -2  10  -5   -0.20    0.90
  -2 -10  -5   -2.10    1.10
   2 -10   5   -0.20    0.70
  -2 -10  -5   -1.70    1.20
   2 -10   5    1.70    1.10
  -2  10  -6    0.80    1.60
   2  10   6    1.00    1.00
   2  10   6    1.70    1.10
  -2  10  -6    1.30    1.40
  -2 -10  -6    1.70    1.60
   2 -10   6    1.30    1.30
  -2 -10  -6    2.30    1.50
   2 -10   6    2.00    1.00
   2  10   7    2.40    1.30
  -2  10  -7    5.90    1.90
   2  10   7   -0.80    1.10
   2 -10   7    0.40    1.20
  -2 -10  -7    1.90    2.00
   2 -10   7   -1.80    1.50
   2  10   8   27.00    3.00
   2  10   8   20.60    2.90
  -2  10  -8   21.40    3.60
   2 -10   8   24.80    3.40
  -2 -10  -8   26.50    4.20
   2 -10   8   26.50    3.00
   2  11  -9    8.00    2.40
  -2  11   9    6.30    1.40
  -2  11   9    6.50    1.60
   2 -11  -9    6.80    2.40
  -2 -11   9    4.80    1.80
  -2 -11   9    7.60    1.90
  -2  11   8    1.20    1.00
  -2  11   8    0.60    0.90
   2  11  -8    3.20    1.80
   2  11  -8    0.60    1.60
  -2 -11   8    1.80    1.40
   2 -11  -8    2.00    1.70
  -2 -11   8    1.80    1.40
   2 -11  -8    0.40    2.20
   2  11  -7   -1.00    1.10
  -2  11   7   -0.30    0.70
  -2  11   7    0.50    0.80
   2  11  -7    1.20    1.30
   2 -11  -7   -2.60    1.10
  -2 -11   7    0.70    1.10
   2 -11  -7   -1.00    1.50
  -2 -11   7    0.00    1.00
  -2  11   6   11.30    1.40
   2  11  -6   12.40    1.90
  -2  11   6   10.30    1.30
   2  11  -6   10.40    1.70
   2 -11  -6   10.10    1.80
   2 -11  -6   10.00    2.10
  -2 -11   6   11.00    1.60
  -2 -11   6   10.40    1.50
   2  11  -5  121.09   10.20
   2  11  -5  128.79   10.20
  -2  11   5  126.59   10.00
  -2  11   5  136.79   10.10
  -2 -11   5  141.59   10.10
   2 -11  -5  124.69   10.50
   2 -11  -5  149.29   10.50
   2 -11  -5  119.49    9.90
  -2 -11   5  134.89   10.20
  -2  11   4   38.60    3.10
  -2  11   4   40.30    3.10
   2  11  -4   35.80    3.30
   2  11  -4   38.40    3.30
  -2 -11   4   41.60    3.30
   2 -11  -4   41.70    3.50
  -2 -11   4   34.60    3.10
   2 -11  -4   37.70    3.00
   2 -11  -4   37.30    3.60
  -2  11   3    1.60    0.40
   2  11  -3    2.40    0.70
   2  11  -3    1.30    0.50
  -2  11   3    1.40    0.50
   2 -11  -3    3.80    1.00
  -2 -11   3    1.20    0.80
  -2 -11   3    2.10    0.50
  -2 -11   3    1.50    0.60
   2 -11  -3    1.90    0.40
   2 -11  -3    2.70    0.70
  -2  11   2   14.00    1.40
   2  11  -2   13.60    1.40
  -2  11   2   14.80    1.30
   2  11  -2   15.50    1.40
   2 -11  -2   18.30    1.80
  -2 -11   2   11.90    1.50
   2 -11  -2   14.80    1.30
  -2 -11   2   16.80    1.80
  -2  11   1   80.99    6.10
   2  11  -1   77.99    6.10
   2  11  -1   83.89    6.10
  -2  11   1   78.69    6.10
  -2 -11   1   80.29    6.40
   2 -11  -1   71.39    6.00
  -2 -11   1   77.39    6.20
   2 -11  -1   80.99    6.30
  -2  11   0   19.00    1.80
   2  11   0   20.50    1.70
  -2  11   0   19.80    1.80
  -2 -11   0   23.00    2.40
   2 -11   0   19.90    2.00
   2 -11   0   19.40    1.70
  -2 -11   0   19.00    1.80
   2  11   1   10.20    1.10
  -2  11  -1    8.40    1.20
  -2 -11  -1   10.20    1.10
   2 -11   1   10.50    1.30
   2 -11   1   10.90    1.10
  -2 -11  -1   12.00    1.60
  -2  11  -2  107.39    8.30
   2  11   2  111.19    8.10
  -2  11  -2  106.79    8.10
   2  11   2  110.69    8.20
   2 -11   2   95.49    8.20
  -2 -11  -2   96.89    8.00
  -2 -11  -2  105.49    8.50
   2 -11   2  112.29    8.10
   2  11   3  177.38   13.20
  -2  11  -3  172.48   13.20
   2  11   3  175.38   13.30
  -2  11  -3  166.48   13.50
  -2 -11  -3  182.78   13.70
   2 -11   3  166.58   13.20
   2  11   4   14.10    1.60
  -2  11  -4   12.60    1.70
   2  11   4   13.70    1.70
  -2  11  -4   13.20    2.10
   2 -11   4   16.30    1.70
  -2 -11  -4   16.30    2.30
   2  11   5    3.50    1.10
  -2  11  -5    3.00    1.20
   2  11   5    2.60    1.00
  -2  11  -5    1.70    1.40
   2 -11   5    2.80    1.20
  -2 -11  -5    2.00    1.50
   2 -11   5    3.00    0.90
   2  11   6    1.80    1.10
   2  11   6    2.40    1.10
  -2  11  -6    2.00    1.70
  -2  11  -6    3.60    1.50
  -2 -11  -6    1.90    1.70
   2 -11   6    1.00    1.40
   2 -11   6    2.40    1.10
   2  11   7   17.50    2.20
  -2  11  -7    8.30    2.20
   2  11   7   10.00    1.90
   2 -11   7    9.50    2.20
   2 -11   7   13.10    2.00
   2  11   8   10.70    2.10
  -2  11  -8   15.40    3.30
   2  11   8   11.20    2.20
   2 -11   8   10.90    2.50
   2 -11   8   11.20    2.20
  -2  12   9   18.00    2.30
   2  12  -9   18.70    3.20
  -2  12   9   16.60    2.20
  -2 -12   9   20.30    2.90
   2 -12  -9   17.20    3.20
  -2 -12   9   20.50    2.70
   2  12  -8    2.50    1.80
  -2  12   8    3.10    1.20
   2  12  -8    5.90    1.90
  -2  12   8    2.80    1.00
  -2 -12   8    4.80    1.60
   2 -12  -8    3.50    2.20
  -2 -12   8    3.70    1.50
   2 -12  -8    1.30    1.70
   2  12  -7    2.50    1.40
  -2  12   7    1.80    0.80
  -2  12   7    2.30    0.90
   2  12  -7   -0.20    1.40
  -2 -12   7    2.40    1.20
   2 -12  -7    2.50    1.80
   2 -12  -7    1.00    1.40
  -2 -12   7    1.90    1.10
  -2  12   6   26.50    2.30
   2  12  -6   29.90    3.00
  -2  12   6   26.30    2.40
   2  12  -6   25.10    2.70
   2 -12  -6   20.60    2.80
   2 -12  -6   18.40    3.00
  -2 -12   6   23.70    2.60
  -2 -12   6   26.90    2.60
  -2  12   5  206.68   14.90
   2  12  -5  176.68   15.00
   2  12  -5  204.38   15.00
  -2  12   5  203.98   14.80
  -2 -12   5  208.88   14.90
  -2 -12   5  203.38   15.10
   2 -12  -5  191.98   15.20
   2 -12  -5  187.88   15.30
   2 -12  -5  172.18   14.60
  -2  12   4    7.70    0.90
   2  12  -4    9.00    1.20
   2  12  -4    5.20    1.00
  -2  12   4    6.50    0.90
  -2 -12   4    6.80    0.90
   2 -12  -4    6.40    1.20
   2 -12  -4    6.90    0.70
  -2 -12   4    5.60    1.00
   2 -12  -4    5.10    1.40
   2  12  -3    7.80    1.00
  -2  12   3    7.10    0.90
   2  12  -3    7.50    1.00
  -2  12   3    7.10    0.80
  -2 -12   3    5.70    1.00
  -2 -12   3    9.90    1.40
   2 -12  -3    6.80    0.70
   2 -12  -3    7.00    1.20
  -2 -12   3    6.00    0.80
   2 -12  -3    6.70    1.30
  -2  12   2  194.88   13.70
   2  12  -2  179.38   13.70
   2  12  -2  181.38   13.70
  -2  12   2  176.48   13.70
   2 -12  -2  168.78   13.70
  -2 -12   2  162.58   13.80
   2 -12  -2  183.18   14.00
  -2 -12   2  202.68   14.10
  -2  12   1    9.10    1.10
   2  12  -1   10.60    1.10
   2  12  -1   11.90    1.10
  -2  12   1   10.20    1.10
  -2 -12   1   10.00    1.50
   2 -12  -1   12.30    1.50
   2 -12  -1    8.60    1.00
  -2 -12   1    9.50    1.20
  -2  12   0   50.89    4.30
   2  12   0   56.69    4.20
  -2  12   0   51.59    4.30
  -2 -12   0   57.09    4.70
   2 -12   0   52.99    4.20
  -2 -12   0   55.09    4.40
   2 -12   0   56.19    4.50
  -2  12  -1   36.80    3.30
   2  12   1   41.30    3.10
   2 -12   1   37.60    3.10
   2 -12   1   36.50    3.30
  -2 -12  -1   37.00    3.10
  -2 -12  -1   39.20    3.60
  -2  12  -2   16.40    1.90
  -2  12  -2   17.40    1.60
   2  12   2   18.00    1.70
   2  12   2   19.10    1.50
   2 -12   2   14.00    1.80
  -2 -12  -2   21.50    2.40
  -2 -12  -2   14.00    1.50
   2 -12   2   19.40    1.60
  -2  12  -3   53.69    5.00
  -2  12  -3   54.39    4.70
   2  12   3   63.19    4.70
   2  12   3   62.99    4.80
  -2 -12  -3   57.19    5.30
   2 -12   3   59.39    4.70
  -2  12  -4  102.49    9.10
   2  12   4  112.99    8.90
   2  12   4  114.39    8.80
  -2  12  -4  112.29    8.90
   2 -12   4  112.89    8.80
  -2 -12  -4  122.69    9.40
  -2  12  -5    2.50    1.50
   2  12   5    0.80    0.90
   2  12   5    4.40    1.10
  -2  12  -5    0.10    1.00
  -2 -12  -5    2.40    1.60
   2 -12   5   -0.10    1.10
   2 -12   5    2.30    0.90
   2  12   6    0.10    1.10
  -2  12  -6   -1.00    1.50
   2  12   6    0.10    1.00
  -2  12  -6    0.00    1.30
   2 -12   6   -1.10    1.30
   2 -12   6    0.90    1.00
  -2 -12  -6    0.60    1.60
   2  12   7    5.60    1.60
   2  12   7    6.60    1.60
  -2  12  -7    6.80    2.10
   2 -12   7    5.50    2.00
   2 -12   7    7.20    1.70
  -2 -12  -7    4.70    2.20
   2  12   8    8.00    1.90
   2  12   8    7.90    2.00
   2 -12   8   11.30    2.20
   2 -12   8    8.80    2.40
  -2  13   9   -0.70    1.10
  -2  13   9    1.60    1.20
   2  13  -9    0.90    2.10
  -2 -13   9    1.40    1.70
  -2 -13   9    2.90    1.80
   2 -13  -9   -0.20    2.10
  -2  13   8    0.40    0.90
   2  13  -8    1.40    1.60
  -2  13   8    0.80    1.00
   2  13  -8    0.80    1.70
  -2 -13   8    1.10    1.40
   2 -13  -8   -0.60    2.00
   2 -13  -8   -0.80    1.60
  -2 -13   8    0.90    1.50
   2  13  -7    6.30    1.70
  -2  13   7    5.40    1.10
  -2  13   7    8.00    1.30
   2  13  -7    6.90    1.90
  -2 -13   7    7.90    1.60
  -2 -13   7    6.90    1.50
   2 -13  -7    6.80    2.20
   2 -13  -7    7.30    2.00
   2  13  -6   19.80    2.40
   2  13  -6   26.70    2.70
  -2  13   6   21.30    2.00
  -2  13   6   18.70    2.10
  -2 -13   6   21.80    2.40
  -2 -13   6   20.60    2.30
   2 -13  -6   23.80    2.80
   2 -13  -6   15.60    2.80
   2  13  -5  566.14   45.90
  -2  13   5  664.63   45.70
  -2  13   5  639.24   45.80
   2  13  -5  619.84   45.90
  -2 -13   5  612.04   45.80
  -2 -13   5  577.14   45.90
   2 -13  -5  581.84   46.10
   2 -13  -5  586.04   46.30
  -2  13   4   50.59    3.60
  -2  13   4   46.80    3.70
   2  13  -4   42.20    3.80
   2  13  -4   41.10    3.80
  -2 -13   4   45.40    3.70
   2 -13  -4   44.00    3.50
   2 -13  -4   44.50    4.10
   2 -13  -4   42.90    4.20
  -2 -13   4   43.80    3.90
   2  13  -3   13.40    1.50
  -2  13   3   14.80    1.30
   2  13  -3   12.30    1.40
  -2  13   3   12.00    1.40
   2 -13  -3   13.20    1.20
  -2 -13   3   20.20    2.00
  -2 -13   3   11.80    1.50
  -2 -13   3   13.40    1.30
   2 -13  -3   13.20    1.60
   2 -13  -3   13.70    2.00
  -2  13   2    0.80    0.50
  -2  13   2    0.50    0.50
   2  13  -2    0.30    0.60
   2  13  -2    1.10    0.50
  -2 -13   2   -0.30    0.50
   2 -13  -2   -0.20    0.70
  -2 -13   2    0.80    0.90
   2 -13  -2    0.40    0.30
  -2  13   1   -0.10    0.40
   2  13  -1   -0.10    0.50
   2  13  -1    0.10    0.40
  -2  13   1    0.70    0.50
   2 -13  -1    0.30    0.80
  -2 -13   1    0.30    0.50
  -2 -13   1   -0.30    0.80
   2 -13  -1   -0.30    0.30
   2  13   0   19.30    1.80
   2  13   0   21.40    1.80
  -2  13   0   19.60    1.90
  -2  13   0   19.50    2.00
  -2 -13   0   21.80    2.00
   2 -13   0   20.80    2.20
  -2 -13   0   23.70    2.50
   2 -13   0   21.50    1.80
  -2  13  -1    0.30    0.70
   2  13   1    0.70    0.50
   2 -13   1    0.90    0.90
   2 -13   1   -0.40    0.40
  -2 -13  -1   -0.20    0.90
  -2 -13  -1    0.50    0.50
   2  13   2  125.89    9.50
  -2  13  -2  115.59    9.80
  -2  13  -2  128.89    9.60
   2  13   2  143.59    9.70
   2 -13   2  103.59    9.80
   2 -13   2  131.79    9.60
  -2 -13  -2  124.19   10.10
  -2 -13  -2  124.49    9.50
  -2  13  -3  423.36   33.80
   2  13   3  451.35   33.60
   2  13   3  480.65   33.50
  -2  13  -3  428.76   33.50
   2 -13   3  461.95   33.60
  -2 -13  -3  412.76   34.00
   2  13   4   17.20    2.00
  -2  13  -4   18.90    2.00
  -2  13  -4   17.00    2.40
   2  13   4   19.10    1.90
  -2 -13  -4   19.70    2.70
   2 -13   4   16.50    1.90
   2  13   5   10.20    1.60
  -2  13  -5    7.90    1.50
  -2  13  -5    6.70    1.90
   2  13   5    9.60    1.40
  -2 -13  -5   10.00    2.20
   2 -13   5    8.20    1.40
   2 -13   5    8.30    1.70
  -2  13  -6    0.70    1.70
  -2  13  -6    2.20    1.40
   2  13   6    0.10    1.00
   2  13   6    0.60    1.20
   2 -13   6    0.10    1.10
  -2 -13  -6    0.90    1.70
   2 -13   6   -0.70    1.30
   2  13   7   63.69    5.80
   2  13   7   63.69    5.90
   2 -13   7   69.19    6.00
  -2 -13  -7   79.69    6.90
   2 -13   7   65.49    6.30
   2  14  -9    3.50    2.20
  -2  14   9    0.60    1.20
  -2  14   9    3.30    1.40
  -2 -14   9    1.70    1.80
   2 -14  -9    1.50    2.20
  -2 -14   9    4.10    1.90
   2 -14  -9    2.60    3.10
   2  14  -8    9.70    2.20
  -2  14   8    6.90    1.30
   2  14  -8    5.40    2.00
  -2  14   8    7.80    1.50
   2 -14  -8    5.90    2.20
  -2 -14   8    6.00    1.70
  -2 -14   8    8.20    2.00
   2 -14  -8    4.80    2.50
  -2  14   7    1.10    0.80
  -2  14   7    0.00    0.90
   2  14  -7   -1.00    1.40
   2  14  -7   -0.50    1.30
   2 -14  -7   -1.40    1.40
  -2 -14   7   -0.80    1.10
   2 -14  -7   -2.80    1.70
  -2 -14   7    1.50    1.20
  -2  14   6    4.80    1.10
   2  14  -6    5.50    1.50
  -2  14   6    5.20    1.00
   2  14  -6    7.70    1.50
  -2 -14   6    7.40    1.30
   2 -14  -6    4.90    1.60
  -2 -14   6    5.00    1.30
   2 -14  -6    1.40    1.70
   2  14  -5  150.58   11.60
  -2  14   5  166.98   11.40
   2  14  -5  132.39   11.60
  -2  14   5  151.68   11.50
   2 -14  -5  136.19   12.00
   2 -14  -5  156.58   11.90
  -2 -14   5  140.69   11.50
  -2  14   4   30.90    2.70
   2  14  -4   29.70    2.90
  -2  14   4   33.70    2.60
   2  14  -4   30.90    2.80
  -2 -14   4   29.00    3.00
  -2 -14   4   28.70    2.60
   2 -14  -4   27.50    3.10
   2 -14  -4   30.60    2.40
  -2 -14   4   30.90    2.90
   2 -14  -4   29.40    3.50
  -2  14   3    0.20    0.50
   2  14  -3   -0.30    0.60
   2  14  -3    0.20    0.50
  -2  14   3    0.30    0.50
   2 -14  -3    0.20    0.40
   2 -14  -3    0.00    1.00
  -2 -14   3    0.20    0.60
  -2 -14   3    0.10    0.90
  -2  14   2   10.80    1.10
   2  14  -2    9.30    1.20
  -2  14   2   10.00    1.20
   2  14  -2   11.10    1.10
   2 -14  -2    9.50    1.00
  -2 -14   2    8.10    1.20
   2 -14  -2    9.00    1.60
  -2 -14   2    9.20    1.60
  -2  14   1    1.40    0.60
   2  14  -1    1.20    0.60
  -2  14   1    2.10    0.60
   2  14  -1    1.30    0.50
  -2  14   1    1.40    0.30
   2 -14  -1    2.10    0.50
   2 -14  -1    0.70    0.90
  -2 -14   1    1.20    0.60
  -2 -14   1    2.00    1.00
   2  14   0    0.30    0.40
   2  14   0    0.00    0.50
  -2  14   0   -0.60    0.40
  -2  14   0   -0.30    0.60
  -2 -14   0    0.50    0.50
   2 -14   0    0.20    0.90
  -2 -14   0    0.20    0.90
   2 -14   0    0.60    0.40
   2  14   1   40.20    3.00
  -2  14  -1   35.90    3.20
  -2 -14  -1   36.40    3.10
   2 -14   1   32.90    3.40
  -2 -14  -1   32.30    3.50
   2 -14   1   39.00    3.10
   2  14   2  633.64   43.90
  -2  14  -2  598.04   43.80
   2  14   2  587.24   43.80
  -2  14  -2  556.74   44.10
  -2 -14  -2  567.14   43.80
   2 -14   2  635.34   43.90
   2 -14   2  502.15   44.00
  -2 -14  -2  576.74   44.40
  -2  14  -3   71.49    6.40
   2  14   3   85.99    6.00
  -2  14  -3   73.29    6.10
   2  14   3   76.89    6.10
  -2 -14  -3   67.39    6.60
   2 -14   3   78.69    6.10
   2  14   4    0.90    0.80
  -2  14  -4    1.10    1.20
  -2  14  -4    0.40    0.80
   2  14   4    0.60    0.80
   2 -14   4    1.30    0.80
  -2 -14  -4    0.30    1.40
   2  14   5    8.90    1.40
  -2  14  -5    7.80    2.00
   2  14   5    7.80    1.50
  -2  14  -5    7.90    1.50
   2 -14   5    8.00    1.60
   2 -14   5    7.70    1.40
  -2 -14  -5    8.10    2.20
   2  14   6    2.10    1.20
  -2  14  -6    1.20    1.80
   2  14   6    1.90    1.30
  -2 -14  -6    0.40    1.80
   2 -14   6   -1.10    1.40
   2 -14   6   -0.40    1.10
  -2  14  -7    5.90    2.60
   2  14   7    5.70    1.60
   2  14   7    5.30    1.60
   2 -14   7    4.10    2.10
  -2 -14  -7    3.60    2.40
   2 -14   7    4.80    1.70
   2  15  -9    0.70    2.20
   2  15  -9    0.30    2.30
  -2  15   9    3.00    1.20
  -2  15   9    4.60    1.50
   2 -15  -9    3.30    2.60
   2 -15  -9    4.40    2.90
  -2 -15   9    4.40    2.00
  -2 -15   9    2.60    1.90
   2  15  -8   10.50    2.30
  -2  15   8    7.50    1.40
  -2  15   8   12.20    1.80
   2  15  -8   12.30    2.50
   2 -15  -8    6.50    2.70
   2 -15  -8    8.30    2.60
  -2 -15   8   12.30    2.20
  -2 -15   8   10.40    2.00
  -2  15   7   41.70    3.70
   2  15  -7   46.30    4.40
   2  15  -7   41.80    4.20
  -2  15   7   41.20    3.60
   2 -15  -7   28.80    4.50
  -2 -15   7   49.70    4.20
   2 -15  -7   29.90    4.30
  -2 -15   7   41.00    3.90
   2  15  -6    2.80    1.40
  -2  15   6    0.90    0.80
  -2  15   6    1.20    0.80
   2  15  -6    1.00    1.10
   2 -15  -6   -2.10    1.50
  -2 -15   6   -0.70    1.00
   2 -15  -6    1.80    1.50
  -2 -15   6    0.50    0.90
   2  15  -5    2.10    1.00
  -2  15   5    1.20    0.70
  -2  15   5    0.90    0.70
   2  15  -5    0.30    1.10
  -2 -15   5    0.60    0.80
   2 -15  -5    0.00    1.50
   2 -15  -5    2.10    1.40
  -2 -15   5    1.30    0.90
   2  15  -4    8.80    1.30
  -2  15   4    9.00    1.10
  -2  15   4   10.30    1.20
   2  15  -4    9.30    1.50
  -2 -15   4    7.40    1.30
   2 -15  -4    7.80    1.60
   2 -15  -4    8.90    0.90
  -2 -15   4    9.60    1.20
   2 -15  -4    6.30    1.80
  -2 -15   4   10.20    1.60
  -2  15   3   -0.20    0.50
  -2  15   3    0.00    0.50
   2  15  -3    0.50    0.60
   2  15  -3    0.10    0.70
  -2 -15   3    0.00    0.70
   2 -15  -3   -0.20    1.10
  -2 -15   3    0.20    1.00
   2 -15  -3    0.10    0.40
  -2  15   2    7.60    1.00
  -2  15   2    9.80    1.10
   2  15  -2    7.90    1.00
   2  15  -2    6.90    1.10
   2 -15  -2    8.60    0.90
  -2 -15   2    8.90    1.60
  -2 -15   2    6.90    1.10
   2 -15  -2    6.50    1.50
  -2  15   1   86.89    6.80
   2  15  -1   93.19    7.00
   2  15  -1   92.29    7.00
  -2  15   1   82.79    7.00
  -2  15   1   96.99    7.00
   2 -15  -1   77.59    7.40
  -2 -15   1   85.79    7.40
   2 -15  -1   92.69    6.90
  -2 -15   1   98.09    7.10
  -2  15   0   19.50    1.90
   2  15   0   22.20    1.80
  -2  15   0   19.00    2.00
   2  15   0   20.00    1.90
  -2 -15   0   26.20    2.80
  -2 -15   0   20.00    2.00
   2 -15   0   15.90    2.30
   2 -15   0   21.80    1.90
   2  15   1  133.49    9.60
  -2  15  -1  127.69    9.80
   2 -15   1  100.99    9.90
  -2 -15  -1  128.79    9.70
  -2 -15  -1  124.39   10.10
   2 -15   1  128.39    9.60
  -2  15  -2   82.39    7.00
  -2  15  -2   86.59    6.60
   2  15   2   96.19    6.80
   2 -15   2   94.29    6.80
   2 -15   2   65.89    7.00
  -2 -15  -2   83.89    7.30
  -2  15  -3   29.40    2.80
  -2  15  -3   30.20    3.30
   2  15   3   34.90    2.90
   2  15   3   33.30    2.70
   2 -15   3   30.50    2.90
  -2 -15  -3   27.60    3.50
  -2  15  -4    0.00    1.10
   2  15   4   -1.60    0.80
  -2  15  -4    0.70    0.90
   2  15   4    0.20    0.70
  -2 -15  -4   -0.40    1.40
   2 -15   4   -0.30    0.70
   2  15   5   12.60    1.70
  -2  15  -5   11.80    2.40
   2  15   5   11.50    1.80
  -2 -15  -5   14.70    2.80
   2 -15   5   13.00    2.10
   2 -15   5   13.70    1.90
   2  15   6    0.00    1.10
   2  15   6   -0.30    1.20
  -2  15  -6    1.50    1.80
   2 -15   6    2.90    1.30
  -2 -15  -6   -0.30    1.90
   2 -15   6    1.40    1.70
  -2  15  -7    7.20    2.70
   2  15   7    7.10    1.70
   2  15   7    2.20    1.40
   2 -15   7    4.00    1.70
   2 -15   7    4.70    2.20
  -2 -15  -7    3.30    2.60
   2  16  -8   -0.10    1.90
  -2  16   8    1.60    1.20
   2  16  -8    3.50    1.80
  -2  16   8    1.00    1.10
  -2 -16   8   -2.50    1.50
  -2 -16   8    1.70    1.60
   2 -16  -8    2.80    2.60
   2 -16  -8    1.10    2.10
  -2  16   7   52.29    4.30
   2  16  -7   52.19    5.20
   2  16  -7   43.40    4.80
  -2  16   7   52.29    4.50
   2 -16  -7   57.79    5.60
   2 -16  -7   30.60    5.20
  -2 -16   7   57.19    4.70
  -2 -16   7   54.79    4.90
  -2  16   6    5.30    1.00
  -2  16   6    4.30    1.10
   2  16  -6    3.80    1.40
   2  16  -6    8.90    1.80
   2 -16  -6    6.00    2.30
   2 -16  -6    4.80    1.90
  -2 -16   6    6.90    1.50
  -2 -16   6    4.90    1.20
  -2  16   5   -0.20    0.60
  -2  16   5    1.10    0.80
   2  16  -5    0.00    1.10
   2  16  -5   -0.50    0.90
   2 -16  -5    1.60    1.40
   2 -16  -5    0.30    1.40
  -2 -16   5    0.00    0.80
  -2 -16   5   -0.80    0.70
   2  16  -4   14.10    1.70
  -2  16   4    7.90    1.20
  -2  16   4    9.10    1.10
   2  16  -4    8.10    1.30
   2 -16  -4    9.30    0.90
  -2 -16   4   10.00    1.20
  -2 -16   4   10.80    1.70
   2 -16  -4    4.60    1.80
  -2 -16   4    7.70    1.40
   2  16  -3    7.80    1.10
  -2  16   3    9.50    1.10
   2  16  -3    9.30    1.30
  -2  16   3    8.20    1.10
   2 -16  -3    8.50    0.90
  -2 -16   3    7.90    1.30
  -2 -16   3   10.40    1.80
   2 -16  -3   10.00    2.00
   2  16  -2   -0.10    0.70
  -2  16   2    1.20    0.60
  -2  16   2    1.30    0.70
   2  16  -2    0.50    0.50
   2 -16  -2    0.20    0.40
  -2 -16   2    0.50    0.70
  -2 -16   2    0.80    1.10
   2 -16  -2    2.20    1.30
   2  16  -1    5.10    0.80
  -2  16   1    5.50    0.90
  -2  16   1    5.20    0.90
  -2  16   1    4.90    0.60
   2  16  -1    5.70    0.90
   2 -16  -1    5.00    0.80
  -2 -16   1    5.40    1.40
   2 -16  -1    2.00    1.30
  -2 -16   1    4.90    1.00
   2  16   0   -0.80    0.50
  -2  16   0    0.00    0.70
   2  16   0   -0.70    0.40
  -2  16   0   -0.30    0.50
  -2 -16   0   -2.20    0.90
   2 -16   0    1.00    1.20
   2 -16   0    0.70    0.50
  -2 -16   0    0.10    0.60
   2  16   1   17.70    1.70
  -2  16  -1   17.30    2.00
   2 -16   1   12.70    2.20
  -2 -16  -1   13.60    2.20
   2 -16   1   18.80    1.70
  -2 -16  -1   18.00    1.80
  -2  16  -2    5.70    1.30
   2  16   2    6.10    1.00
  -2 -16  -2    4.40    1.60
   2 -16   2    5.00    1.50
   2 -16   2    6.40    1.00
  -2 -16  -2    5.50    0.90
  -2  16  -3    0.90    1.20
   2  16   3    4.10    0.80
   2  16   3    4.30    0.90
   2 -16   3    2.80    0.80
  -2 -16  -3    4.90    1.80
   2  16   4   -0.40    0.90
  -2  16  -4    0.00    1.20
   2  16   4    0.40    0.80
   2 -16   4    0.00    0.80
  -2 -16  -4    1.30    1.60
   2  16   5   12.30    1.70
   2  16   5    9.60    1.70
  -2  16  -5   12.80    2.50
   2 -16   5   13.30    2.10
   2 -16   5   12.80    1.80
  -2 -16  -5   14.90    2.80
   2  16   6   20.00    2.40
   2  16   6   15.60    2.40
  -2  16  -6   18.80    3.20
   2 -16   6   21.00    2.60
   2 -16   6   17.40    2.70
  -2 -16  -6   29.10    3.80
  -2  16  -7    3.00    2.50
   2  16   7    1.90    1.50
   2  16   7    1.80    1.50
  -2 -16  -7    4.50    2.70
   2 -16   7    2.60    2.10
   2 -16   7    3.00    1.70
   2  17  -8   20.60    3.20
   2  17  -8   17.90    2.90
  -2  17   8   20.80    2.50
  -2  17   8   19.80    2.20
   2 -17  -8    8.80    3.20
  -2 -17   8   15.60    2.60
  -2 -17   8   19.80    2.90
   2 -17  -8   20.50    3.40
  -2  17   7    3.20    1.10
   2  17  -7    1.40    1.60
  -2  17   7    2.00    1.10
   2  17  -7    1.50    1.80
  -2 -17   7    2.40    1.40
   2 -17  -7    2.10    2.30
   2 -17  -7    2.20    2.00
  -2 -17   7    2.20    1.50
  -2  17   6   11.00    1.50
   2  17  -6    8.60    1.60
  -2  17   6    7.60    1.20
   2  17  -6   12.60    2.20
   2 -17  -6    5.30    2.20
  -2 -17   6    9.40    1.80
  -2 -17   6    9.30    1.60
   2 -17  -6    7.30    2.10
   2  17  -5   -0.40    1.20
  -2  17   5    0.20    0.70
   2  17  -5   -0.80    0.90
  -2  17   5   -0.20    0.70
   2 -17  -5   -2.00    1.50
  -2 -17   5    0.70    0.90
  -2 -17   5   -0.30    0.80
  -2  17   4   44.70    3.70
  -2  17   4   47.10    3.60
   2  17  -4   41.60    3.80
   2  17  -4   36.60    3.90
  -2 -17   4   50.69    4.20
   2 -17  -4   34.00    4.60
  -2 -17   4   46.40    3.60
   2 -17  -4   41.70    3.50
  -2 -17   4   44.20    3.90
   2  17  -3   34.30    3.10
  -2  17   3   39.60    3.10
  -2  17   3   38.10    3.10
   2  17  -3   35.30    3.20
   2 -17  -3   24.70    3.70
  -2 -17   3   34.00    3.30
   2 -17  -3   35.70    2.90
  -2 -17   3   48.80    3.90
  -2  17   2    4.30    0.90
   2  17  -2    4.10    0.80
   2  17  -2    4.60    1.00
  -2  17   2    4.50    0.90
  -2 -17   2    6.50    1.10
  -2 -17   2    6.90    1.60
   2 -17  -2    4.90    0.70
   2 -17  -2    4.20    1.60
  -2  17   1    1.50    0.40
   2  17  -1    0.80    0.70
  -2  17   1    1.40    0.80
  -2  17   1    1.60    0.70
   2  17  -1    1.00    0.50
  -2 -17   1   -0.40    0.70
   2 -17  -1    2.10    1.40
  -2 -17   1    3.70    1.30
   2 -17  -1    2.60    0.60
  -2  17   0    1.60    0.80
   2  17   0    2.60    0.70
   2  17   0    1.60    0.70
  -2  17   0    2.30    0.70
  -2 -17   0    2.50    0.90
   2 -17   0    3.20    1.50
   2 -17   0    2.80    0.70
  -2 -17   0    2.10    1.20
   2  17   1    3.30    0.80
  -2  17  -1    3.00    1.10
  -2 -17  -1    2.90    0.80
   2 -17   1    2.70    1.50
  -2 -17  -1    6.10    1.70
   2 -17   1    4.00    0.80
  -2  17  -2  200.98   16.20
   2  17   2  226.48   15.90
   2 -17   2  219.78   16.00
  -2 -17  -2  199.18   15.90
  -2 -17  -2  191.98   16.50
   2  17   3    0.10    0.60
  -2  17  -3   -1.00    1.10
   2  17   3    0.00    0.80
   2 -17   3    0.00    0.70
  -2 -17  -3    0.40    1.40
   2  17   4    3.60    1.20
   2  17   4    4.30    1.00
  -2  17  -4    3.50    1.50
   2 -17   4    5.40    1.20
  -2 -17  -4    2.00    1.80
  -2  17  -5    2.00    1.80
   2  17   5    1.50    1.10
   2  17   5    0.60    1.10
   2 -17   5   -0.80    1.00
   2 -17   5    2.00    1.50
  -2 -17  -5   -1.50    1.80
  -2  17  -6    4.90    2.30
   2  17   6    5.30    1.50
   2  17   6    2.80    1.50
   2 -17   6    7.00    2.10
  -2 -17  -6    5.20    2.40
   2 -17   6    4.10    1.50
  -2  17  -7    4.30    2.50
   2  17   7    0.70    1.50
   2 -17   7    1.00    2.10
   2 -17   7   -1.50    1.50
  -2 -17  -7   -1.30    2.50
  -2  18   8    6.50    1.60
  -2  18   8    3.90    1.30
   2  18  -8    3.40    2.30
   2  18  -8    8.80    2.30
   2 -18  -8    5.80    2.90
  -2 -18   8    3.90    2.30
   2 -18  -8    6.10    2.70
  -2 -18   8    9.20    2.30
  -2  18   7   12.50    1.60
   2  18  -7    9.40    2.30
  -2  18   7   13.80    1.90
   2  18  -7   11.90    2.30
  -2 -18   7   11.00    1.90
  -2 -18   7   13.20    2.20
   2 -18  -7    8.50    2.90
   2 -18  -7   10.70    2.70
   2  18  -6   67.29    6.00
   2  18  -6   54.39    6.00
  -2  18   6   82.89    5.90
  -2  18   6   73.59    5.60
  -2 -18   6   72.39    5.80
   2 -18  -6   44.20    6.60
  -2 -18   6   76.59    6.10
   2  18  -5    0.60    1.30
  -2  18   5    2.00    0.80
  -2  18   5    0.00    0.90
   2  18  -5    1.70    1.10
  -2 -18   5    1.10    0.90
   2 -18  -5    2.80    2.10
  -2 -18   5    1.60    1.10
  -2  18   4   82.09    6.20
   2  18  -4   71.29    6.20
   2  18  -4   66.99    6.30
  -2  18   4   80.19    6.10
  -2 -18   4   83.79    6.40
  -2 -18   4   79.69    6.10
  -2 -18   4   87.49    6.70
   2 -18  -4   55.39    6.80
   2  18  -3   34.30    3.20
   2  18  -3   37.60    3.40
  -2  18   3   37.70    3.20
  -2  18   3   41.00    3.20
   2 -18  -3   37.70    3.10
  -2 -18   3   41.70    3.90
   2 -18  -3   26.40    4.10
  -2 -18   3   39.50    3.50
   2  18  -2   23.90    2.40
  -2  18   2   27.90    2.40
  -2  18   2   24.00    2.30
   2  18  -2   25.50    2.30
  -2 -18   2   29.70    3.10
   2 -18  -2   17.60    3.00
  -2 -18   2   26.10    2.60
   2 -18  -2   25.40    2.20
  -2  18   1   18.80    1.80
  -2  18   1   15.90    1.50
   2  18  -1   16.80    1.70
  -2  18   1   17.00    1.80
   2  18  -1   19.50    1.80
   2 -18  -1   16.90    1.70
   2 -18  -1   13.00    2.40
  -2 -18   1   18.90    2.00
  -2 -18   1   17.40    2.40
   2  18   0    2.00    0.70
   2  18   0    1.50    0.70
  -2  18   0    1.70    0.70
  -2  18   0    2.70    0.90
  -2 -18   0    3.70    1.00
   2 -18   0    1.90    0.70
  -2 -18   0    2.70    1.40
   2 -18   0   -0.30    1.30
   2  18   1    3.30    0.80
  -2  18  -1    5.00    1.20
   2 -18   1    2.20    1.50
   2 -18   1    3.80    0.90
  -2 -18  -1    4.30    1.00
  -2 -18  -1    4.50    1.60
  -2  18  -2  204.78   17.10
   2  18   2  236.68   16.90
  -2 -18  -2  198.08   17.50
   2 -18   2  236.48   17.00
   2  18   3    0.80    0.70
   2  18   3    0.20    0.80
  -2  18  -3    0.20    1.20
  -2 -18  -3   -0.10    1.60
   2 -18   3    0.00    0.80
  -2  18  -4    9.40    2.10
   2  18   4   13.60    1.60
   2  18   4   11.20    1.70
   2 -18   4   11.70    1.70
  -2 -18  -4   15.70    2.80
   2  18   5    4.40    1.40
  -2  18  -5    5.00    2.10
   2 -18   5    9.50    2.00
  -2 -18  -5    5.60    2.40
   2 -18   5    5.10    1.50
  -2  18  -6    7.50    2.60
   2  18   6    6.20    1.60
  -2 -18  -6    6.00    2.60
   2 -18   6   10.70    2.40
   2 -18   6    6.40    1.80
   2  19  -8   -2.10    2.00
  -2  19   8    2.00    1.40
   2  19  -8    0.10    2.20
  -2  19   8   -0.10    1.20
   2 -19  -8    1.30    2.60
  -2 -19   8    0.50    1.90
  -2  19   7    3.40    1.10
   2  19  -7    3.50    2.00
  -2  19   7    2.40    1.40
   2  19  -7    2.40    1.70
   2 -19  -7    2.00    2.50
  -2 -19   7    1.90    1.70
  -2  19   6   58.49    4.70
   2  19  -6   50.59    5.00
   2  19  -6   50.19    5.20
  -2  19   6   63.59    5.00
  -2 -19   6   53.79    5.20
  -2  19   5    9.80    1.50
   2  19  -5    8.30    1.50
   2  19  -5    5.10    1.70
  -2  19   5    8.40    1.20
   2 -19  -5    5.70    2.30
  -2 -19   5    9.80    1.70
   2  19  -4   18.50    2.30
  -2  19   4   19.30    2.00
   2  19  -4   16.90    2.00
  -2  19   4   21.10    1.90
  -2 -19   4   14.80    2.50
   2 -19  -4   11.90    2.70
  -2 -19   4   17.40    2.20
  -2  19   3   71.49    5.30
   2  19  -3   55.19    5.40
   2  19  -3   63.29    5.30
  -2  19   3   72.29    5.40
   2 -19  -3   43.10    6.10
  -2 -19   3   79.39    6.10
  -2 -19   3   74.39    5.60
   2 -19  -3   63.79    5.20
  -2  19   2   24.90    2.40
   2  19  -2   25.20    2.40
  -2  19   2   27.20    2.50
   2  19  -2   26.10    2.60
   2 -19  -2   26.70    2.40
  -2 -19   2   29.10    2.80
  -2 -19   2   32.70    3.40
   2 -19  -2   20.10    3.30
   2  19  -1    0.00    0.60
  -2  19   1    0.40    0.80
  -2  19   1    0.00    0.70
   2  19  -1   -1.60    0.70
   2 -19  -1   -0.30    1.50
   2 -19  -1    0.00    0.60
  -2 -19   1   -0.20    0.80
  -2 -19   1    1.30    1.30
   2  19   0   44.20    3.40
   2  19   0   40.10    3.40
  -2  19   0   39.40    3.60
  -2 -19   0   43.60    3.60
   2 -19   0   28.80    4.10
  -2 -19   0   35.20    4.30
   2 -19   0   42.30    3.50
  -2  19  -1  217.48   18.10
   2  19   1  241.78   17.90
  -2 -19  -1  239.18   18.00
   2 -19   1  262.17   18.00
  -2 -19  -1  207.88   18.50
   2  19   2   50.29    3.90
  -2  19  -2   41.90    4.30
   2 -19   2   48.30    4.00
   2 -19   2   41.30    4.60
  -2 -19  -2   48.40    4.80
   2  19   3    0.90    0.90
  -2  19  -3    1.20    1.30
  -2 -19  -3    1.40    1.80
   2 -19   3    0.20    0.80
   2  19   4   42.70    3.70
  -2  19  -4   36.80    4.30
   2 -19   4   40.10    3.80
  -2 -19  -4   39.70    5.00
  -2  19  -5    2.00    2.00
   2  19   5    0.70    1.30
   2 -19   5    5.40    1.50
  -2 -19  -5    3.00    2.20
   2 -19   5    3.10    1.70
  -2  19  -6   -1.10    2.30
   2  19   6   -0.70    1.30
  -2 -19  -6   -0.90    2.30
   2 -19   6   -0.10    1.90
   2 -19   6   -0.20    1.50
  -2  20   7    0.00    1.10
   2  20  -7    2.00    1.70
  -2  20   7    1.60    1.30
   2  20  -7   -0.30    1.90
   2 -20  -7    0.40    2.40
  -2 -20   7    1.40    1.70
  -2  20   6    1.60    1.30
  -2  20   6    0.60    1.00
   2  20  -6    0.50    1.80
   2  20  -6    1.90    1.40
  -2 -20   6    3.00    1.60
   2 -20  -6    2.80    2.40
  -2  20   5   17.20    2.00
  -2  20   5   23.80    2.30
   2  20  -5   19.70    2.30
   2  20  -5   19.50    2.70
  -2 -20   5   18.70    2.40
   2 -20  -5   14.90    3.20
   2  20  -4   19.60    2.40
   2  20  -4   14.40    1.90
  -2  20   4   17.00    1.90
  -2  20   4   18.70    2.10
   2 -20  -4   14.90    3.00
  -2 -20   4   17.40    2.30
  -2 -20   4   24.20    2.80
   2  20  -3    8.80    1.30
   2  20  -3    9.60    1.60
  -2  20   3   10.30    1.30
  -2  20   3   10.00    1.40
   2 -20  -3    6.80    2.30
   2 -20  -3    8.40    1.10
  -2 -20   3    9.60    2.10
  -2 -20   3   11.90    1.70
   2  20  -2   17.50    1.80
  -2  20   2   18.60    1.90
  -2  20   2   16.60    1.90
   2  20  -2   19.00    2.00
  -2 -20   2   20.60    2.20
   2 -20  -2    7.90    2.50
  -2 -20   2   22.20    2.80
   2 -20  -2   17.80    1.80
  -2  20   1   -0.30    0.90
   2  20  -1   -0.40    0.80
  -2  20   1   -1.40    0.70
   2  20  -1   -0.30    0.60
  -2 -20   1    0.70    1.40
   2 -20  -1   -0.50    0.70
   2 -20  -1    1.30    1.70
  -2 -20   1   -0.70    0.90
   2  20   0   73.99    6.10
  -2  20   0   73.99    6.30
   2  20   0   75.59    6.20
   2 -20   0   81.79    6.20
  -2 -20   0   69.09    6.90
  -2 -20   0   91.19    6.50
  -2  20  -1   57.99    5.40
   2  20   1   71.09    5.10
   2  20   1   62.09    5.10
   2 -20   1   64.09    5.20
   2 -20   1   44.00    5.80
  -2 -20  -1   72.59    5.30
  -2 -20  -1   58.99    5.90
   2  20   2    8.60    1.30
  -2  20  -2   13.60    2.00
  -2 -20  -2    8.00    2.20
   2 -20   2   10.30    1.40
   2 -20   2    5.60    1.90
   2  20   3    8.70    1.40
  -2  20  -3    6.90    1.90
   2 -20   3    8.10    1.40
  -2 -20  -3   12.30    2.70
  -2  20  -4    1.50    1.80
   2  20   4    1.50    1.20
   2 -20   4    6.50    1.40
  -2 -20  -4    3.90    2.30
   2  20   5    3.70    1.40
  -2  20  -5    6.90    2.30
   2 -20   5    2.60    1.50
   2 -20   5    6.00    1.90
  -2 -20  -5    5.80    2.60
   2  20   6   -2.10    1.30
  -2  20  -6   -1.20    2.30
   2 -20   6    3.40    2.20
  -2 -20  -6    0.00    2.40
   2 -20   6    4.00    1.80
   2  21  -7   11.80    2.80
  -2  21   7   10.70    1.70
  -2  21   7   11.70    2.10
  -2 -21   7   18.20    2.70
   2 -21  -7    4.40    2.80
  -2  21   6    5.40    1.40
   2  21  -6    4.80    2.10
  -2  21   6    5.40    1.20
   2  21  -6    3.30    1.60
  -2 -21   6    5.00    1.80
   2 -21  -6    1.50    2.50
   2  21  -5    6.80    1.60
  -2  21   5    8.80    1.60
  -2  21   5    8.80    1.40
   2  21  -5   10.10    2.10
  -2 -21   5    8.90    1.80
   2 -21  -5    3.30    2.40
   2  21  -4   13.30    2.00
   2  21  -4   20.30    2.60
  -2  21   4   23.40    2.10
  -2  21   4   20.20    2.20
  -2 -21   4   24.80    2.60
  -2 -21   4   23.20    3.00
   2 -21  -4   11.80    2.90
   2  21  -3    1.00    0.90
  -2  21   3    1.80    0.90
   2  21  -3    3.50    1.20
  -2  21   3    2.10    0.90
   2 -21  -3    2.70    0.80
  -2 -21   3    1.70    1.20
  -2 -21   3    1.70    1.60
   2 -21  -3    1.90    1.90
   2  21  -2    1.50    0.80
  -2  21   2    1.40    0.80
  -2  21   2    1.80    0.90
   2  21  -2    1.20    1.00
  -2 -21   2    0.20    1.10
  -2 -21   2    0.70    1.70
   2 -21  -2    1.70    1.80
   2 -21  -2    0.60    0.70
  -2  21   1   -1.00    1.00
  -2  21   1   -0.40    0.80
   2  21  -1   -0.70    0.90
   2  21  -1    0.00    0.60
  -2 -21   1    2.10    1.60
   2 -21  -1    0.00    0.70
  -2 -21   1    1.00    1.00
   2 -21  -1   -0.10    1.70
   2  21   0   24.80    2.50
   2  21   0   26.40    2.40
  -2  21   0   28.60    2.80
   2 -21   0   28.20    2.60
   2 -21   0   19.50    3.40
  -2 -21   0   24.20    3.50
  -2 -21   0   31.20    2.90
  -2  21  -1    3.00    1.40
   2  21   1    4.60    1.10
   2  21   1    4.20    1.00
   2 -21   1    6.80    1.20
  -2 -21  -1    7.20    2.10
   2 -21   1    4.80    2.10
  -2 -21  -1    4.80    1.20
  -2  21  -2   14.10    2.20
   2  21   2   14.40    1.70
  -2 -21  -2   12.50    2.60
   2 -21   2   11.40    2.30
   2 -21   2   17.40    1.90
  -2  21  -3   21.90    3.10
   2  21   3   27.40    2.70
  -2 -21  -3   23.50    3.80
   2 -21   3   29.10    2.80
  -2  21  -4   -2.50    1.70
   2  21   4    1.00    1.10
   2 -21   4   -2.50    1.00
  -2 -21  -4    1.20    2.10
   2  21   5   -1.10    1.30
  -2  21  -5    0.20    2.10
   2 -21   5    1.80    1.80
   2 -21   5    0.50    1.40
  -2 -21  -5    1.20    2.30
  -2  22   7    6.10    1.80
  -2  22   7    3.50    1.30
   2  22  -7    3.10    2.40
  -2 -22   7    8.20    2.30
   2 -22  -7    0.80    2.60
   2  22  -6   -0.40    1.90
  -2  22   6    1.50    1.10
  -2  22   6   -0.10    1.30
   2  22  -6   -0.90    1.80
  -2 -22   6    2.30    1.60
   2 -22  -6   -0.60    2.40
   2  22  -5   -0.60    1.60
  -2  22   5    0.50    1.00
   2  22  -5   -0.70    1.20
  -2  22   5    2.90    1.30
  -2 -22   5   -1.30    1.30
   2 -22  -5   -1.30    2.20
  -2  22   4    5.30    1.20
   2  22  -4    2.10    1.20
  -2  22   4    4.60    1.30
   2  22  -4    6.30    1.70
  -2 -22   4    5.90    1.60
  -2 -22   4    6.40    2.10
   2 -22  -4    3.80    2.30
  -2  22   3    1.60    0.90
   2  22  -3    3.40    1.30
   2  22  -3    2.20    1.00
  -2  22   3    1.90    1.00
   2 -22  -3    2.50    2.10
   2 -22  -3    3.50    1.30
  -2 -22   3    2.70    1.40
  -2 -22   3    2.10    1.80
   2  22  -2   -0.60    1.00
   2  22  -2    0.30    0.70
  -2  22   2    0.40    0.90
  -2  22   2    0.20    0.80
  -2 -22   2   -0.30    1.10
  -2 -22   2    0.70    1.80
   2 -22  -2   -2.80    1.60
   2 -22  -2   -0.40    0.70
   2  22  -1    0.00    1.00
  -2  22   1    1.60    1.10
  -2  22   1    2.20    0.90
   2  22  -1    2.30    0.80
   2 -22  -1    2.10    0.90
   2 -22  -1   -0.30    1.80
  -2 -22   1    1.50    1.70
  -2 -22   1    2.40    1.20
  -2  22   0   23.40    2.70
   2  22   0   27.40    2.40
   2  22   0   22.40    2.50
  -2 -22   0   31.00    2.90
   2 -22   0   30.70    2.60
   2 -22   0   14.50    3.30
  -2 -22   0   23.70    3.50
  -2  22  -1    0.40    1.20
   2  22   1   -0.20    0.90
   2  22   1   -0.70    0.70
   2 -22   1   -0.30    0.90
  -2 -22  -1   -1.20    1.00
   2 -22   1    0.90    1.80
  -2 -22  -1   -2.20    1.60
  -2  22  -2   -1.80    1.20
   2  22   2    0.90    0.90
   2 -22   2    0.40    1.00
   2 -22   2    2.40    2.00
  -2 -22  -2    1.30    1.80
   2  22   3    0.60    1.00
  -2  22  -3    2.20    1.70
   2 -22   3    0.70    1.10
  -2 -22  -3   -0.80    1.80
   2  22   4    2.10    1.20
  -2  22  -4    2.00    2.00
  -2 -22  -4    2.00    2.30
   2 -22   4    3.70    1.40
  -2  22  -5   14.20    3.10
   2  22   5   13.80    2.20
   2 -22   5   21.60    3.00
   2 -22   5   19.60    2.60
  -2 -22  -5   19.00    3.70
  -2  23   6    3.30    1.50
   2  23  -6    1.60    2.10
  -2  23   6    1.50    1.20
   2 -23  -6    0.40    2.50
  -2 -23   6   -2.00    1.60
   2  23  -5   -0.90    1.70
  -2  23   5    1.20    1.30
  -2  23   5   -1.10    1.00
   2  23  -5   -1.80    1.70
   2 -23  -5    1.20    2.40
  -2 -23   5   -0.70    1.50
   2  23  -4    0.60    1.50
   2  23  -4    0.30    1.10
  -2  23   4    0.10    1.00
  -2  23   4    0.80    1.10
  -2 -23   4    1.40    1.40
  -2 -23   4    1.80    2.10
   2 -23  -4    1.80    2.30
   2  23  -3   43.70    4.20
  -2  23   3   45.40    3.90
   2  23  -3   38.10    3.90
  -2  23   3   44.00    3.90
  -2 -23   3   54.79    5.10
  -2 -23   3   50.79    4.40
   2  23  -2   11.40    1.90
  -2  23   2   15.40    1.90
   2  23  -2   13.30    1.60
  -2  23   2   14.80    1.80
  -2 -23   2   21.00    2.40
  -2 -23   2   18.60    2.90
   2 -23  -2   16.90    1.70
   2 -23  -2    3.50    2.60
   2  23  -1    0.60    0.80
   2  23  -1   -2.10    0.90
  -2  23   1    0.50    1.20
  -2  23   1    2.30    0.90
   2 -23  -1   -1.40    1.90
  -2 -23   1    1.80    1.30
   2 -23  -1    0.10    0.90
  -2 -23   1    2.20    1.90
   2  23   0    2.60    0.80
  -2  23   0    2.70    1.30
   2  23   0    3.10    1.10
   2 -23   0    1.80    1.00
   2 -23   0    2.00    2.10
  -2 -23   0    2.50    1.30
  -2 -23   0    2.40    1.80
  -2  23  -1   30.40    3.30
   2  23   1   30.60    2.80
   2  23   1   32.20    2.90
   2 -23   1   17.80    3.60
   2 -23   1   36.60    3.00
  -2 -23  -1   23.00    3.70
  -2  23  -2    1.10    1.60
   2  23   2    0.80    0.90
   2  23   2   -0.50    1.00
   2 -23   2   -1.20    1.80
   2 -23   2    2.80    1.20
  -2 -23  -2   -1.70    1.70
  -2  23  -3   16.60    2.80
   2  23   3   21.10    2.20
  -2 -23  -3   13.70    3.20
   2 -23   3   16.90    2.30
  -2  23  -4   -1.90    1.90
   2  23   4   -1.10    1.20
  -2 -23  -4    0.00    2.20
   2 -23   4    1.00    1.40
   2  23   5    0.60    1.30
  -2  23  -5    1.70    2.30
   2 -23   5    1.80    1.70
  -2 -23  -5    2.00    2.40
   2 -23   5    2.90    2.10
  -2  24   6    0.50    1.20
  -2  24   6   -1.20    1.50
   2  24  -6    0.00    2.10
  -2 -24   6   -1.70    1.60
   2 -24  -6    0.40    2.60
  -2  24   5    9.60    1.80
   2  24  -5    0.30    1.90
  -2  24   5    5.20    1.40
  -2 -24   5    4.90    1.90
   2 -24  -5    2.30    2.70
   2  24  -4   11.80    2.20
  -2  24   4   11.30    1.80
  -2  24   4   11.90    1.70
   2 -24  -4    9.40    3.00
  -2 -24   4   13.30    2.30
  -2  24   3    1.30    1.10
   2  24  -3   -0.30    1.00
   2  24  -3    0.90    1.40
  -2  24   3    0.70    1.00
  -2 -24   3    1.80    1.50
   2 -24  -3    0.00    2.20
  -2 -24   3    0.40    1.90
  -2  24   2    5.50    1.20
  -2  24   2    4.00    1.30
   2  24  -2    4.60    1.40
   2  24  -2    2.60    1.00
  -2 -24   2    3.10    1.50
  -2 -24   2    5.60    2.20
   2 -24  -2    1.70    2.40
   2 -24  -2    4.40    1.10
   2  24  -1   30.10    2.80
  -2  24   1   25.20    2.60
   2  24  -1   26.10    2.50
  -2  24   1   26.30    2.80
  -2 -24   1   28.80    3.10
   2 -24  -1   15.10    3.60
   2 -24  -1   29.60    2.70
  -2 -24   1   21.70    3.50
  -2  24   0   37.00    3.60
   2  24   0   35.90    3.20
   2  24   0   31.50    3.30
  -2 -24   0   46.30    3.80
  -2 -24   0   36.10    4.40
   2 -24   0   42.70    3.50
   2 -24   0   20.80    4.00
   2  24   1    3.10    1.20
  -2  24  -1    2.10    1.60
   2  24   1    2.90    1.00
   2 -24   1    0.10    2.00
  -2 -24  -1    3.20    2.20
   2 -24   1    1.00    1.10
   2  24   2   62.29    5.20
  -2  24  -2   55.49    5.60
   2  24   2   59.79    5.20
   2 -24   2   68.39    5.40
  -2 -24  -2   58.09    6.40
   2  24   3   40.10    3.70
  -2  24  -3   33.40    4.30
   2 -24   3   45.40    4.00
  -2 -24  -3   38.70    5.20
  -2  24  -4    3.10    2.30
   2  24   4   -0.70    1.20
   2 -24   4    2.60    1.60
  -2 -24  -4    0.50    2.40
  -2  25   5   17.80    2.10
  -2  25   5   15.30    2.30
   2  25  -5   10.80    2.60
   2 -25  -5    5.90    3.20
  -2 -25   5   20.10    2.90
  -2  25   4   39.40    3.40
   2  25  -4   25.00    3.50
  -2  25   4   35.50    3.20
   2 -25  -4   16.90    4.10
  -2 -25   4   36.00    3.80
   2  25  -3    8.50    1.90
  -2  25   3    6.40    1.50
  -2  25   3    5.80    1.40
   2 -25  -3    5.30    2.60
  -2 -25   3   11.30    2.10
  -2 -25   3   11.00    2.70
   2  25  -2    0.90    0.90
   2  25  -2    0.40    1.30
  -2  25   2    1.80    1.20
  -2  25   2    0.10    1.10
   2 -25  -2    1.80    1.10
  -2 -25   2   -1.30    1.40
  -2 -25   2    1.20    2.20
   2 -25  -2    0.20    2.30
   2  25  -1    0.20    1.10
  -2  25   1    0.80    1.20
   2  25  -1   -1.20    0.80
   2 -25  -1    0.90    2.20
  -2 -25   1   -0.90    2.00
  -2 -25   1    2.20    1.50
   2 -25  -1    0.80    1.10
   2  25   0    3.00    1.00
   2  25   0    4.70    1.30
  -2  25   0    5.00    1.50
   2 -25   0    5.60    1.30
   2 -25   0    4.30    2.40
  -2 -25   0    8.10    1.70
  -2 -25   0    5.70    2.30
   2  25   1   21.00    2.20
   2  25   1   18.80    2.30
  -2  25  -1   19.00    2.70
   2 -25   1   15.60    3.30
  -2 -25  -1   17.70    3.30
   2 -25   1   23.40    2.40
   2  25   2   35.20    3.30
   2  25   2   35.80    3.40
  -2  25  -2   31.30    3.90
   2 -25   2   38.40    3.60
  -2 -25  -2   22.10    4.30
   2  25   3    4.40    1.50
  -2  25  -3    2.10    2.10
   2 -25   3    1.00    1.50
  -2 -25  -3    4.20    2.60
  -2  25  -4   15.90    3.40
   2  25   4   25.50    2.90
  -2 -25  -4   21.40    4.10
   2 -25   4   25.60    3.00
  -2  26   5    3.10    1.40
   2  26  -5   -0.60    2.00
  -2 -26   5    1.80    1.90
   2 -26  -5    0.50    2.70
  -2  26   4    0.90    1.20
   2  26  -4    7.60    2.00
  -2 -26   4    3.60    1.80
   2 -26  -4    2.40    2.60
   2  26  -3   -1.80    1.50
  -2  26   3   -0.20    1.20
  -2 -26   3    0.80    1.60
   2 -26  -3   -0.60    2.30
  -2 -26   3    2.20    2.30
  -2  26   2    1.10    1.70
   2  26  -2    1.90    1.40
  -2  26   2   -0.30    1.20
  -2 -26   2    1.40    2.30
  -2 -26   2   -2.00    1.50
   2 -26  -2   -0.10    2.30
  -2  26   1   10.90    1.90
   2  26  -1   13.60    1.90
   2  26  -1   11.10    1.80
  -2 -26   1    9.10    2.80
  -2 -26   1   20.00    2.50
   2 -26  -1   12.30    1.80
   2 -26  -1    7.10    2.90
  -2  26   0    0.70    1.50
   2  26   0    2.40    1.30
   2  26   0    3.40    1.00
   2 -26   0    3.20    2.50
  -2 -26   0    7.00    2.50
   2 -26   0    1.40    1.30
   2  26   1    0.40    1.20
  -2  26  -1   -1.50    1.60
   2  26   1    0.70    1.00
   2 -26   1    1.20    2.50
   2 -26   1   -0.70    1.30
  -2 -26  -1    2.80    2.30
   2  26   2    0.80    1.10
  -2  26  -2    1.10    1.80
   2  26   2   -2.80    1.20
  -2 -26  -2    1.80    2.40
   2 -26   2    1.70    1.50
  -2  26  -3   -1.20    2.10
   2  26   3    1.40    1.30
   2  26   3    0.10    1.30
   2 -26   3   -0.70    1.50
  -2 -26  -3    0.90    2.30
  -2  27   4    2.40    1.50
   2  27  -4    0.90    1.80
   2 -27  -4    2.70    2.90
  -2 -27   4    0.70    1.90
   2  27  -3    7.00    2.10
  -2  27   3   10.90    1.90
  -2 -27   3   14.80    2.50
  -2 -27   3   15.50    3.20
   2 -27  -3    7.80    3.10
  -2  27   2    3.00    1.50
   2  27  -2    4.50    1.70
  -2 -27   2    3.10    1.80
  -2 -27   2    4.40    2.60
   2 -27  -2    2.10    2.60
  -2  27   1    9.20    1.90
   2  27  -1    8.50    1.80
  -2 -27   1   11.10    2.20
   2 -27  -1    3.40    2.80
  -2 -27   1    9.20    2.80
   2 -27  -1    6.00    1.60
  -2  27   0    6.10    1.90
   2  27   0    5.10    1.50
   2 -27   0    6.80    2.80
   2 -27   0    6.90    1.60
  -2 -27   0    3.30    2.40
   2  27   1    5.90    1.50
  -2  27  -1    4.60    1.90
   2  27   1    2.30    1.20
   2 -27   1    6.00    1.60
  -2 -27  -1    3.30    2.40
   2 -27   1    1.30    2.60
   2  27   2    1.50    1.20
  -2  27  -2    2.80    2.00
   2  27   2    1.50    1.40
  -2 -27  -2    1.70    2.40
   2 -27   2    4.50    1.70
  -2  28   3    1.20    1.40
   2  28  -3    2.10    1.90
  -2 -28   3    7.60    2.20
   2 -28  -3    2.80    2.90
  -2 -28   3    5.10    2.70
  -2  28   2    0.10    1.50
   2  28  -2    2.90    1.70
  -2 -28   2    4.70    2.10
   2 -28  -2    1.10    2.70
  -2 -28   2    4.50    2.70
   2  28  -1   29.30    3.20
  -2  28   1   27.80    3.20
  -2 -28   1   32.80    3.60
   2 -28  -1   13.30    4.00
  -2 -28   1   28.20    4.30
   2 -28  -1   32.60    3.20
  -2  28   0    0.50    1.70
   2  28   0    2.90    1.40
  -2 -28   0   -0.80    2.30
   2 -28   0    2.30    2.90
   2 -28   0    2.10    1.50
   2  28   1    1.00    1.40
  -2  28  -1    2.10    1.80
  -2 -28  -1   -0.40    2.40
   2 -28   1    0.30    1.50
   2 -28   1   -1.60    2.70
  -3   0  10   52.69    5.20
   3   0 -10   74.39    6.40
  -3   0   9   -1.10    0.90
   3   0  -9   -0.10    1.50
  -3   0   8    7.90    1.30
   3   0  -8    4.00    1.60
  -3   0   8    5.80    1.20
  -3   0   7    0.70    0.70
   3   0  -7   -1.30    0.90
   3   0  -7    0.30    0.60
  -3   0   7    0.10    0.60
  -3   0   6  137.89   10.60
  -3   0   6  142.79   10.60
   3   0  -6  130.99   10.50
  -3   0   5   -0.50    0.40
   3   0  -5   -0.10    0.40
  -3   0   5    0.30    0.50
   3   0  -5   -0.40    0.60
  -3   0   4  285.67   21.50
   3   0  -4  251.37   21.60
   3   0  -4  315.27   21.70
  -3   0   4  290.97   21.60
  -3   0   3    0.00    0.30
   3   0  -3   -0.10    0.40
  -3   0   3    0.30    0.40
   3   0  -3   -0.10    0.40
   3   0  -2   99.39    7.40
   3   0  -2   94.69    7.50
  -3   0   2   99.29    7.40
  -3   0   2   93.19    7.50
  -3   0   1    0.00    0.20
  -3   0   1    0.00    0.40
   3   0  -1    0.20    0.20
  -3   0  -2   17.60    1.80
   3   0   2   14.00    1.30
  -3   0  -3    0.70    0.70
   3   0   3    0.00    0.20
   3   0   3    0.40    0.60
   3   0   4   17.90    1.70
  -3   0  -4   27.60    2.60
   3   0   4   22.80    2.20
   3   0   5    0.10    0.50
  -3   0  -5   -1.40    1.00
   3   0   5    0.40    0.90
  -3   0  -6   20.90    3.00
   3   0   6   21.90    2.70
  -3   0  -7    1.10    1.80
   3   0   7   -0.40    1.30
  -3   0  -8    8.50    2.80
   3   0   8    7.20    2.10
   3   1 -10    4.30    2.10
  -3   1  10    5.60    1.50
  -3  -1  10    3.20    1.40
   3  -1 -10    9.20    2.40
  -3   1   9    0.20    1.00
   3   1  -9   -2.00    1.30
   3  -1  -9   -0.60    1.40
  -3  -1   9   -1.20    0.90
   3   1  -8    1.70    1.20
  -3   1   8    0.90    0.80
  -3   1   8   -0.40    0.80
  -3  -1   8    0.80    0.90
   3  -1  -8    0.60    1.20
  -3  -1   8    0.50    0.80
   3   1  -7   93.49    7.20
   3   1  -7   92.39    7.60
  -3   1   7   90.79    7.30
  -3   1   7   92.19    7.20
  -3  -1   7   86.49    7.20
  -3  -1   7   94.59    7.30
   3  -1  -7   91.99    7.20
   3  -1  -7   86.99    7.60
   3   1  -6    0.00    0.40
  -3   1   6   -0.40    0.50
  -3   1   6   -0.10    0.60
   3   1  -6    0.80    0.80
   3  -1  -6    0.30    0.50
  -3  -1   6    0.50    0.60
   3  -1  -6    1.90    0.90
  -3  -1   6    0.30    0.60
  -3   1   5  249.68   18.40
  -3   1   5  258.87   18.50
   3   1  -5  227.48   18.40
   3   1  -5  247.98   18.50
  -3  -1   5  250.77   18.50
  -3  -1   5  203.58   18.30
   3  -1  -5  228.38   18.40
   3  -1  -5  282.77   18.60
  -3   1   4  139.49   10.80
   3   1  -4  141.99   10.90
  -3   1   4  152.28   10.90
   3   1  -4  153.18   10.90
   3  -1  -4  126.79   10.90
   3  -1  -4  138.69   10.90
  -3  -1   4  139.39   10.90
  -3  -1   4  145.09   10.80
   3   1  -3   20.30    2.00
  -3   1   3   21.40    1.80
  -3   1   3   23.40    2.00
   3   1  -3   21.30    1.90
  -3  -1   3   23.00    2.00
   3  -1  -3   22.60    1.90
  -3  -1   3   21.20    1.80
   3  -1  -3   22.20    2.00
  -3   1   2    7.10    0.80
   3   1  -2    8.70    0.80
  -3   1   2    9.80    1.00
  -3  -1   2    8.90    1.00
   3  -1  -2    7.50    1.00
   3  -1  -2    7.70    0.80
  -3  -1   2    6.30    0.70
   3   1  -1  114.49    8.80
  -3   1   1  125.19    8.90
   3  -1  -1  110.89    9.00
   3  -1  -1  119.49    8.80
  -3  -1   1  108.29    8.90
  -3  -1   1  118.69    8.80
   3   1   2   42.70    3.50
  -3   1  -2   42.20    3.70
   3   1   2   42.40    3.40
   3  -1   2   44.20    3.40
  -3  -1  -2   44.60    3.80
   3   1   3   91.89    6.90
   3   1   3   80.19    6.70
  -3   1  -3   92.99    7.10
  -3  -1  -3   96.79    7.20
   3  -1   3   86.69    6.70
   3  -1   3   87.39    6.90
  -3   1  -4    0.40    0.80
   3   1   4    1.10    0.80
   3   1   4    0.20    0.30
   3  -1   4   -1.00    0.70
  -3  -1  -4    1.00    0.90
   3  -1   4    0.30    0.40
   3   1   5   21.10    2.10
   3   1   5   14.00    1.50
  -3   1  -5   17.30    2.30
   3  -1   5   13.00    1.50
   3  -1   5   21.30    2.10
  -3  -1  -5   20.40    2.50
   3   1   6    1.50    1.10
  -3   1  -6    3.10    1.60
   3  -1   6    1.90    0.90
  -3  -1  -6    1.70    1.50
   3  -1   6    1.20    1.20
   3   1   7    4.70    1.60
  -3   1  -7    3.50    2.10
   3  -1   7    2.50    1.60
  -3  -1  -7   -0.20    1.80
   3   1   8    7.40    2.00
  -3   1  -8    5.50    2.60
   3  -1   8    7.80    2.10
  -3  -1  -8    1.00    2.50
  -3   2  10    3.00    1.10
   3   2 -10    1.40    2.00
  -3   2  10    0.00    1.20
  -3  -2  10   -0.10    1.30
   3  -2 -10    0.80    2.00
   3   2  -9    0.10    1.40
  -3   2   9    0.40    1.00
  -3  -2   9    1.10    1.00
  -3  -2   9    1.40    1.10
   3  -2  -9   -0.10    1.50
  -3   2   8   19.60    2.10
  -3   2   8   15.70    1.90
   3   2  -8   15.40    2.40
   3  -2  -8   14.90    2.00
  -3  -2   8   18.70    2.10
  -3  -2   8   18.90    2.10
   3  -2  -8   13.50    2.30
   3   2  -7  104.49    7.30
  -3   2   7   83.99    6.80
  -3   2   7   87.19    6.90
   3  -2  -7   76.79    6.80
   3  -2  -7   87.69    7.20
  -3  -2   7   84.99    6.90
  -3  -2   7   86.79    6.90
   3   2  -6   96.79    8.00
  -3   2   6  103.09    8.10
  -3   2   6  107.99    8.10
   3   2  -6   99.09    8.30
   3  -2  -6   96.49    8.10
   3  -2  -6  121.19    8.40
  -3  -2   6  103.39    8.10
  -3  -2   6  106.79    8.20
  -3   2   5   16.40    1.60
  -3   2   5   16.00    1.50
   3   2  -5   14.50    1.50
   3   2  -5   18.40    1.80
   3  -2  -5   14.10    1.70
  -3  -2   5   15.20    1.50
   3  -2  -5   14.30    1.50
  -3  -2   5   14.50    1.60
  -3   2   4    1.20    0.50
  -3   2   4    0.70    0.40
   3   2  -4    0.70    0.50
   3   2  -4    1.00    0.40
   3  -2  -4    0.20    0.40
  -3  -2   4    0.00    0.50
   3  -2  -4    0.50    0.50
  -3  -2   4    0.00    0.40
  -3   2   3   39.80    3.20
  -3   2   3   42.20    3.40
   3   2  -3   44.80    3.40
   3  -2  -3   39.40    3.40
  -3  -2   3   41.10    3.20
   3  -2  -3   43.90    3.40
  -3  -2   3   38.80    3.40
   3   2  -2    5.40    0.70
  -3   2   2    6.50    0.70
  -3   2   2    4.00    0.70
   3  -2  -2    4.90    0.60
  -3  -2   2    4.70    0.70
  -3  -2   2    4.90    0.50
   3  -2  -2    4.40    0.80
  -3   2   1  137.59   11.30
   3   2  -1  153.78   11.30
  -3  -2   1  143.09   11.40
   3  -2  -1  156.68   11.40
  -3  -2   1  143.59   11.20
   3  -2  -1  157.68   11.20
  -3   2   0   43.40    3.60
  -3  -2   0   43.30    3.60
   3  -2   0   48.00    3.60
   3   2   2    8.60    1.00
   3   2   2    7.10    0.80
  -3   2  -2    8.70    1.20
   3  -2   2    7.60    0.80
  -3   2  -3    4.00    0.90
   3   2   3    3.90    0.80
   3   2   3    2.60    0.40
   3  -2   3    3.30    0.50
   3  -2   3    3.70    0.80
  -3  -2  -3    3.80    1.00
   3   2   4    4.30    1.00
   3   2   4    3.90    0.50
  -3   2  -4    2.90    1.00
   3  -2   4    4.20    1.00
  -3  -2  -4    3.00    1.20
   3  -2   4    4.10    0.60
   3   2   5    8.70    1.00
  -3   2  -5    9.10    1.70
   3   2   5    9.30    1.50
   3  -2   5    9.70    1.50
  -3  -2  -5    8.20    1.70
   3  -2   5    8.80    1.10
   3   2   6   44.10    3.90
  -3   2  -6   45.20    4.30
  -3  -2  -6   44.70    4.60
   3  -2   6   36.50    3.40
   3  -2   6   38.70    3.90
   3   2   7   52.49    4.80
  -3   2  -7   51.09    5.40
  -3  -2  -7   55.19    5.70
   3  -2   7   44.50    4.80
  -3   2  -8   -0.60    2.20
   3   2   8    2.30    1.70
  -3  -2  -8    1.00    2.30
   3  -2   8    0.80    1.70
   3   3 -10    8.60    2.40
  -3   3  10    6.40    1.30
  -3   3  10    8.40    1.70
   3  -3 -10    5.30    2.40
  -3  -3  10    3.70    1.50
   3   3  -9    2.30    1.70
  -3   3   9    1.20    0.80
  -3   3   9    2.30    1.10
  -3  -3   9    4.20    1.30
   3  -3  -9    2.10    1.60
  -3  -3   9    2.60    1.20
  -3   3   8    0.30    0.80
  -3   3   8    0.20    0.70
   3   3  -8    1.40    1.20
   3  -3  -8    0.30    1.20
  -3  -3   8   -0.60    0.80
   3  -3  -8   -0.20    1.00
  -3  -3   8    0.70    0.90
  -3   3   7   37.50    3.40
  -3   3   7   41.10    3.40
   3   3  -7   41.00    3.80
  -3  -3   7   36.00    3.40
  -3  -3   7   37.70    3.50
   3  -3  -7   45.10    3.50
   3  -3  -7   34.30    3.80
   3   3  -6    3.40    0.90
   3   3  -6    3.00    0.60
  -3   3   6    3.90    0.70
  -3   3   6    4.40    0.80
   3  -3  -6    3.90    1.10
  -3  -3   6    3.10    0.80
  -3  -3   6    2.70    0.90
   3  -3  -6    2.50    0.70
  -3   3   5  112.19    8.10
  -3   3   5   98.79    8.00
   3   3  -5  105.09    8.20
   3   3  -5  100.09    8.10
   3  -3  -5   99.29    8.10
  -3  -3   5  115.79    8.10
  -3  -3   5   97.79    8.00
   3   3  -4   85.49    6.00
   3   3  -4   79.69    6.00
  -3   3   4   70.69    5.80
  -3   3   4   77.19    6.00
   3  -3  -4   77.99    6.00
  -3  -3   4   75.09    6.00
  -3  -3   4   71.29    5.80
   3  -3  -4   68.99    6.00
   3   3  -3    0.90    0.50
  -3   3   3    1.80    0.40
  -3   3   3    2.10    0.60
   3  -3  -3    1.40    0.50
  -3  -3   3    1.00    0.50
  -3  -3   3    1.50    0.40
   3  -3  -3    1.40    0.50
   3   3  -2    7.00    0.70
  -3   3   2    6.20    0.70
  -3  -3   2    5.60    0.80
   3  -3  -2    5.70    0.70
   3  -3  -2    5.50    0.90
  -3  -3   2    5.60    0.60
  -3   3   1    2.00    0.40
   3   3  -1    1.60    0.40
   3  -3  -1    1.60    0.50
   3  -3  -1    1.30    0.30
  -3  -3   1    1.00    0.40
  -3   3   0 1410.66  105.89
   3   3   0 1231.78  105.79
  -3   3   0 1522.95  105.89
  -3  -3   0 1421.46  105.89
   3  -3   0 1472.05  105.89
  -3   3  -1    1.20    0.60
  -3  -3  -1    2.10    0.70
   3  -3   1    0.90    0.30
   3  -3   1    1.90    0.50
   3   3   2   79.39    6.20
  -3   3  -2   79.69    6.30
   3  -3   2   83.29    6.20
   3  -3   2   77.09    6.10
  -3  -3  -2   77.99    6.30
  -3   3  -3   20.90    2.20
   3   3   3   19.50    1.70
   3   3   3   22.00    2.10
  -3  -3  -3   24.40    2.20
   3  -3   3   22.70    1.80
  -3  -3  -3   25.30    2.40
   3   3   4    4.40    1.00
   3   3   4    3.40    0.50
  -3   3  -4    2.80    1.10
  -3  -3  -4    2.50    0.90
  -3  -3  -4    6.10    1.40
   3  -3   4    4.00    0.60
   3  -3   4    6.00    1.20
   3   3   5   -0.60    0.90
  -3   3  -5   -0.90    1.00
   3  -3   5    0.30    0.60
   3  -3   5   -0.80    0.90
  -3  -3  -5    1.50    1.20
   3   3   6   31.90    3.30
  -3   3  -6   36.40    3.80
   3  -3   6   34.30    3.40
   3  -3   6   29.20    2.90
  -3  -3  -6   33.40    3.90
  -3   3  -7   21.10    3.20
   3   3   7   17.80    2.50
   3  -3   7   17.70    2.60
  -3  -3  -7   11.00    2.90
   3   3   8    1.00    1.60
  -3   3  -8    0.30    2.30
  -3  -3  -8    3.10    2.60
   3  -3   8   -0.80    1.50
  -3   4  10    0.20    1.20
   3   4 -10    3.00    2.10
  -3   4  10    0.50    1.00
  -3  -4  10   -0.60    1.20
   3  -4 -10    0.40    2.10
  -3   4   9    3.70    1.20
  -3   4   9    2.40    0.90
   3   4  -9    3.10    1.80
  -3  -4   9    5.00    1.40
   3  -4  -9    8.20    2.10
  -3  -4   9    1.80    1.30
  -3   4   8    5.30    1.00
   3   4  -8    7.20    1.70
  -3   4   8    5.80    1.10
   3  -4  -8    4.30    1.50
  -3  -4   8    6.30    1.40
   3  -4  -8    4.60    1.40
  -3  -4   8    9.90    1.60
  -3   4   7    8.30    1.20
   3   4  -7    9.10    1.60
  -3   4   7    7.00    1.10
  -3   4   7   10.00    1.30
   3  -4  -7    9.70    1.40
  -3  -4   7    6.70    1.30
   3  -4  -7   12.80    1.90
  -3  -4   7    9.10    1.50
   3   4  -6   58.59    4.50
   3   4  -6   56.89    4.80
  -3   4   6   60.69    4.60
  -3   4   6   44.90    4.40
  -3   4   6   57.29    4.60
   3  -4  -6   54.19    4.90
  -3  -4   6   62.59    4.80
  -3  -4   6   56.79    4.60
   3  -4  -6   62.29    4.70
   3   4  -5   32.40    2.50
   3   4  -5   21.40    2.30
   3   4  -5   26.80    2.30
  -3   4   5   34.10    2.40
  -3   4   5   24.50    2.30
  -3  -4   5   25.80    2.40
  -3  -4   5   26.90    2.30
   3  -4  -5   21.80    2.30
   3  -4  -5   27.60    2.60
  -3   4   4   -0.40    0.30
   3   4  -4   -0.20    0.50
  -3   4   4    0.60    0.50
   3  -4  -4    0.20    0.60
  -3  -4   4   -0.60    0.50
  -3  -4   4    0.40    0.40
   3  -4  -4    0.60    0.50
  -3   4   3   -0.20    0.40
  -3   4   3    0.60    0.40
   3   4  -3    0.40    0.40
   3  -4  -3    0.40    0.50
   3  -4  -3    0.50    0.50
  -3  -4   3    0.00    0.50
  -3  -4   3    0.10    0.30
   3   4  -2    1.10    0.40
  -3   4   2    1.30    0.40
   3  -4  -2    1.20    0.50
   3  -4  -2    0.90    0.40
  -3  -4   2    0.80    0.50
   3   4  -1  130.69   10.50
  -3   4   1  132.99   10.60
   3   4  -1  146.19   10.60
  -3  -4   1  136.69   10.70
   3  -4  -1  146.69   10.60
   3  -4  -1  146.99   10.70
   3   4   0   17.50    1.50
  -3   4   0   19.10    1.60
  -3   4   0   19.30    1.70
  -3  -4   0   16.90    1.80
   3  -4   0   17.90    1.70
  -3  -4   0   16.90    1.60
  -3   4  -1  313.37   25.80
   3   4   1  337.17   25.70
   3  -4   1  364.06   25.70
   3  -4   1  345.87   25.80
  -3  -4  -1  344.87   25.90
   3   4   2    5.10    0.80
  -3   4  -2    4.00    0.90
  -3   4  -2    4.20    0.80
   3  -4   2    5.30    0.60
   3  -4   2    4.50    0.70
  -3  -4  -2    5.10    1.00
   3   4   3   43.10    3.40
  -3   4  -3   46.50    3.80
   3   4   3   45.90    3.70
   3  -4   3   45.10    3.50
  -3  -4  -3   40.20    4.00
  -3  -4  -3   44.10    3.80
   3   4   4   18.90    2.00
  -3   4  -4   18.10    2.10
  -3  -4  -4   16.30    2.30
  -3  -4  -4   17.60    2.00
   3  -4   4   16.20    1.60
   3  -4   4   15.90    1.90
   3   4   5   -0.70    0.90
  -3   4  -5    0.30    1.00
   3  -4   5   -1.60    0.90
   3  -4   5    0.30    0.60
  -3  -4  -5    0.20    1.20
  -3  -4  -5    0.50    0.90
  -3   4  -6    2.00    1.50
   3   4   6    2.10    1.30
   3  -4   6    1.70    0.80
   3  -4   6   -0.10    1.20
  -3  -4  -6    0.60    1.60
  -3   4  -7   11.20    2.40
   3   4   7    7.80    1.90
  -3  -4  -7    9.00    2.70
   3  -4   7   12.30    2.20
  -3   4  -8    3.60    2.50
   3   4   8    1.50    1.70
   3  -4   8    2.40    1.80
  -3  -4  -8    2.20    2.50
   3   5 -10    4.00    2.20
  -3   5  10    4.80    1.40
  -3   5  10    4.00    1.20
  -3  -5  10    4.60    1.60
   3  -5 -10    3.60    2.20
   3   5  -9   -0.50    1.60
  -3   5   9    0.20    0.80
  -3   5   9    0.40    1.00
  -3  -5   9   -0.50    1.10
   3  -5  -9    1.90    1.70
  -3  -5   9    0.50    1.20
  -3   5   8   19.80    2.20
  -3   5   8   18.10    2.00
   3   5  -8   20.20    2.70
  -3  -5   8   20.90    2.30
  -3  -5   8   24.40    2.50
   3  -5  -8   17.50    2.60
   3  -5  -8   18.70    2.50
  -3   5   7    1.00    0.70
  -3   5   7   -0.60    0.50
   3   5  -7    0.90    1.00
  -3   5   7    0.70    0.60
   3  -5  -7    0.10    1.00
  -3  -5   7    3.10    0.90
  -3  -5   7    1.00    0.90
   3  -5  -7    0.70    0.90
  -3   5   6   -0.10    0.50
   3   5  -6    1.40    0.80
  -3   5   6    0.60    0.60
  -3   5   6    0.50    0.50
   3   5  -6   -0.50    0.70
   3   5  -6    0.40    0.40
  -3  -5   6   -0.20    0.60
  -3  -5   6    1.50    0.80
   3  -5  -6    0.10    0.60
   3  -5  -6   -0.70    0.80
   3   5  -5   38.70    3.20
  -3   5   5   36.90    3.10
  -3   5   5   40.80    3.20
   3   5  -5   35.50    3.20
   3   5  -5   40.50    3.30
   3  -5  -5   26.00    3.30
   3  -5  -5   38.00    3.20
  -3  -5   5   39.90    3.10
  -3  -5   5   41.20    3.30
   3   5  -4   28.40    2.50
  -3   5   4   35.10    2.60
  -3   5   4   26.50    2.40
   3  -5  -4   28.60    2.60
  -3  -5   4   31.90    2.50
  -3  -5   4   25.50    2.60
   3  -5  -4   32.50    2.70
  -3   5   3    9.20    0.90
   3   5  -3    8.90    1.00
   3  -5  -3    8.20    1.00
  -3  -5   3    8.50    1.10
  -3  -5   3    7.80    0.80
   3  -5  -3    8.50    1.10
   3   5  -2   20.60    1.70
  -3   5   2   18.30    1.60
   3  -5  -2   18.00    1.60
  -3  -5   2   18.60    1.80
   3  -5  -2   19.90    1.80
   3   5  -1   10.80    1.00
  -3   5   1   10.50    1.10
   3   5  -1   11.60    1.00
  -3   5   1   12.70    1.10
  -3  -5   1   10.10    1.20
   3  -5  -1   10.20    1.20
  -3   5   0 1178.78   87.89
   3   5   0 1079.39   87.79
  -3   5   0 1200.48   87.79
  -3  -5   0 1110.59   87.79
  -3  -5   0 1316.87   88.09
   3  -5   0 1125.89   87.69
   3  -5   0 1190.28   87.89
  -3   5  -1  296.17   22.70
   3   5   1  277.97   22.60
   3   5   1  299.37   22.60
  -3  -5  -1  268.77   22.80
   3  -5   1  330.57   22.60
   3  -5   1  319.67   22.60
   3   5   2   89.09    6.40
  -3   5  -2   75.89    6.50
  -3   5  -2   86.79    6.40
   3  -5   2   75.29    6.30
  -3  -5  -2   83.09    6.60
   3   5   3   12.50    1.10
  -3   5  -3   13.00    1.60
  -3   5  -3   11.90    1.70
   3   5   3   14.90    1.50
   3  -5   3   11.90    1.20
  -3  -5  -3   15.60    1.70
   3   5   4   10.10    1.40
  -3   5  -4   10.10    1.50
   3  -5   4    9.60    1.40
   3  -5   4    9.60    1.10
  -3  -5  -4   13.60    1.70
  -3  -5  -4    7.90    1.70
   3   5   5   -0.20    0.90
  -3   5  -5   -0.10    1.00
   3  -5   5   -0.30    0.60
  -3  -5  -5   -1.00    1.10
   3  -5   5    0.20    0.90
  -3  -5  -5   -0.50    0.90
   3   5   6    8.00    1.60
  -3   5  -6    5.50    1.70
   3  -5   6    6.30    1.10
   3  -5   6    6.20    1.60
  -3  -5  -6    4.30    1.80
  -3   5  -7    1.40    1.90
   3   5   7    3.10    1.60
   3  -5   7    1.70    1.50
  -3  -5  -7    2.50    2.00
   3   5   8    6.60    1.80
   3   5   8    5.30    1.90
  -3   5  -8    6.70    2.80
   3  -5   8    2.20    1.90
  -3  -5  -8    3.60    2.70
  -3   6  10    0.90    1.30
  -3   6  10    2.10    1.10
   3   6 -10    4.20    2.20
  -3  -6  10    2.60    1.60
   3  -6 -10    2.20    2.30
   3   6  -9    0.70    1.50
  -3   6   9   -2.50    0.90
  -3   6   9    0.20    0.80
   3  -6  -9    2.70    1.80
  -3  -6   9    0.90    1.30
  -3  -6   9   -0.20    1.20
  -3   6   8   20.20    2.30
   3   6  -8   22.80    3.00
  -3   6   8   25.40    2.60
   3  -6  -8   22.40    3.00
  -3  -6   8   30.70    3.00
   3  -6  -8   24.90    3.00
  -3  -6   8   26.30    2.70
   3   6  -7    4.90    1.40
  -3   6   7    6.40    1.00
  -3   6   7    7.70    1.20
  -3   6   7    1.80    0.80
  -3  -6   7    8.40    1.40
   3  -6  -7    6.50    1.30
   3  -6  -7    4.90    1.50
  -3  -6   7    6.70    1.20
   3   6  -6    6.20    1.00
  -3   6   6    4.10    0.70
   3   6  -6    6.20    1.20
  -3   6   6    5.20    0.80
  -3   6   6    4.20    0.80
  -3  -6   6    4.00    1.00
   3  -6  -6    4.40    1.20
  -3  -6   6    3.60    0.90
   3  -6  -6    3.30    0.90
  -3   6   5   16.90    1.60
   3   6  -5   16.70    1.80
   3   6  -5   16.50    1.60
  -3   6   5   13.70    1.40
   3   6  -5   17.60    1.80
  -3  -6   5   18.70    1.90
   3  -6  -5   18.50    1.80
  -3  -6   5   17.20    1.60
   3  -6  -5   14.70    1.90
  -3   6   4  109.19    8.30
   3   6  -4  105.69    8.30
   3   6  -4  117.39    8.40
   3  -6  -4  109.89    8.50
  -3  -6   4  106.99    8.40
  -3  -6   4  102.09    8.30
   3  -6  -3   16.30    1.60
  -3   6   2  262.77   20.40
   3   6  -2  282.77   20.40
   3   6  -2  282.27   20.30
  -3  -6   2  270.07   20.50
   3  -6  -2  276.77   20.50
   3  -6  -2  244.28   20.30
   3   6  -1  554.54   40.30
  -3   6   1  552.64   40.40
   3   6  -1  539.75   40.40
  -3   6   1  533.05   40.30
  -3  -6   1  485.55   40.50
  -3  -6   1  523.65   40.40
   3  -6  -1  566.64   40.50
   3   6   0   33.90    2.60
  -3   6   0   33.10    2.70
  -3   6   0   36.10    2.70
  -3  -6   0   29.20    2.70
   3  -6   0   33.50    2.70
   3  -6   0   28.90    2.60
  -3  -6   0   34.60    2.90
  -3   6  -1   20.50    2.10
   3   6   1   23.80    1.90
   3   6   1   20.20    2.00
   3  -6   1   24.80    2.00
  -3  -6  -1   24.80    2.30
  -3  -6  -1   20.20    1.90
   3  -6   1   24.60    1.90
   3   6   2   69.29    5.30
   3   6   2   62.49    5.30
  -3   6  -2   67.89    5.30
  -3   6  -2   65.69    5.50
   3  -6   2   68.69    5.20
  -3  -6  -2   66.89    5.50
   3   6   3    1.20    0.20
  -3   6  -3    1.70    0.90
   3   6   3    2.00    0.80
  -3   6  -3    0.80    0.70
   3   6   3    1.30    0.70
  -3  -6  -3    1.90    0.90
   3  -6   3    1.20    0.40
   3   6   4   24.20    2.50
  -3   6  -4   25.30    2.70
  -3  -6  -4   25.60    3.00
   3  -6   4   26.50    2.60
   3  -6   4   27.30    2.30
  -3  -6  -4   26.70    2.70
  -3   6  -5    1.50    1.20
   3   6   5    1.20    1.00
   3  -6   5    0.80    1.00
  -3  -6  -5    1.40    1.30
  -3  -6  -5    3.40    1.10
   3  -6   5    1.00    0.70
  -3   6  -6    7.60    1.80
   3   6   6    5.20    1.40
   3   6   6    5.50    1.50
   3  -6   6    6.60    1.20
  -3  -6  -6    8.60    2.10
   3  -6   6    6.40    1.70
   3   6   7   11.50    2.00
   3   6   7   11.40    2.20
  -3   6  -7   12.90    2.70
   3  -6   7   12.10    2.20
  -3  -6  -7   11.20    2.80
   3  -6   7   11.40    1.70
  -3   6  -8    0.70    2.30
   3   6   8    2.80    1.60
   3   6   8    2.40    1.70
   3  -6   8    0.90    1.60
  -3  -6  -8    0.60    2.30
  -3   7  10    1.20    1.10
   3   7 -10    2.20    2.20
  -3   7  10    1.80    1.30
  -3  -7  10    2.70    1.60
   3  -7 -10    1.30    2.00
  -3  -7  10   -0.90    1.50
   3   7  -9   -1.10    1.60
  -3   7   9    0.60    1.00
  -3   7   9    0.80    0.90
  -3  -7   9    0.50    1.30
  -3  -7   9   -0.50    1.20
   3  -7  -9    2.20    1.80
   3   7  -8    1.60    1.30
  -3   7   8    0.20    0.80
  -3   7   8    1.00    0.80
  -3  -7   8    2.50    1.10
   3  -7  -8    1.00    1.40
  -3  -7   8    2.00    1.20
   3  -7  -8    2.80    1.50
  -3   7   7   61.59    4.60
   3   7  -7   48.40    4.80
  -3   7   7   45.60    4.40
   3   7  -7   61.99    5.00
  -3  -7   7   50.09    4.60
  -3  -7   7   64.19    4.80
   3  -7  -7   61.69    4.90
   3  -7  -7   49.70    5.00
   3   7  -6    0.10    0.80
  -3   7   6    0.70    0.50
  -3   7   6    0.10    0.50
   3   7  -6    0.70    0.80
   3  -7  -6   -0.70    0.90
   3  -7  -6    0.00    0.80
  -3  -7   6    0.70    0.70
  -3  -7   6    0.80    0.80
  -3   7   5    0.30    0.50
   3   7  -5    0.20    0.60
   3   7  -5   -0.50    0.60
  -3   7   5    0.50    0.40
  -3  -7   5   -0.10    0.60
   3  -7  -5   -0.30    0.70
   3  -7  -5    0.30    0.60
  -3  -7   5    0.10    0.50
   3   7  -4   10.50    1.30
  -3   7   4   11.50    1.00
   3   7  -4   12.10    1.30
  -3   7   4   12.20    1.20
  -3  -7   4   11.40    1.20
   3  -7  -4   11.60    1.40
   3  -7  -4   11.80    1.40
  -3  -7   4   11.90    1.40
   3   7  -3    1.50    0.40
   3   7  -3    0.70    0.40
  -3   7   3    0.80    0.40
   3  -7  -3    0.80    0.50
   3  -7  -3    0.90    0.50
  -3  -7   3    0.30    0.50
  -3   7   2    8.50    0.90
   3   7  -2   10.70    1.00
   3   7  -2   10.50    0.90
  -3   7   2    7.90    1.00
  -3  -7   2    8.70    1.10
   3  -7  -2    8.90    0.90
   3  -7  -2    7.70    1.10
  -3   7   1  134.79    9.20
   3   7  -1  115.19    9.20
   3   7  -1  122.09    9.10
  -3   7   1  121.19    9.20
  -3  -7   1  117.59    9.40
   3  -7  -1  114.79    9.30
  -3  -7   1  116.49    9.30
   3   7   0  450.35   36.00
  -3   7   0  512.75   36.10
  -3   7   0  446.06   36.10
   3  -7   0  511.55   36.10
  -3  -7   0  459.45   36.30
  -3  -7   0  456.25   36.10
   3  -7   0  518.55   36.10
   3   7   1    3.10    0.50
  -3   7  -1    2.90    0.80
   3   7   1    3.30    0.70
  -3  -7  -1    2.30    0.50
  -3  -7  -1    3.40    0.90
   3  -7   1    4.20    0.60
   3  -7   1    3.20    0.50
   3   7   2   47.50    3.70
   3   7   2   42.90    3.80
  -3   7  -2   46.50    3.70
  -3   7  -2   45.20    4.00
   3  -7   2   46.90    3.70
  -3  -7  -2   47.90    4.00
   3   7   3   29.50    2.60
  -3   7  -3   35.70    3.00
   3   7   3   37.00    2.90
  -3   7  -3   30.40    3.10
   3   7   3   31.70    3.00
  -3  -7  -3   34.90    3.20
   3  -7   3   40.40    2.80
   3   7   4    0.60    0.80
   3   7   4    1.60    0.90
  -3   7  -4    1.00    1.20
  -3   7  -4    1.50    0.90
  -3  -7  -4    1.20    1.00
   3  -7   4    1.30    0.60
   3  -7   4    0.90    0.90
  -3   7  -5    0.30    1.10
   3   7   5    1.90    1.00
   3   7   5    1.50    1.00
  -3  -7  -5    3.00    1.20
   3  -7   5    0.10    0.70
   3  -7   5    0.20    1.10
  -3  -7  -5    0.90    1.40
   3   7   6    4.30    1.30
   3   7   6    8.40    1.60
  -3   7  -6    8.10    1.80
  -3  -7  -6    4.10    1.90
   3  -7   6    3.10    1.50
   3  -7   6    3.40    1.10
  -3  -7  -6    5.60    2.00
   3   7   7   12.00    2.10
  -3   7  -7   14.80    2.70
   3   7   7    8.70    1.90
   3  -7   7   12.90    1.80
   3  -7   7   14.00    2.40
  -3  -7  -7    3.60    2.30
   3   7   8    8.70    2.00
  -3   7  -8    9.10    2.90
   3   7   8   10.80    2.20
   3  -7   8    9.40    2.50
  -3   8  10   14.70    2.10
  -3   8  10   10.20    2.00
   3   8 -10   17.00    3.20
   3  -8 -10    8.50    2.80
  -3  -8  10   14.30    2.30
  -3  -8  10   10.10    2.40
   3   8  -9    4.30    1.90
  -3   8   9    4.10    1.30
  -3   8   9    1.70    1.00
   3  -8  -9    3.30    1.80
  -3  -8   9    2.10    1.30
  -3  -8   9    2.60    1.60
  -3   8   8   14.20    1.70
  -3   8   8   10.60    1.50
   3   8  -8   10.40    2.20
  -3  -8   8   16.50    2.10
   3  -8  -8   13.80    2.40
   3  -8  -8   13.20    2.30
  -3  -8   8   14.50    1.90
  -3   8   7    7.40    1.00
  -3   8   7    5.10    1.10
   3   8  -7    5.30    1.40
   3   8  -7    7.60    1.60
   3  -8  -7    2.70    1.30
   3  -8  -7    6.20    1.50
  -3  -8   7    7.90    1.30
  -3  -8   7    6.00    1.30
  -3   8   6    1.40    0.50
   3   8  -6    4.50    1.10
  -3   8   6    1.40    0.70
   3   8  -6    2.20    0.90
   3  -8  -6    1.40    1.00
   3  -8  -6    1.80    1.10
  -3  -8   6    2.20    0.80
  -3  -8   6    1.30    0.90
   3   8  -5    2.10    0.80
   3   8  -5    1.20    0.70
  -3   8   5    2.10    0.60
  -3   8   5    2.00    0.50
   3  -8  -5    3.40    0.90
   3  -8  -5    0.90    0.80
  -3  -8   5    2.10    0.80
  -3  -8   5    1.80    0.60
  -3   8   4   12.30    1.20
  -3   8   4   11.90    1.30
   3   8  -4   16.90    1.50
   3   8  -4   15.00    1.50
   3  -8  -4   13.50    1.60
   3  -8  -4   12.70    1.50
  -3  -8   4   12.80    1.50
  -3  -8   4   12.50    1.30
   3   8  -3    3.20    0.60
  -3   8   3    2.30    0.50
  -3   8   3    3.40    0.40
   3   8  -3    2.90    0.60
   3  -8  -3    3.50    0.70
   3  -8  -3    2.30    0.70
  -3  -8   3    2.30    0.70
  -3   8   2   15.30    1.40
  -3   8   2   14.40    1.30
   3   8  -2   14.10    1.40
   3   8  -2   14.20    1.30
  -3  -8   2   16.10    1.80
  -3  -8   2   12.20    1.50
   3  -8  -2   14.20    1.30
   3  -8  -2   16.90    1.60
   3   8  -1  231.58   18.30
  -3   8   1  247.98   18.30
   3   8  -1  261.57   18.20
  -3   8   1  249.48   18.30
   3  -8  -1  244.28   18.30
  -3  -8   1  231.08   18.40
   3  -8  -1  259.87   18.40
  -3  -8   1  206.78   18.50
   3   8   0    8.40    0.80
  -3   8   0    6.40    1.00
  -3   8   0    7.40    0.90
  -3  -8   0    7.10    0.90
  -3  -8   0   10.10    1.40
   3  -8   0    6.70    0.80
   3  -8   0    7.70    1.00
   3   8   1    7.50    0.90
  -3   8  -1    7.20    1.10
  -3  -8  -1    8.70    1.20
   3  -8   1    7.30    0.90
  -3  -8  -1    5.70    0.80
   3  -8   1    6.00    0.80
   3   8   2   45.20    3.60
  -3   8  -2   40.50    3.50
  -3   8  -2   39.30    3.70
   3   8   2   48.20    3.50
   3  -8   2   45.00    3.50
  -3  -8  -2   46.50    3.90
   3  -8   2   39.90    3.40
   3   8   3    8.60    1.10
  -3   8  -3    4.80    1.20
  -3   8  -3    6.70    1.00
   3   8   3    5.20    1.10
   3  -8   3    6.30    0.90
  -3  -8  -3    7.80    1.40
   3   8   4    8.00    1.30
  -3   8  -4   10.60    1.70
  -3   8  -4    8.50    1.40
   3   8   4    7.70    1.40
  -3  -8  -4   10.80    1.70
   3  -8   4    8.60    1.10
   3  -8   4    8.60    1.50
   3   8   5   24.80    2.60
  -3   8  -5   20.20    2.60
   3   8   5   22.00    2.60
  -3  -8  -5   27.60    3.00
   3  -8   5   24.40    2.40
   3  -8   5   25.40    2.80
  -3   8  -6    0.80    1.40
   3   8   6    1.30    1.20
   3   8   6    2.10    1.20
   3  -8   6    1.70    1.40
  -3  -8  -6    0.50    1.30
   3  -8   6    1.50    1.00
   3   8   7    7.20    1.80
   3   8   7    4.20    1.60
  -3   8  -7    7.70    2.30
   3  -8   7    2.10    1.70
   3  -8   7    5.20    1.40
   3   8   8   28.60    3.70
   3   8   8   30.10    3.60
  -3   8  -8   31.00    4.30
   3  -8   8   30.00    3.90
  -3   9  10    1.50    1.20
   3   9 -10    2.40    2.20
  -3  -9  10    0.30    1.60
   3  -9 -10    3.80    2.40
  -3  -9  10    2.90    1.90
   3   9  -9    1.00    1.60
  -3   9   9    0.80    1.00
  -3   9   9    0.20    0.80
  -3  -9   9    2.90    1.30
   3  -9  -9   -0.90    2.30
   3  -9  -9    3.20    1.90
  -3  -9   9   -0.60    1.30
  -3   9   8    1.20    0.90
  -3   9   8    0.60    0.70
   3   9  -8    1.40    1.40
   3  -9  -8    2.70    1.60
   3  -9  -8    1.20    1.60
  -3  -9   8    0.60    1.10
  -3  -9   8    1.90    1.20
  -3   9   7   96.09    7.70
  -3   9   7   84.49    7.50
   3   9  -7   85.79    7.90
   3   9  -7   97.69    8.00
   3  -9  -7  103.99    8.10
  -3  -9   7  107.69    8.00
   3  -9  -7  119.09    8.30
  -3  -9   7   96.69    7.70
   3   9  -6   54.99    4.80
   3   9  -6   60.89    4.90
  -3   9   6   52.09    4.50
  -3   9   6   58.49    4.60
  -3  -9   6   55.19    4.80
   3  -9  -6   68.89    5.10
   3  -9  -6   54.49    4.90
  -3  -9   6   55.79    4.60
  -3   9   5   79.69    5.90
   3   9  -5   67.49    6.00
   3   9  -5   71.49    6.00
  -3   9   5   73.49    5.80
   3  -9  -5   85.49    6.20
   3  -9  -5   83.09    6.20
  -3  -9   5   72.19    5.90
  -3  -9   5   70.49    6.10
  -3   9   4  100.99    7.20
   3   9  -4   95.69    7.40
  -3   9   4   85.99    7.20
   3   9  -4   86.89    7.30
   3  -9  -4   96.99    7.50
  -3  -9   4   89.79    7.20
   3  -9  -4  101.39    7.40
  -3  -9   4   94.09    7.40
   3   9  -3    5.00    0.70
   3   9  -3    4.90    0.70
  -3   9   3    3.20    0.50
  -3   9   3    4.60    0.70
   3  -9  -3    5.10    0.90
   3  -9  -3    5.40    0.80
  -3  -9   3    3.50    0.80
  -3   9   2   26.30    2.20
  -3   9   2   26.90    2.10
   3   9  -2   26.10    2.10
   3   9  -2   24.80    2.10
  -3  -9   2   21.60    2.20
   3  -9  -2   23.90    2.10
  -3  -9   2   23.60    2.50
   3  -9  -2   28.10    2.30
  -3   9   1   53.69    4.50
  -3   9   1   54.99    4.50
   3   9  -1   56.49    4.50
   3   9  -1   59.59    4.40
   3  -9  -1   57.29    4.40
   3  -9  -1   57.99    4.60
  -3  -9   1   58.79    4.60
  -3  -9   1   53.39    4.70
  -3   9   0    0.10    0.40
  -3   9   0    0.20    0.60
   3   9   0    1.20    0.40
   3  -9   0    0.40    0.50
  -3  -9   0    0.20    0.70
   3  -9   0    0.20    0.30
  -3  -9   0    0.00    0.40
   3   9   1  331.97   24.50
  -3   9  -1  313.07   24.60
   3  -9   1  357.76   24.50
  -3  -9  -1  323.87   24.80
   3  -9   1  324.07   24.50
  -3  -9  -1  292.27   24.40
   3   9   2  302.97   21.60
  -3   9  -2  262.67   21.60
   3   9   2  280.47   21.70
  -3   9  -2  270.47   21.80
   3  -9   2  304.07   21.60
  -3  -9  -2  301.57   22.00
   3  -9   2  278.17   21.60
  -3   9  -3    8.10    1.20
   3   9   3    9.80    1.20
  -3   9  -3   10.80    1.70
   3   9   3    9.60    1.40
   3  -9   3    9.70    1.10
  -3  -9  -3   12.90    1.80
   3   9   4    4.30    1.10
  -3   9  -4    4.30    1.00
   3   9   4    3.20    1.00
  -3   9  -4    5.50    1.40
  -3  -9  -4    4.20    1.30
   3  -9   4    2.20    0.70
   3   9   5   26.10    2.60
  -3   9  -5   25.40    2.80
   3   9   5   22.00    2.60
  -3   9  -5   22.40    3.10
   3  -9   5   23.20    2.80
  -3  -9  -5   30.70    3.20
   3  -9   5   24.40    2.50
   3   9   6   35.00    3.60
   3   9   6   34.40    3.60
  -3   9  -6   37.10    3.90
   3  -9   6   36.20    3.50
   3  -9   6   35.10    3.90
  -3  -9  -6   45.00    4.20
   3   9   7   50.69    4.70
  -3   9  -7   45.20    5.10
   3   9   7   51.39    4.70
   3  -9   7   47.80    4.60
   3  -9   7   53.19    5.10
   3  10 -10    1.40    2.20
  -3  10  10    3.20    1.40
   3 -10 -10    4.60    2.50
  -3 -10  10    1.80    1.70
  -3 -10  10    4.40    2.00
   3  10  -9    2.30    1.80
  -3  10   9   -0.60    0.90
  -3  10   9    2.00    1.20
  -3 -10   9    0.50    1.30
  -3 -10   9    1.00    1.50
   3 -10  -9    2.20    2.20
   3 -10  -9    0.40    1.80
   3  10  -8   -2.20    1.30
   3  10  -8    0.30    1.30
  -3  10   8    0.50    0.90
  -3  10   8    0.60    0.70
  -3 -10   8    0.00    1.20
   3 -10  -8    2.00    1.50
  -3 -10   8    1.80    1.10
   3 -10  -8   -0.60    1.60
   3  10  -7   -0.30    1.00
  -3  10   7    0.20    0.70
  -3  10   7   -0.10    0.60
   3  10  -7    3.10    1.30
   3 -10  -7    0.40    1.30
   3 -10  -7    1.50    1.30
  -3 -10   7   -0.90    0.90
  -3 -10   7    2.20    1.10
   3  10  -6   26.00    2.70
   3  10  -6   24.00    2.70
  -3  10   6   24.20    2.20
  -3  10   6   27.00    2.30
   3 -10  -6   25.90    2.90
   3 -10  -6   23.00    2.80
  -3 -10   6   24.10    2.60
  -3 -10   6   23.10    2.40
   3  10  -5   19.50    2.10
  -3  10   5   18.70    1.70
   3  10  -5   20.50    2.10
  -3  10   5   19.50    1.80
  -3 -10   5   17.70    1.80
   3 -10  -5   16.30    2.10
  -3 -10   5   17.90    2.10
   3 -10  -5   21.90    2.40
  -3  10   4    5.00    0.80
   3  10  -4    5.50    0.90
  -3  10   4    5.20    0.60
   3  10  -4    4.10    0.80
  -3 -10   4    5.10    0.70
  -3 -10   4    4.10    0.90
   3 -10  -4    4.10    1.00
   3 -10  -4    5.00    1.00
  -3  10   3   31.80    2.70
  -3  10   3   35.40    2.60
   3  10  -3   30.20    2.70
   3  10  -3   30.00    2.70
   3 -10  -3   33.10    2.80
   3 -10  -3   32.10    2.90
  -3 -10   3   35.90    2.90
   3  10  -2   30.10    2.40
  -3  10   2   31.90    2.40
  -3  10   2   27.00    2.50
   3  10  -2   31.80    2.40
   3 -10  -2   28.40    2.40
   3 -10  -2   25.00    2.40
   3 -10  -2   30.80    2.60
  -3 -10   2   29.20    2.60
  -3 -10   2   31.60    2.80
  -3  10   1  575.14   41.20
  -3  10   1  522.25   41.10
   3  10  -1  559.14   41.10
   3  10  -1  553.14   41.10
   3 -10  -1  566.74   41.20
  -3 -10   1  537.45   41.40
   3 -10  -1  538.65   41.10
  -3 -10   1  520.25   41.20
   3  10   0  122.59    9.10
  -3  10   0  114.29    9.20
  -3  10   0  120.49    9.20
   3 -10   0  128.69    9.20
   3 -10   0  127.69    9.30
  -3 -10   0  112.39    9.50
  -3 -10   0  108.69    9.20
   3  10   1  197.38   14.90
  -3  10  -1  188.18   15.10
  -3 -10  -1  181.58   14.90
   3 -10   1  206.98   15.00
   3 -10   1  214.68   14.90
  -3 -10  -1  187.08   15.20
  -3  10  -2    1.30    0.80
   3  10   2    1.70    0.60
   3  10   2    1.70    0.70
  -3  10  -2    0.30    0.40
  -3 -10  -2    1.20    0.90
   3 -10   2    1.60    0.50
   3  10   3    3.00    0.90
   3  10   3    2.90    0.80
  -3  10  -3    2.50    1.20
  -3  10  -3    1.30    0.70
   3 -10   3    1.50    0.60
  -3 -10  -3    2.30    1.20
  -3  10  -4    0.10    1.10
  -3  10  -4    1.70    0.90
   3  10   4    2.30    0.90
   3  10   4    1.40    1.00
   3 -10   4    1.70    0.80
  -3 -10  -4    1.40    1.20
   3  10   5   23.90    2.70
  -3  10  -5   24.80    3.20
   3  10   5   27.30    2.60
  -3  10  -5   22.10    2.70
   3 -10   5   22.10    2.80
   3 -10   5   24.40    2.50
  -3 -10  -5   28.70    3.30
  -3  10  -6    0.70    1.50
   3 -10   6   -1.20    1.40
  -3 -10  -6    1.40    1.60
   3 -10   6    1.70    1.10
  -3  10  -7    3.10    2.20
   3  10   7    1.60    1.40
   3  10   7    3.20    1.60
   3 -10   7    0.20    1.70
   3 -10   7    1.00    1.30
  -3  11   9    6.90    1.50
  -3  11   9    3.70    1.10
   3  11  -9    3.40    2.00
  -3 -11   9    4.20    1.70
   3 -11  -9    5.90    2.40
   3 -11  -9    5.90    2.20
  -3 -11   9    6.80    1.70
  -3  11   8   19.90    2.20
  -3  11   8   15.80    2.00
   3  11  -8   18.30    2.70
   3  11  -8   20.60    2.80
  -3 -11   8   21.00    2.40
   3 -11  -8   18.50    2.80
  -3 -11   8   21.60    2.60
  -3  11   7   -0.10    0.70
   3  11  -7   -0.30    1.10
   3  11  -7   -2.30    1.10
  -3  11   7   -0.10    0.60
   3 -11  -7    1.20    1.20
  -3 -11   7    1.10    0.90
   3 -11  -7    0.30    1.40
  -3 -11   7   -0.60    1.10
   3  11  -6  384.96   32.50
  -3  11   6  420.76   32.20
  -3  11   6  426.36   32.40
   3  11  -6  419.66   32.50
  -3 -11   6  471.35   32.60
  -3 -11   6  434.86   32.40
   3 -11  -6  432.46   32.80
   3 -11  -6  435.96   32.70
   3  11  -5   26.50    2.70
   3  11  -5   27.00    2.90
  -3  11   5   26.60    2.60
  -3  11   5   29.80    2.40
   3 -11  -5   37.00    3.10
  -3 -11   5   29.40    2.80
  -3 -11   5   29.00    2.50
   3 -11  -5   29.70    2.90
  -3  11   4   64.89    4.80
  -3  11   4   58.59    4.90
   3  11  -4   64.29    5.00
   3  11  -4   54.49    4.90
   3 -11  -4   67.59    5.20
  -3 -11   4   55.99    4.80
   3 -11  -4   60.99    5.00
  -3 -11   4   67.19    5.10
   3  11  -3   36.40    3.00
   3  11  -3   33.50    2.90
  -3  11   3   39.70    2.90
  -3  11   3   35.50    2.90
   3 -11  -3   35.50    3.00
   3 -11  -3   38.90    3.20
  -3 -11   3   34.90    3.30
   3 -11  -3   31.40    2.90
  -3 -11   3   35.50    3.10
   3  11  -2   12.30    1.20
  -3  11   2   12.00    1.20
  -3  11   2    8.90    1.10
   3  11  -2   13.00    1.20
   3 -11  -2   11.10    1.40
  -3 -11   2   10.60    1.40
  -3 -11   2   12.60    1.70
   3 -11  -2    9.90    1.10
   3  11  -1  274.77   20.70
  -3  11   1  272.77   20.70
  -3  11   1  292.37   20.70
   3  11  -1  290.07   20.60
   3 -11  -1  279.97   20.80
  -3 -11   1  273.87   21.00
   3 -11  -1  251.57   20.70
  -3 -11   1  251.17   20.80
  -3  11   0    3.60    0.80
  -3  11   0    1.40    0.50
   3  11   0    1.90    0.50
  -3 -11   0    1.90    0.60
   3 -11   0    2.30    0.70
   3 -11   0    2.20    0.50
  -3 -11   0    2.40    0.90
   3  11   1   11.60    1.30
  -3  11  -1   11.00    1.50
  -3 -11  -1   15.70    1.90
   3 -11   1   12.60    1.40
   3 -11   1   12.70    1.20
  -3 -11  -1   11.50    1.30
  -3  11  -2    0.10    0.90
  -3  11  -2   -0.10    0.40
   3  11   2    0.20    0.50
   3  11   2    0.30    0.60
   3 -11   2   -0.20    0.60
  -3 -11  -2   -1.00    0.90
  -3 -11  -2    0.10    0.40
   3 -11   2    0.30    0.50
  -3  11  -3   13.30    1.90
  -3  11  -3   12.60    1.50
   3  11   3   13.10    1.50
   3  11   3   13.00    1.60
   3 -11   3   14.40    1.50
  -3 -11  -3   14.60    2.10
  -3  11  -4    0.70    0.80
   3  11   4   -0.80    0.80
   3  11   4   -0.60    0.90
  -3  11  -4    1.20    1.30
  -3 -11  -4   -0.10    1.20
   3 -11   4    1.00    0.70
   3  11   5    3.80    1.40
  -3  11  -5    4.00    1.40
   3  11   5    5.10    1.30
  -3  11  -5    7.00    1.80
   3 -11   5    7.70    1.60
   3 -11   5    5.60    1.20
  -3 -11  -5    3.60    1.70
   3  11   6  183.48   15.50
   3  11   6  193.08   15.40
   3 -11   6  189.58   15.40
  -3 -11  -6  239.18   16.10
   3 -11   6  195.18   15.70
   3  11   7    5.90    1.70
   3  11   7    2.20    1.50
   3 -11   7    3.70    2.00
   3 -11   7    4.20    1.50
  -3  12   9    1.20    1.10
   3  12  -9   -0.80    1.70
  -3  12   9    0.50    1.00
   3 -12  -9    1.50    2.30
   3 -12  -9    2.00    2.00
  -3 -12   9    0.00    1.60
  -3 -12   9    0.10    1.40
   3  12  -8    0.90    1.50
  -3  12   8    0.50    0.90
  -3  12   8    0.10    0.80
   3  12  -8    1.80    1.40
   3 -12  -8   -0.70    1.50
  -3 -12   8   -0.80    1.10
   3 -12  -8    1.20    1.80
  -3 -12   8    0.00    1.40
  -3  12   7    2.50    0.80
   3  12  -7    2.50    1.50
   3  12  -7    2.10    1.30
  -3  12   7    3.70    1.00
  -3 -12   7    4.30    1.20
  -3 -12   7    6.90    1.50
   3 -12  -7    1.70    1.50
   3 -12  -7    0.00    1.40
   3  12  -6   98.49    8.00
  -3  12   6  102.79    7.70
  -3  12   6  105.09    7.80
   3  12  -6  100.59    8.00
   3 -12  -6   98.39    8.20
  -3 -12   6  100.39    8.10
   3 -12  -6   94.79    8.30
  -3 -12   6   89.59    7.80
  -3  12   5    5.20    0.70
   3  12  -5    3.30    0.90
   3  12  -5    3.70    1.10
  -3  12   5    4.10    0.80
   3 -12  -5    3.50    0.60
   3 -12  -5    4.30    1.30
  -3 -12   5    2.80    0.80
   3 -12  -5    4.90    1.20
  -3 -12   5    4.80    1.10
   3  12  -4    8.60    1.20
  -3  12   4    7.50    1.00
  -3  12   4    7.80    0.90
   3  12  -4    8.30    1.10
   3 -12  -4   10.90    1.70
   3 -12  -4    6.60    1.20
  -3 -12   4    9.10    1.30
   3 -12  -4    8.30    0.90
  -3  12   3    0.00    0.40
  -3  12   3    0.00    0.40
   3  12  -3    0.20    0.50
   3  12  -3    0.30    0.50
   3 -12  -3    0.30    0.60
   3 -12  -3    0.30    0.80
  -3 -12   3   -1.10    0.80
   3 -12  -3   -0.30    0.30
  -3 -12   3    0.60    0.60
   3  12  -2   10.20    1.00
  -3  12   2    7.20    1.00
  -3  12   2    8.80    1.00
   3  12  -2    8.40    1.00
   3 -12  -2    8.30    0.90
   3 -12  -2    9.00    1.30
  -3 -12   2    8.70    1.20
  -3 -12   2   10.70    1.50
   3  12  -1    0.50    0.40
  -3  12   1    0.70    0.60
  -3  12   1    0.60    0.50
   3  12  -1    0.60    0.40
   3 -12  -1    0.70    0.40
   3 -12  -1    0.30    0.70
  -3 -12   1    1.10    0.60
  -3 -12   1    2.20    1.00
  -3  12   0    7.40    1.10
  -3  12   0    6.70    0.90
   3  12   0    7.40    0.80
  -3 -12   0    8.00    1.40
  -3 -12   0    7.10    1.00
   3 -12   0    6.50    1.10
   3 -12   0    6.40    0.80
   3  12   1    0.80    0.60
  -3  12  -1    0.10    0.70
   3 -12   1    0.70    0.70
  -3 -12  -1    0.80    0.50
   3 -12   1    0.90    0.40
  -3 -12  -1    1.40    1.00
   3  12   2    1.50    0.70
  -3  12  -2    1.20    0.90
   3  12   2    2.20    0.60
   3 -12   2    1.40    0.60
  -3 -12  -2    3.30    1.20
  -3 -12  -2    1.20    0.50
   3 -12   2    1.40    0.80
  -3  12  -3    3.60    1.30
  -3  12  -3    1.10    0.70
   3  12   3    2.70    0.90
   3  12   3    3.40    0.80
   3 -12   3    2.40    0.70
  -3 -12  -3    4.70    1.50
  -3  12  -4   21.50    2.30
   3  12   4   22.80    2.30
  -3  12  -4   22.20    2.90
   3  12   4   21.00    2.50
   3 -12   4   23.10    2.30
  -3 -12  -4   34.20    3.40
  -3  12  -5    5.60    1.80
   3  12   5    4.10    1.20
  -3  12  -5    3.30    1.30
   3  12   5    3.00    1.30
   3 -12   5    3.10    1.40
  -3 -12  -5    6.20    1.90
   3 -12   5    4.70    1.20
   3  12   6    4.10    1.40
   3  12   6    1.00    1.30
  -3  12  -6    2.40    2.10
  -3 -12  -6   -0.10    1.70
   3 -12   6    2.20    1.70
   3 -12   6    0.40    1.10
   3  12   7   10.20    2.20
   3  12   7   14.90    2.40
   3 -12   7   10.50    2.10
   3 -12   7   16.90    2.90
  -3  13   9    4.80    1.40
   3  13  -9    3.60    2.10
  -3  13   9    3.00    1.10
   3 -13  -9    3.80    2.60
  -3 -13   9    4.40    1.70
  -3 -13   9    5.70    1.90
   3 -13  -9    2.60    2.00
   3  13  -8   20.00    2.90
  -3  13   8   21.30    2.40
  -3  13   8   19.90    2.10
   3  13  -8   20.80    2.90
   3 -13  -8   18.00    3.20
  -3 -13   8   19.40    2.70
  -3 -13   8   22.80    2.50
   3 -13  -8   15.40    2.80
  -3  13   7   31.40    3.10
   3  13  -7   43.90    3.80
   3  13  -7   33.20    3.50
  -3  13   7   33.50    2.90
  -3 -13   7   34.10    3.50
  -3 -13   7   33.30    3.20
   3 -13  -7   25.50    3.50
   3 -13  -7   24.50    3.70
   3  13  -6   22.00    2.70
   3  13  -6   26.90    2.90
  -3  13   6   28.80    2.50
  -3  13   6   27.60    2.40
  -3 -13   6   28.60    2.90
   3 -13  -6   22.80    3.00
   3 -13  -6   21.30    3.10
  -3 -13   6   25.50    2.50
  -3  13   5   46.90    4.00
   3  13  -5   47.70    4.10
   3  13  -5   41.90    4.10
  -3  13   5   51.29    3.90
   3 -13  -5   48.10    4.50
   3 -13  -5   51.09    4.40
  -3 -13   5   47.70    3.90
  -3 -13   5   51.09    4.30
   3 -13  -5   48.30    3.80
   3  13  -4    4.20    0.90
  -3  13   4    4.60    0.70
  -3  13   4    3.90    0.80
   3  13  -4    3.30    0.80
   3 -13  -4    4.30    0.60
   3 -13  -4    2.20    1.10
  -3 -13   4    3.30    0.90
   3 -13  -4    2.70    1.00
   3  13  -3   19.50    1.90
  -3  13   3   16.40    1.80
   3  13  -3   18.70    1.90
  -3  13   3   20.00    1.80
   3 -13  -3   17.20    2.00
  -3 -13   3   19.50    2.10
  -3 -13   3   24.40    2.50
   3 -13  -3   20.80    1.70
   3 -13  -3   23.20    2.40
   3  13  -2   11.60    1.20
   3  13  -2   10.20    1.20
  -3  13   2   10.40    1.20
  -3  13   2   11.00    1.30
   3 -13  -2   12.00    1.20
  -3 -13   2   11.80    1.40
  -3 -13   2   15.30    1.90
   3 -13  -2   10.30    1.50
   3  13  -1   26.00    2.10
  -3  13   1   28.10    2.30
  -3  13   1   22.60    2.30
   3  13  -1   23.80    2.20
  -3 -13   1   25.00    2.40
   3 -13  -1   27.20    2.50
  -3 -13   1   25.60    2.70
   3 -13  -1   25.10    2.20
   3  13   0    1.70    0.50
  -3  13   0    1.30    0.50
  -3  13   0    1.70    0.80
  -3 -13   0    1.20    0.60
  -3 -13   0    0.70    0.90
   3 -13   0    1.10    0.40
   3 -13   0    1.50    0.80
   3  13   1   21.80    1.80
  -3  13  -1   15.80    2.00
  -3 -13  -1   17.90    1.80
   3 -13   1   18.50    2.00
   3 -13   1   21.10    1.80
  -3 -13  -1   14.50    2.20
   3  13   2    4.50    0.90
  -3  13  -2    4.50    1.20
   3 -13   2    4.10    1.00
  -3 -13  -2    4.40    1.40
   3 -13   2    4.40    0.80
  -3 -13  -2    2.70    0.60
  -3  13  -3    0.00    1.10
   3  13   3    1.90    0.70
  -3  13  -3    0.90    0.60
   3  13   3    1.40    0.90
  -3 -13  -3    1.50    1.30
   3 -13   3    0.50    0.60
  -3  13  -4    1.20    1.40
   3  13   4    2.20    1.10
   3  13   4    0.60    0.90
  -3 -13  -4    2.10    1.50
   3 -13   4    1.20    0.80
  -3  13  -5   13.70    2.40
   3  13   5   12.50    1.90
   3  13   5   10.60    1.70
   3 -13   5   15.10    2.30
   3 -13   5   11.50    1.70
  -3 -13  -5   14.90    2.60
   3  13   6   21.90    3.00
  -3  13  -6   25.00    3.80
   3  13   6   24.20    2.90
   3 -13   6   32.50    3.60
  -3 -13  -6   31.60    4.00
   3 -13   6   26.40    2.90
   3  13   7   -0.40    1.50
   3  13   7    2.30    1.50
   3 -13   7    3.30    1.60
   3 -13   7    3.90    2.10
  -3  14   9   10.10    1.70
   3  14  -9    8.30    2.40
   3  14  -9    7.20    2.30
  -3  14   9    7.60    1.40
   3 -14  -9    5.30    2.40
   3 -14  -9    7.60    3.00
  -3 -14   9    7.70    1.90
  -3 -14   9    5.90    2.10
   3  14  -8   -0.10    1.50
  -3  14   8    1.40    1.00
  -3  14   8    0.00    0.90
   3  14  -8    0.80    1.60
  -3 -14   8    1.70    1.30
   3 -14  -8   -0.80    1.60
   3 -14  -8    0.70    2.00
  -3 -14   8    1.20    1.50
  -3  14   7    5.80    1.20
   3  14  -7    5.10    1.50
  -3  14   7    6.30    1.10
   3  14  -7    5.50    1.60
  -3 -14   7    5.70    1.30
   3 -14  -7    4.60    2.00
   3 -14  -7    5.10    1.80
  -3 -14   7    5.10    1.50
   3  14  -6    8.20    1.50
   3  14  -6    6.50    1.50
  -3  14   6    7.30    1.00
  -3  14   6    6.50    1.10
   3 -14  -6    6.20    1.60
   3 -14  -6    6.50    1.90
  -3 -14   6    6.80    1.20
  -3 -14   6    6.70    1.50
  -3  14   5   57.09    4.40
   3  14  -5   47.20    4.40
   3  14  -5   48.70    4.50
  -3  14   5   58.29    4.20
   3 -14  -5   57.89    4.80
   3 -14  -5   50.79    4.90
  -3 -14   5   48.10    4.30
  -3 -14   5   55.09    4.60
   3 -14  -5   51.49    4.10
   3  14  -4   16.00    1.80
  -3  14   4   15.70    1.50
   3  14  -4   12.50    1.60
  -3  14   4   14.60    1.60
  -3 -14   4   13.20    1.80
   3 -14  -4   15.10    1.90
   3 -14  -4   14.70    1.40
   3 -14  -4   18.60    2.40
   3  14  -3   30.70    3.00
  -3  14   3   35.50    2.90
   3  14  -3   32.70    3.00
  -3  14   3   33.40    3.00
   3 -14  -3   33.90    3.40
  -3 -14   3   39.50    3.50
   3 -14  -3   37.30    2.90
  -3 -14   3   38.40    3.20
   3  14  -2   14.20    1.50
  -3  14   2   13.40    1.40
   3  14  -2   14.40    1.50
  -3  14   2   12.30    1.50
   3 -14  -2   14.30    1.90
  -3 -14   2   16.10    1.70
  -3 -14   2   13.10    1.90
   3 -14  -2   14.40    1.40
  -3  14   1   24.80    2.50
  -3  14   1   29.90    2.50
   3  14  -1   29.70    2.40
   3  14  -1   28.70    2.40
  -3 -14   1   28.90    3.00
   3 -14  -1   27.60    2.80
   3 -14  -1   29.30    2.40
  -3 -14   1   27.50    2.60
   3  14   0    7.50    0.90
   3  14   0    7.40    1.00
  -3  14   0    6.50    1.20
  -3  14   0    7.80    1.10
  -3 -14   0   10.20    1.60
   3 -14   0    7.20    0.90
   3 -14   0    8.50    1.40
  -3 -14   0    9.70    1.20
  -3  14  -1   12.20    1.60
   3  14   1   12.40    1.30
   3 -14   1    8.90    1.50
  -3 -14  -1   12.90    1.40
  -3 -14  -1   14.10    2.00
   3 -14   1   10.80    1.20
  -3  14  -2   25.40    2.90
   3  14   2   34.90    2.70
  -3 -14  -2   25.10    2.40
   3 -14   2   30.10    2.90
  -3 -14  -2   31.00    3.40
   3 -14   2   30.40    2.60
   3  14   3    2.40    1.00
  -3  14  -3    2.40    1.30
   3  14   3    2.80    0.80
   3 -14   3    2.50    0.80
  -3 -14  -3    3.00    1.50
   3  14   4    8.90    1.30
   3  14   4    6.10    1.40
  -3  14  -4    8.90    2.00
  -3 -14  -4    7.70    2.10
   3 -14   4    6.50    1.20
   3  14   5    4.50    1.30
  -3  14  -5    6.70    2.10
   3  14   5    7.30    1.60
  -3 -14  -5    8.80    2.30
   3 -14   5    6.10    1.30
   3 -14   5    9.60    1.90
   3  14   6    3.10    1.40
  -3  14  -6    3.00    2.20
   3  14   6    1.90    1.40
   3 -14   6    4.90    1.50
   3 -14   6    3.30    1.80
  -3 -14  -6    4.90    2.20
   3  14   7    2.90    1.60
   3  14   7    2.50    1.70
   3 -14   7    2.50    2.10
   3 -14   7    4.50    1.70
  -3  15   9    4.70    1.40
  -3  15   9    7.70    1.70
   3  15  -9    8.40    2.40
   3  15  -9    4.00    2.20
   3 -15  -9    7.50    3.00
  -3 -15   9    5.30    2.10
   3 -15  -9    5.20    2.40
  -3 -15   9    5.80    1.90
  -3  15   8    1.60    1.10
   3  15  -8    1.50    1.70
  -3  15   8   -0.90    0.90
   3  15  -8    0.80    1.70
   3 -15  -8    1.70    2.20
   3 -15  -8    0.30    1.80
  -3 -15   8   -0.70    1.40
  -3 -15   8    0.00    1.30
   3  15  -7   18.60    2.60
  -3  15   7   17.90    1.90
   3  15  -7   15.50    2.40
  -3  15   7   16.90    2.10
  -3 -15   7   17.10    2.10
   3 -15  -7   17.10    2.70
   3 -15  -7   15.40    3.00
  -3 -15   7   19.90    2.50
   3  15  -6   63.89    6.10
  -3  15   6   74.09    6.00
  -3  15   6   78.69    5.80
   3  15  -6   70.09    6.10
   3 -15  -6   74.29    6.50
  -3 -15   6   83.79    6.40
   3 -15  -6   70.89    6.70
  -3 -15   6   69.79    5.90
   3  15  -5    6.60    1.20
  -3  15   5    6.70    1.10
   3  15  -5    6.30    1.40
  -3  15   5    4.40    0.90
   3 -15  -5    5.10    1.50
   3 -15  -5    8.20    1.80
  -3 -15   5    4.90    0.90
  -3 -15   5    6.10    1.30
   3 -15  -5    5.90    0.70
   3  15  -4  104.49    9.00
  -3  15   4  117.29    9.00
   3  15  -4  114.49    9.10
  -3  15   4  121.69    8.90
  -3 -15   4  119.29    9.20
   3 -15  -4  114.59    8.80
   3 -15  -4  105.79    9.40
   3 -15  -4  127.09    9.30
  -3  15   3    3.40    0.80
  -3  15   3    5.60    0.90
   3  15  -3    3.50    0.90
   3  15  -3    2.20    0.70
  -3 -15   3    3.70    1.00
  -3 -15   3    2.70    1.30
   3 -15  -3    3.00    0.60
   3 -15  -3    2.90    1.30
   3  15  -2   20.50    1.90
  -3  15   2   18.10    1.90
   3  15  -2   18.00    1.90
  -3  15   2   21.40    1.90
   3 -15  -2   19.10    2.40
  -3 -15   2   24.30    2.60
   3 -15  -2   19.10    1.80
  -3 -15   2   18.50    2.10
  -3  15   1   51.59    4.40
   3  15  -1   51.69    4.40
   3  15  -1   56.49    4.30
  -3  15   1   51.99    4.50
   3 -15  -1   57.29    4.40
  -3 -15   1   57.49    4.60
   3 -15  -1   50.29    4.80
  -3 -15   1   61.59    5.00
  -3  15   0   24.10    2.40
   3  15   0   23.00    2.10
  -3  15   0   22.70    2.20
   3  15   0   23.10    2.00
  -3 -15   0   22.90    2.70
   3 -15   0   24.70    2.10
  -3 -15   0   21.40    2.20
   3 -15   0   19.50    2.50
  -3  15  -1  125.59   10.60
   3  15   1  145.49   10.40
   3 -15   1  138.99   10.40
  -3 -15  -1  141.99   10.50
  -3 -15  -1  132.69   11.00
   3 -15   1  124.19   10.70
  -3  15  -2   -0.60    1.00
   3  15   2    1.80    0.80
   3 -15   2   -0.20    1.10
  -3 -15  -2   -0.70    0.60
  -3 -15  -2   -0.40    1.10
   3 -15   2   -0.10    0.60
  -3  15  -3   18.20    2.40
   3  15   3   16.70    1.90
   3  15   3   19.90    1.80
  -3 -15  -3   17.40    2.70
   3 -15   3   13.80    1.80
   3  15   4    1.50    1.10
  -3  15  -4    1.50    1.60
   3  15   4    1.60    0.90
  -3 -15  -4    1.70    1.70
   3 -15   4    0.30    0.90
  -3  15  -5    4.20    2.00
   3  15   5    3.90    1.20
   3  15   5    3.60    1.40
   3 -15   5    2.80    1.20
   3 -15   5    0.00    1.40
  -3 -15  -5    1.20    1.80
  -3  15  -6   82.69    7.40
   3  15   6   71.29    6.70
   3  15   6   71.39    6.40
  -3 -15  -6   86.79    7.60
   3 -15   6   82.89    7.00
   3 -15   6   76.29    6.60
  -3  16   9    2.90    1.30
  -3  16   9    1.80    1.40
   3  16  -9    8.30    2.40
   3  16  -9    4.70    2.20
   3 -16  -9    1.00    2.80
  -3 -16   9    5.00    2.10
   3 -16  -9    2.40    2.40
   3  16  -8   11.30    2.30
   3  16  -8    8.60    2.10
  -3  16   8    5.60    1.30
  -3  16   8    6.10    1.50
  -3 -16   8    8.30    2.10
   3 -16  -8    5.70    2.30
   3 -16  -8    4.50    2.50
  -3 -16   8    8.20    1.70
  -3  16   7  244.28   18.40
  -3  16   7  251.57   18.60
   3  16  -7  235.78   18.80
   3  16  -7  200.28   18.70
   3 -16  -7  265.57   19.20
  -3 -16   7  239.18   18.50
  -3 -16   7  256.17   18.90
   3  16  -6   22.00    2.60
  -3  16   6   18.70    2.10
   3  16  -6   17.80    2.30
  -3  16   6   22.70    2.00
  -3 -16   6   18.40    2.10
   3 -16  -6   17.20    2.60
  -3 -16   6   20.10    2.50
   3 -16  -6   11.50    2.70
   3  16  -5    9.20    1.40
  -3  16   5    9.30    1.30
   3  16  -5    9.90    1.60
  -3  16   5    8.00    1.10
  -3 -16   5    6.40    1.40
  -3 -16   5    6.50    1.10
   3 -16  -5    7.20    1.70
   3 -16  -5   10.70    2.20
   3  16  -4    4.90    1.00
   3  16  -4    3.90    1.10
  -3  16   4    4.20    0.90
  -3  16   4    3.00    0.80
  -3 -16   4    3.10    1.10
   3 -16  -4    3.90    1.50
   3 -16  -4    4.20    0.70
   3  16  -3   10.10    1.30
   3  16  -3    6.70    1.10
  -3  16   3    7.50    1.10
  -3  16   3    6.70    1.10
  -3 -16   3    7.00    1.70
   3 -16  -3    6.30    1.70
   3 -16  -3    8.30    0.90
  -3 -16   3    7.50    1.40
   3  16  -2    0.30    0.70
  -3  16   2   -0.30    0.50
  -3  16   2   -0.30    0.70
   3  16  -2    0.10    0.50
  -3 -16   2   -1.10    1.10
   3 -16  -2   -0.20    0.50
   3 -16  -2    1.90    1.30
  -3 -16   2   -1.40    0.70
  -3  16   1   14.00    1.70
  -3  16   1   15.70    1.80
   3  16  -1   15.40    1.60
   3  16  -1   16.20    1.60
   3 -16  -1   15.00    2.20
  -3 -16   1   18.00    2.00
   3 -16  -1   18.20    1.60
  -3 -16   1   15.00    2.20
  -3  16   0    2.50    0.70
   3  16   0    4.00    0.80
  -3  16   0    4.60    1.10
  -3 -16   0    3.70    1.00
   3 -16   0    3.20    1.30
  -3 -16   0    1.40    1.20
   3 -16   0    3.60    0.70
  -3  16  -1   10.00    1.60
   3  16   1   11.10    1.20
   3 -16   1    7.90    1.70
  -3 -16  -1    9.70    1.90
  -3 -16  -1   10.70    1.30
   3 -16   1    8.30    1.20
   3  16   2   43.90    3.50
  -3  16  -2   40.40    3.80
   3 -16   2   32.80    3.80
  -3 -16  -2   42.40    4.20
   3 -16   2   39.70    3.40
   3  16   3    6.50    1.00
   3  16   3    6.70    1.20
  -3  16  -3    3.00    1.40
  -3 -16  -3    5.10    1.70
   3 -16   3    4.20    1.00
  -3  16  -4    1.70    1.60
   3  16   4   -0.40    0.90
   3  16   4    1.20    1.10
   3 -16   4    1.50    1.00
  -3 -16  -4   -0.40    1.50
  -3  16  -5   67.89    6.60
   3  16   5   67.29    6.50
   3  16   5   73.59    6.10
  -3 -16  -5   73.09    6.90
   3 -16   5   69.49    6.10
   3 -16   5   77.09    6.50
   3  16   6    0.40    1.40
  -3  16  -6    1.80    2.30
   3 -16   6    2.30    1.90
  -3 -16  -6    2.30    2.30
   3 -16   6    3.90    1.50
  -3  17   8    2.50    1.10
   3  17  -8    3.80    1.90
  -3  17   8    2.50    1.30
   3  17  -8    4.40    2.20
   3 -17  -8    5.90    2.60
  -3 -17   8    2.50    1.90
   3 -17  -8    3.80    2.30
  -3  17   7  151.68   11.10
  -3  17   7  151.08   10.90
   3  17  -7  138.99   11.30
   3  17  -7  134.69   11.30
   3 -17  -7  108.59   11.80
   3 -17  -7  137.59   11.70
  -3 -17   7  142.59   11.40
   3  17  -6    1.90    1.40
  -3  17   6    1.10    1.00
   3  17  -6    0.60    1.20
  -3  17   6    2.10    0.80
  -3 -17   6    2.30    1.30
   3 -17  -6    2.10    1.70
   3 -17  -6    2.00    1.80
   3  17  -5   29.10    3.00
  -3  17   5   34.70    2.90
  -3  17   5   32.90    2.70
   3  17  -5   31.60    3.20
   3 -17  -5   26.80    3.30
  -3 -17   5   34.80    3.20
   3 -17  -5   22.10    3.50
  -3  17   4   20.00    1.90
   3  17  -4   20.00    2.20
  -3  17   4   19.30    2.10
   3  17  -4   17.80    2.10
   3 -17  -4   17.60    2.80
   3 -17  -4   20.40    1.80
  -3 -17   4   22.40    2.80
  -3 -17   4   20.20    2.30
   3  17  -3    0.90    0.70
  -3  17   3   -0.10    0.70
  -3  17   3    0.70    0.70
   3  17  -3    0.20    0.80
   3 -17  -3    0.50    0.50
  -3 -17   3    0.60    0.90
  -3 -17   3   -1.70    1.20
   3 -17  -3   -0.50    1.20
  -3  17   2   21.90    2.10
  -3  17   2   18.20    2.00
   3  17  -2   20.80    2.00
   3  17  -2   21.00    2.00
  -3 -17   2   23.20    2.40
   3 -17  -2   17.80    2.60
  -3 -17   2   20.80    2.70
   3 -17  -2   20.50    1.90
  -3  17   1   21.70    2.20
  -3  17   1   26.00    2.40
   3  17  -1   25.40    2.10
   3  17  -1   20.90    2.10
   3 -17  -1   22.70    2.10
   3 -17  -1   18.10    2.70
  -3 -17   1   27.40    2.60
  -3 -17   1   19.80    2.80
   3  17   0  384.66   26.90
   3  17   0  364.46   27.00
  -3  17   0  351.46   27.10
  -3  17   0  307.57   27.00
   3 -17   0  405.86   27.00
  -3 -17   0  342.87   27.50
  -3 -17   0  372.96   27.10
   3 -17   0  309.87   27.30
  -3  17  -1  124.29   10.40
   3  17   1  138.49   10.20
  -3 -17  -1  133.39   10.30
  -3 -17  -1  129.39   10.80
   3 -17   1  131.69   10.20
   3  17   2    4.40    1.00
  -3  17  -2    1.90    1.30
   3 -17   2    2.60    1.50
  -3 -17  -2    0.10    1.30
   3 -17   2    1.80    0.80
  -3  17  -3    0.40    1.40
   3  17   3    2.50    1.00
  -3 -17  -3   -1.10    1.30
   3 -17   3    0.70    0.90
  -3  17  -4   -0.10    1.60
   3  17   4    0.80    1.20
  -3 -17  -4    1.30    1.80
   3 -17   4    0.00    1.00
   3  17   5   44.60    4.30
  -3  17  -5   39.50    5.00
   3 -17   5   46.10    4.30
   3 -17   5   47.00    4.70
  -3 -17  -5   47.20    5.30
  -3  17  -6    7.30    2.60
   3  17   6    0.50    1.50
   3 -17   6    1.90    2.00
  -3 -17  -6    2.80    2.50
   3 -17   6    2.00    1.50
   3  18  -8    4.20    2.00
  -3  18   8    4.20    1.30
  -3  18   8    7.50    1.70
   3  18  -8    4.70    2.20
   3 -18  -8    4.80    2.80
   3 -18  -8    5.50    2.50
  -3 -18   8    9.30    2.20
  -3  18   7   31.70    2.60
   3  18  -7   28.30    3.40
   3  18  -7   27.20    3.10
  -3  18   7   27.80    2.90
  -3 -18   7   27.30    3.30
   3 -18  -7   16.10    3.70
   3 -18  -7   17.10    3.30
  -3  18   6   -1.20    0.80
  -3  18   6    0.50    1.00
   3  18  -6    1.10    1.10
   3  18  -6    2.20    1.50
   3 -18  -6    0.00    1.80
  -3 -18   6    1.60    1.30
   3 -18  -6    0.60    1.70
  -3  18   5    2.30    0.80
   3  18  -5    1.60    1.30
  -3  18   5    4.40    1.10
   3  18  -5    1.60    1.00
  -3 -18   5    4.10    1.30
   3 -18  -5    2.80    1.90
  -3  18   4   -1.50    0.70
  -3  18   4   -0.10    0.70
   3  18  -4   -1.00    0.90
   3  18  -4    0.60    0.80
  -3 -18   4    0.10    1.00
   3 -18  -4    0.20    0.50
   3 -18  -4   -0.60    1.40
  -3 -18   4    0.60    1.40
  -3  18   3   23.60    2.50
   3  18  -3   26.90    2.50
   3  18  -3   26.30    2.60
  -3  18   3   28.80    2.50
  -3 -18   3   34.10    3.40
  -3 -18   3   28.70    2.90
   3 -18  -3   26.90    2.30
   3 -18  -3   20.00    3.20
  -3  18   2   19.60    2.00
   3  18  -2   15.40    1.80
   3  18  -2   18.90    1.90
  -3  18   2   18.20    1.90
  -3 -18   2   19.80    2.70
  -3 -18   2   19.40    2.30
   3 -18  -2   20.60    1.80
   3 -18  -2   14.70    2.50
  -3  18   1   69.89    5.60
   3  18  -1   66.29    5.40
   3  18  -1   74.79    5.50
  -3  18   1   61.69    5.50
   3 -18  -1   57.89    6.00
   3 -18  -1   70.89    5.40
  -3 -18   1   75.49    5.80
  -3 -18   1   64.19    6.10
   3  18   0   91.69    6.90
  -3  18   0   91.39    7.20
   3  18   0   91.89    7.00
  -3 -18   0   89.69    7.60
  -3 -18   0   86.69    7.10
   3 -18   0   69.29    7.40
   3 -18   0   90.59    6.90
   3  18   1  102.69    8.00
  -3  18  -1   98.09    8.30
  -3 -18  -1  107.19    8.20
  -3 -18  -1   94.89    8.70
   3 -18   1  108.29    8.10
   3  18   2   -0.50    0.70
  -3  18  -2   -0.10    1.20
  -3 -18  -2   -0.30    1.30
   3 -18   2    3.40    1.50
   3 -18   2   -0.80    0.70
   3  18   3   27.10    2.70
  -3  18  -3   27.80    3.20
   3 -18   3   25.60    2.60
  -3 -18  -3   24.40    3.50
  -3  18  -4   -0.30    1.70
   3  18   4    1.90    1.20
  -3 -18  -4    2.20    1.90
   3 -18   4   -0.40    0.90
   3  18   5    0.50    1.40
  -3  18  -5   -3.10    2.00
  -3 -18  -5    2.70    2.20
   3 -18   5    0.00    1.30
   3 -18   5    0.40    1.70
   3  18   6   -2.10    1.40
  -3  18  -6    1.50    2.30
   3 -18   6   -2.60    1.90
  -3 -18  -6   -1.60    2.30
   3 -18   6    0.50    1.50
   3  19  -8   -2.00    1.80
  -3  19   8    0.10    1.10
   3  19  -8   -2.10    1.90
  -3  19   8    2.20    1.50
   3 -19  -8   -0.30    2.70
  -3 -19   8   -1.40    1.80
   3 -19  -8    1.70    2.50
  -3  19   7    0.60    1.00
   3  19  -7    2.50    1.80
  -3  19   7    1.60    1.30
   3  19  -7    2.30    1.60
   3 -19  -7    0.10    2.30
  -3 -19   7    0.00    1.60
   3  19  -6    1.50    1.30
  -3  19   6    1.40    0.90
   3  19  -6    1.40    1.50
  -3  19   6   -0.50    1.10
   3 -19  -6    2.40    2.40
  -3 -19   6    0.50    1.30
  -3  19   5    0.40    0.80
   3  19  -5    1.70    1.30
  -3  19   5    2.60    1.10
   3  19  -5    1.90    1.00
   3 -19  -5   -0.60    1.70
  -3 -19   5    1.00    1.10
  -3  19   4    5.60    1.10
  -3  19   4    3.80    1.00
   3  19  -4    5.00    1.10
   3  19  -4    3.30    1.30
  -3 -19   4    6.00    1.80
   3 -19  -4    2.70    1.90
   3 -19  -4    1.80    0.70
  -3 -19   4    6.10    1.40
   3  19  -3    6.60    1.20
  -3  19   3    7.70    1.10
   3  19  -3    4.60    1.00
  -3  19   3    4.90    1.10
  -3 -19   3    4.80    1.40
  -3 -19   3    6.00    1.90
   3 -19  -3    4.70    0.90
   3 -19  -3    4.20    1.80
  -3  19   2    2.70    1.00
   3  19  -2    2.60    1.00
   3  19  -2    2.00    0.80
  -3  19   2    2.50    0.90
  -3 -19   2    6.00    1.70
   3 -19  -2    2.20    1.60
  -3 -19   2    3.40    1.20
   3 -19  -2    2.10    0.70
   3  19  -1    0.40    0.80
  -3  19   1    0.30    0.90
  -3  19   1    0.40    0.70
   3  19  -1    0.30    0.60
  -3 -19   1    2.30    1.10
   3 -19  -1    0.30    1.60
   3 -19  -1   -0.20    0.60
  -3 -19   1    1.40    1.40
   3  19   0    8.80    1.20
  -3  19   0    7.90    1.50
   3  19   0   10.10    1.30
  -3 -19   0    7.80    1.40
   3 -19   0    6.50    2.00
   3 -19   0    7.30    1.20
  -3 -19   0    8.00    2.00
  -3  19  -1   43.20    4.40
   3  19   1   53.59    4.10
   3 -19   1   33.60    4.60
  -3 -19  -1   49.90    4.20
  -3 -19  -1   48.40    4.90
   3 -19   1   53.19    4.10
  -3  19  -2   -0.80    1.30
   3  19   2    2.90    1.00
  -3 -19  -2    3.50    1.70
   3 -19   2    1.80    0.90
   3 -19   2    1.70    1.70
  -3  19  -3   -1.30    1.40
   3  19   3    1.20    1.00
  -3 -19  -3    0.20    1.50
   3 -19   3    0.10    0.90
   3  19   4    4.60    1.40
  -3  19  -4    5.20    2.10
   3 -19   4    4.30    1.30
  -3 -19  -4    3.40    2.20
  -3  19  -5    1.70    2.30
   3  19   5    0.70    1.40
   3 -19   5    2.50    1.80
   3 -19   5   -0.90    1.20
  -3 -19  -5    2.10    2.20
  -3  20   7    3.20    1.10
   3  20  -7    3.20    1.60
   3  20  -7    2.70    2.00
  -3  20   7    2.20    1.40
  -3 -20   7    7.80    2.10
   3 -20  -7    0.40    2.40
   3  20  -6   -1.00    1.20
  -3  20   6    1.30    1.10
   3  20  -6    0.20    1.60
  -3  20   6    0.30    0.90
   3 -20  -6    0.10    2.20
  -3 -20   6    0.70    1.50
  -3  20   5    2.00    1.10
   3  20  -5    0.90    1.10
   3  20  -5    0.10    1.30
  -3  20   5    1.00    0.90
   3 -20  -5    0.50    1.90
  -3 -20   5    0.30    1.20
   3  20  -4    0.00    0.90
  -3  20   4    1.60    0.90
  -3  20   4    1.20    0.90
   3  20  -4   -0.20    1.10
   3 -20  -4    2.70    1.80
  -3 -20   4    0.30    1.60
   3 -20  -4    0.00    1.00
  -3 -20   4    1.10    1.10
  -3  20   3   18.80    2.00
   3  20  -3   18.30    2.20
   3  20  -3   17.80    2.00
  -3  20   3   25.10    2.20
   3 -20  -3   17.20    1.80
  -3 -20   3   26.50    3.10
  -3 -20   3   21.60    2.50
   3 -20  -3   13.40    2.80
  -3  20   2    7.80    1.40
  -3  20   2    8.00    1.20
   3  20  -2    6.00    1.30
   3  20  -2    7.10    1.20
   3 -20  -2    7.60    1.10
   3 -20  -2    5.70    2.00
  -3 -20   2    7.40    2.00
  -3 -20   2   10.70    1.70
  -3  20   1    4.10    1.20
   3  20  -1    2.80    1.00
   3  20  -1    2.90    0.90
  -3  20   1    4.70    1.10
  -3 -20   1    5.20    1.80
   3 -20  -1    4.20    0.90
   3 -20  -1    2.50    1.90
  -3 -20   1    2.80    1.20
  -3  20   0    4.60    1.30
   3  20   0    0.80    0.80
  -3 -20   0    1.90    1.50
   3 -20   0    0.20    1.60
  -3 -20   0   -0.30    1.00
   3 -20   0    0.40    0.80
   3  20   1  112.89    8.60
  -3  20  -1  104.99    8.90
   3  20   1  114.79    8.60
   3 -20   1  125.19    8.70
   3 -20   1   83.79    9.10
  -3 -20  -1  113.19    9.40
  -3 -20  -1   99.89    9.20
  -3  20  -2    1.20    1.50
   3  20   2    0.70    0.90
   3 -20   2   -0.10    0.90
   3 -20   2    1.80    1.70
  -3 -20  -2    0.40    1.50
   3  20   3   11.50    1.70
  -3  20  -3   10.70    2.30
   3 -20   3    9.40    1.60
  -3 -20  -3   12.80    2.80
  -3  20  -4   11.00    2.50
   3  20   4    7.10    1.60
   3 -20   4    8.40    1.60
  -3 -20  -4   11.00    2.70
  -3  20  -5    5.80    2.60
   3  20   5    5.00    1.60
   3 -20   5    5.90    1.70
  -3 -20  -5   10.30    3.10
   3 -20   5    6.50    2.30
  -3  21   7   17.90    2.40
   3  21  -7   12.70    2.60
  -3  21   7   17.40    1.90
   3  21  -7   10.70    2.30
  -3 -21   7   20.30    2.90
   3 -21  -7    5.00    3.10
  -3  21   6   17.40    2.20
   3  21  -6   15.60    2.60
   3  21  -6   11.20    2.00
  -3  21   6   11.80    1.70
   3 -21  -6    9.60    3.10
  -3 -21   6   13.90    2.40
   3  21  -5    1.90    1.20
  -3  21   5    3.00    1.00
  -3  21   5    1.80    1.20
   3  21  -5    1.90    1.60
  -3 -21   5    1.10    1.40
   3 -21  -5   -1.60    2.00
  -3  21   4    0.30    0.90
   3  21  -4    0.00    0.90
   3  21  -4   -0.20    1.30
  -3  21   4    2.50    1.00
   3 -21  -4    0.70    2.00
  -3 -21   4    0.20    1.30
  -3 -21   4    2.60    1.80
   3  21  -3   20.00    2.20
  -3  21   3   19.80    2.10
   3  21  -3   16.30    1.90
  -3  21   3   19.20    2.00
  -3 -21   3   20.90    3.00
  -3 -21   3   20.00    2.50
   3 -21  -3   18.30    1.90
   3 -21  -3   11.50    2.80
  -3  21   2    6.20    1.20
   3  21  -2    5.70    1.30
   3  21  -2    4.30    1.00
  -3  21   2    9.20    1.40
  -3 -21   2    5.40    1.50
   3 -21  -2    6.80    1.10
   3 -21  -2    2.40    1.90
  -3 -21   2    8.40    2.10
  -3  21   1   29.00    2.70
  -3  21   1   30.20    2.90
   3  21  -1   26.00    2.60
   3  21  -1   26.10    2.50
  -3 -21   1   35.50    3.20
   3 -21  -1   32.40    2.60
   3 -21  -1   14.10    3.20
  -3 -21   1   17.40    3.10
   3  21   0  469.65   36.30
  -3  21   0  430.26   36.50
   3  21   0  486.05   36.30
  -3 -21   0  522.45   36.60
  -3 -21   0  463.15   37.00
   3 -21   0  508.55   36.40
  -3  21  -1   10.20    2.00
   3  21   1   12.10    1.50
   3  21   1   12.80    1.60
   3 -21   1   11.50    1.60
   3 -21   1   10.30    2.40
  -3 -21  -1   11.10    2.60
   3  21   2   32.40    2.70
  -3  21  -2   24.20    3.10
  -3 -21  -2   24.10    3.60
   3 -21   2   17.50    3.10
   3 -21   2   26.30    2.70
   3  21   3   -0.70    1.10
  -3  21  -3   -1.30    1.80
  -3 -21  -3   -1.10    1.80
   3 -21   3    0.90    1.10
  -3  21  -4   16.10    2.90
   3  21   4   14.90    2.10
   3 -21   4   11.40    2.00
  -3 -21  -4   13.60    3.10
  -3  21  -5    2.30    2.50
   3  21   5   -0.60    1.40
  -3 -21  -5    1.90    2.50
   3 -21   5   -0.10    1.90
   3 -21   5    2.90    1.60
   3  22  -7   24.00    3.50
   3  22  -7   17.40    2.90
  -3  22   7   31.90    3.20
  -3  22   7   21.70    2.40
  -3 -22   7   33.10    3.50
   3 -22  -7    7.70    3.60
   3  22  -6   19.00    2.70
  -3  22   6   26.00    2.80
   3  22  -6   26.40    3.30
  -3  22   6   23.00    2.40
   3 -22  -6   13.60    3.70
  -3 -22   6   27.80    3.30
   3  22  -5    9.50    1.70
  -3  22   5   11.40    1.60
  -3  22   5   12.90    1.90
   3  22  -5    9.00    2.10
   3 -22  -5    5.80    2.80
  -3 -22   5   12.80    2.30
   3  22  -4    1.90    1.40
   3  22  -4    0.70    1.10
  -3  22   4    1.00    1.10
  -3  22   4    0.20    0.90
  -3 -22   4   -2.30    1.30
  -3 -22   4    2.40    2.00
   3 -22  -4   -0.10    2.10
  -3  22   3   -0.40    1.00
  -3  22   3   -1.60    0.80
   3  22  -3    0.50    1.20
   3  22  -3    0.30    0.90
  -3 -22   3   -0.50    1.30
   3 -22  -3    1.30    2.10
  -3 -22   3   -0.70    1.70
   3 -22  -3    0.10    0.80
  -3  22   2    2.00    1.00
   3  22  -2    2.50    1.10
   3  22  -2    1.30    0.90
  -3  22   2    2.10    1.10
   3 -22  -2   -1.40    1.90
  -3 -22   2    1.80    1.40
  -3 -22   2    2.60    1.90
   3 -22  -2    2.30    0.90
   3  22  -1   94.59    8.10
  -3  22   1   97.69    8.20
   3  22  -1  104.79    8.10
  -3  22   1   99.19    8.30
  -3 -22   1  109.89    8.50
   3 -22  -1  110.49    8.10
  -3 -22   1  105.19    9.00
  -3  22   0   37.00    3.80
   3  22   0   38.30    3.50
   3  22   0   39.40    3.50
   3 -22   0   41.70    3.50
   3 -22   0   26.10    4.30
  -3 -22   0   47.40    4.60
  -3 -22   0   39.20    3.80
   3  22   1    3.80    1.10
  -3  22  -1    4.40    1.60
   3  22   1    2.70    1.00
  -3 -22  -1    2.40    1.90
   3 -22   1    2.60    2.10
   3 -22   1    3.10    1.20
   3  22   2   65.39    5.30
  -3  22  -2   56.79    5.80
  -3 -22  -2   57.69    6.30
   3 -22   2   68.99    5.50
  -3  22  -3   10.10    2.40
   3  22   3    9.10    1.60
   3 -22   3   10.00    1.80
  -3 -22  -3    8.00    2.60
  -3  22  -4    1.90    2.20
   3  22   4    3.70    1.50
  -3 -22  -4    1.30    2.20
   3 -22   4    0.60    1.30
  -3  23   6    2.20    1.20
   3  23  -6    0.90    1.50
   3  23  -6    0.70    1.90
  -3  23   6    2.40    1.60
  -3 -23   6    2.30    1.90
   3 -23  -6    3.40    2.80
  -3  23   5   15.10    2.20
   3  23  -5   17.60    2.20
   3  23  -5   19.70    2.70
  -3  23   5   17.40    2.10
  -3 -23   5   21.80    2.90
   3 -23  -5   13.50    3.50
  -3  23   4    0.10    1.00
   3  23  -4    0.30    1.50
  -3  23   4   -0.80    1.10
   3  23  -4   -1.60    1.00
  -3 -23   4   -0.10    1.90
   3 -23  -4    1.70    2.30
  -3 -23   4   -0.10    1.50
   3  23  -3    1.90    1.30
  -3  23   3    1.20    1.10
   3  23  -3    1.30    1.00
  -3  23   3    1.60    1.10
  -3 -23   3    1.80    1.90
   3 -23  -3    2.30    2.30
   3 -23  -3    1.10    0.90
  -3 -23   3    2.50    1.50
  -3  23   2   87.09    7.00
   3  23  -2   80.09    6.80
  -3  23   2   95.79    6.90
   3  23  -2   82.79    6.90
  -3 -23   2   90.49    7.80
  -3 -23   2  101.19    7.40
   3 -23  -2   83.09    6.80
   3 -23  -2   54.29    7.90
  -3  23   1  110.39    8.70
  -3  23   1  105.29    8.80
   3  23  -1  101.69    8.50
   3  23  -1   99.19    8.60
  -3 -23   1  115.49    9.00
  -3 -23   1  121.99    9.60
   3 -23  -1  117.29    8.70
   3  23   0    4.00    1.00
   3  23   0    4.50    1.20
  -3  23   0    4.30    1.60
  -3 -23   0    7.40    1.60
  -3 -23   0    3.10    1.90
   3 -23   0    2.60    2.30
   3 -23   0    4.20    1.20
  -3  23  -1   16.00    2.50
   3  23   1   16.50    2.00
   3  23   1   22.20    2.10
   3 -23   1    7.40    2.80
  -3 -23  -1   17.70    3.20
   3 -23   1   20.80    2.20
   3  23   2  175.28   12.90
  -3  23  -2  138.79   13.10
   3  23   2  159.38   12.80
   3 -23   2  178.98   12.90
   3  23   3    9.90    1.80
  -3  23  -3   13.30    2.80
   3 -23   3   12.70    2.00
  -3 -23  -3    9.30    2.90
  -3  23  -4   -2.60    2.10
   3  23   4   -1.60    1.20
  -3 -23  -4    3.70    2.50
   3 -23   4    3.10    1.50
  -3  24   6    3.60    1.40
  -3  24   6    5.50    1.80
   3  24  -6    4.70    2.20
  -3 -24   6    5.60    2.10
   3 -24  -6    5.50    3.30
  -3  24   5   14.10    2.20
   3  24  -5   11.60    2.00
  -3  24   5   16.40    1.90
   3  24  -5   16.40    2.60
   3 -24  -5    6.80    3.10
  -3 -24   5   23.20    2.90
   3  24  -4    0.10    1.10
  -3  24   4    1.90    1.20
   3  24  -4   -1.00    1.40
  -3  24   4   -0.40    1.10
   3 -24  -4   -0.10    2.50
  -3 -24   4    0.20    2.10
  -3 -24   4   -1.50    1.50
  -3  24   3    5.10    1.40
   3  24  -3    7.50    1.60
  -3  24   3    4.70    1.30
   3  24  -3    3.90    1.20
  -3 -24   3    4.00    2.30
  -3 -24   3    4.90    1.80
   3 -24  -3    1.00    2.40
  -3  24   2   11.80    1.90
  -3  24   2   13.50    1.80
   3  24  -2   12.30    1.90
   3  24  -2    9.40    1.60
  -3 -24   2   18.80    2.40
   3 -24  -2    7.20    2.70
  -3 -24   2   18.70    3.00
   3 -24  -2   14.10    1.70
  -3  24   1   29.20    3.20
  -3  24   1   30.80    3.10
   3  24  -1   32.60    3.10
   3  24  -1   31.20    2.90
  -3 -24   1   34.40    3.50
  -3 -24   1   32.50    4.20
   3 -24  -1   33.90    3.10
   3 -24  -1   17.30    4.00
   3  24   0    2.20    1.20
  -3  24   0   -0.50    1.40
   3  24   0    1.70    0.90
   3 -24   0   -1.80    2.20
  -3 -24   0    0.10    1.80
   3 -24   0    1.00    1.10
  -3 -24   0   -0.10    1.80
  -3  24  -1    2.40    1.70
   3  24   1    1.20    1.00
   3  24   1   -0.90    1.20
  -3 -24  -1    1.40    2.10
   3 -24   1    2.60    1.20
   3 -24   1   -0.10    2.20
   3  24   2   14.30    1.90
  -3  24  -2   10.90    2.50
   3  24   2   10.90    1.80
  -3 -24  -2   13.80    3.10
   3 -24   2   16.90    2.10
  -3  24  -3   15.60    2.90
   3  24   3   11.80    1.90
  -3 -24  -3   12.00    3.10
   3 -24   3   12.10    2.00
  -3  25   5    1.10    1.30
  -3  25   5   -1.40    1.40
   3  25  -5    3.40    1.90
   3 -25  -5   -1.70    2.50
  -3 -25   5   -0.10    1.80
   3  25  -4    5.30    1.80
   3  25  -4    4.60    1.50
  -3  25   4    6.70    1.50
  -3  25   4    6.20    1.60
   3 -25  -4    1.40    2.70
  -3 -25   4    7.20    2.60
  -3 -25   4    6.30    2.10
  -3  25   3    7.50    1.60
   3  25  -3    7.50    1.80
  -3  25   3    5.00    1.40
   3  25  -3    5.20    1.40
   3 -25  -3    3.50    2.70
  -3 -25   3    5.00    2.50
  -3 -25   3   12.20    2.20
  -3  25   2   43.70    3.80
   3  25  -2   37.70    3.80
   3  25  -2   33.30    3.50
  -3  25   2   38.60    3.80
   3 -25  -2   17.80    4.50
   3 -25  -2   46.20    3.70
  -3 -25   2   41.20    4.80
  -3 -25   2   51.29    4.40
   3  25  -1   10.50    1.70
   3  25  -1   10.20    1.50
  -3  25   1   15.10    2.10
   3 -25  -1    5.30    2.80
  -3 -25   1   13.50    2.20
   3 -25  -1    9.70    1.70
  -3 -25   1   11.20    2.80
  -3  25   0    0.70    1.60
   3  25   0    0.00    0.90
   3  25   0    0.20    1.20
   3 -25   0   -0.30    2.40
  -3 -25   0    0.30    2.00
   3 -25   0    0.20    1.10
   3  25   1   -0.60    1.20
  -3  25  -1   -1.60    1.60
   3  25   1   -0.40    1.00
   3 -25   1    3.40    1.40
  -3 -25  -1    0.40    2.10
   3 -25   1    1.50    2.40
   3  25   2   15.50    2.00
  -3  25  -2   13.60    2.80
   3  25   2   15.40    2.10
  -3 -25  -2   15.60    3.40
   3 -25   2   16.50    2.20
   3  25   3    4.10    1.40
  -3  25  -3    3.70    2.40
  -3 -25  -3    0.60    2.20
   3 -25   3    3.90    1.60
   3  26  -5   15.40    2.70
  -3  26   4    2.10    1.40
   3  26  -4    1.90    1.80
  -3  26   4    2.20    1.40
   3 -26  -4    1.20    2.70
  -3 -26   4    6.20    2.10
  -3  26   3    1.00    1.30
  -3  26   3    3.70    1.50
   3  26  -3    1.10    1.50
   3  26  -3    0.90    1.20
  -3 -26   3    4.50    1.90
   3 -26  -3   -1.00    2.80
  -3 -26   3    1.90    2.40
  -3  26   2    1.80    1.40
   3  26  -2    1.90    1.10
   3  26  -2    2.30    1.50
  -3  26   2    3.10    1.20
   3 -26  -2    2.30    1.20
  -3 -26   2    0.30    2.10
   3 -26  -2   -0.10    2.50
  -3 -26   2    4.60    1.80
   3  26  -1   27.90    3.00
  -3  26   1   33.40    3.40
   3  26  -1   26.20    2.90
  -3 -26   1   38.70    3.80
   3 -26  -1   16.50    4.00
  -3 -26   1   40.90    4.70
   3 -26  -1   29.60    3.00
   3  26   0   -0.30    0.90
  -3  26   0    0.80    1.60
   3  26   0    1.80    1.20
   3 -26   0    2.60    2.70
   3 -26   0    0.50    1.30
  -3 -26   0    0.20    2.20
   3  26   1    5.80    1.40
   3  26   1    8.40    1.70
  -3  26  -1    9.40    2.30
   3 -26   1    8.90    1.80
  -3 -26  -1    4.40    2.60
   3 -26   1    5.40    2.80
   3  26   2   25.90    2.80
  -3  26  -2   22.30    3.50
   3  26   2   22.60    2.80
   3 -26   2   27.80    3.00
  -3 -26  -2   23.40    3.90
  -3  27   4    5.90    2.00
   3  27  -4    2.80    1.90
  -3  27   4    6.30    1.70
  -3 -27   4    7.10    2.20
   3 -27  -4   -1.50    2.80
  -3  27   3    1.40    1.50
   3  27  -3   -1.90    1.50
  -3  27   3   -0.80    1.30
   3 -27  -3    0.80    2.60
  -3 -27   3    1.20    1.90
  -3 -27   3   -0.70    2.40
   3  27  -2    8.80    1.80
  -3  27   2   11.70    1.90
   3  27  -2   12.60    2.10
  -3  27   2   11.90    2.10
  -3 -27   2   15.80    3.20
  -3 -27   2   13.90    2.60
   3 -27  -2    5.30    3.10
   3 -27  -2   12.20    2.30
   3  27  -1   13.50    1.90
  -3  27   1   14.60    2.40
   3  27  -1   16.50    2.20
   3 -27  -1   20.90    2.30
  -3 -27   1   21.80    3.70
   3 -27  -1   10.60    3.40
  -3 -27   1   21.00    3.10
   3  27   0   10.80    1.80
   3  27   0    7.60    1.50
  -3  27   0    8.40    2.20
   3 -27   0    8.80    1.80
  -3 -27   0   15.00    3.30
   3 -27   0    7.20    3.10
   3  27   1    3.30    1.40
  -3  27  -1    3.30    2.10
   3  27   1    3.90    1.30
   3 -27   1    6.60    1.70
  -3 -27  -1    4.10    2.50
   3  28  -2   16.60    2.50
  -3  28   2   19.00    2.70
  -3 -28   2   21.50    3.10
   3 -28  -2   10.70    3.60
  -3 -28   2   23.60    3.90
  -3  28   1   10.00    2.20
   3  28  -1    8.60    1.90
   3 -28  -1    8.80    3.30
  -3 -28   1   15.70    3.50
   3 -28  -1   12.20    1.90
  -3  28   0    2.00    1.90
   3  28   0    2.10    1.40
   3  28   0    1.90    1.20
  -3 -28   0    2.40    2.60
   3 -28   0    1.60    2.90
   3 -28   0    1.40    1.40
  -4   0  10   18.60    2.50
   4   0 -10   19.60    3.30
  -4   0   9    0.80    0.90
  -4   0   9    0.50    0.90
   4   0  -9   -0.60    1.40
   4   0  -8    9.80    1.40
  -4   0   8   12.50    1.60
   4   0  -8   11.90    2.00
  -4   0   8   10.60    1.60
   4   0  -7    0.70    1.00
  -4   0   7    0.90    0.70
   4   0  -7   -0.60    0.60
  -4   0   7    0.10    0.80
  -4   0   6   42.20    3.60
   4   0  -6   40.90    3.60
   4   0  -6   43.00    3.80
  -4   0   6   42.30    3.50
  -4   0   5    0.80    0.50
   4   0  -5    0.20    0.50
   4   0  -5   -0.10    0.50
  -4   0   5   -0.40    0.50
  -4   0   4  140.69   10.90
   4   0  -4  144.09   10.80
  -4   0   4  125.79   10.60
   4   0  -4  153.78   10.90
   4   0  -3   -0.30    0.40
  -4   0   3    0.00    0.50
   4   0  -3   -0.20    0.50
  -4   0   3    0.00    0.30
   4   0  -2 3066.49  217.88
  -4   0   2 2916.61  218.08
  -4   0   2 2740.83  217.88
  -4   0   1   -0.50    0.30
   4   0  -1    0.10    0.30
   4   0   2   61.79    4.80
   4   0   3    0.20    0.30
   4   0   3   -1.60    0.60
  -4   0  -4   34.50    3.40
   4   0   4   31.30    2.90
   4   0   4   26.40    2.40
   4   0   5    1.40    0.60
   4   0   5    1.00    1.10
  -4   0  -5    0.90    1.30
   4   0   6    6.60    1.60
  -4   0  -6    4.50    2.00
  -4   0  -7    2.10    2.20
   4   0   7   -0.60    1.50
  -4   1  10    0.80    1.10
   4   1 -10    4.40    2.10
  -4  -1  10    3.90    1.20
   4  -1 -10    2.20    2.00
  -4   1   9    7.20    1.80
   4   1  -9    4.80    1.80
  -4   1   9    5.90    1.30
  -4  -1   9    3.50    1.20
   4  -1  -9    5.70    1.90
  -4  -1   9    4.60    1.20
  -4   1   8    3.70    1.00
   4   1  -8    2.50    0.80
   4   1  -8    2.60    1.30
  -4   1   8    3.00    1.00
   4  -1  -8    3.20    1.30
  -4  -1   8    1.50    1.00
   4  -1  -8    2.90    0.90
  -4  -1   8    1.10    0.80
  -4   1   7   28.40    2.70
   4   1  -7   24.80    2.30
  -4   1   7   22.20    2.30
   4   1  -7   22.60    2.80
   4  -1  -7   28.90    3.00
  -4  -1   7   29.90    2.70
   4  -1  -7   22.70    2.30
  -4  -1   7   24.10    2.30
  -4   1   6   16.70    1.70
   4   1  -6   20.90    2.10
   4   1  -6   13.80    1.70
  -4   1   6   17.20    1.90
   4  -1  -6   16.20    2.00
  -4  -1   6   20.30    1.80
   4  -1  -6   13.40    1.80
  -4  -1   6   14.70    1.80
   4   1  -5   14.10    1.70
  -4   1   5   18.90    1.90
  -4   1   5   12.80    1.50
   4   1  -5   16.30    1.80
  -4  -1   5   14.60    1.50
  -4  -1   5   16.00    1.80
   4  -1  -5   14.50    1.70
   4  -1  -5   20.00    1.90
  -4   1   4   14.40    1.60
   4   1  -4   13.10    1.50
  -4   1   4   10.60    1.20
   4   1  -4   13.00    1.40
   4  -1  -4   12.70    1.50
  -4  -1   4   12.90    1.50
   4  -1  -4   15.30    1.50
  -4  -1   4   10.90    1.20
  -4   1   3  137.59    9.80
   4   1  -3  132.09    9.60
  -4   1   3  125.49    9.50
   4   1  -3  122.69    9.80
  -4  -1   3  116.09    9.70
   4  -1  -3  125.39    9.60
  -4  -1   3  123.29    9.50
   4  -1  -3  119.49    9.70
   4   1  -2   33.20    2.70
  -4   1   2   36.60    2.70
  -4   1   2   29.90    2.80
  -4  -1   2   32.20    2.80
  -4  -1   2   31.60    2.60
   4  -1  -2   32.30    2.90
   4  -1  -2   33.30    2.60
   4   1  -1   84.79    7.60
  -4   1   1  110.69    7.60
  -4  -1   1   99.69    7.80
   4  -1  -1  104.39    7.60
  -4  -1   1   99.59    7.60
   4   1   2    9.90    1.00
   4  -1   2    9.50    1.00
   4   1   3   45.60    3.40
   4   1   3   37.90    3.60
   4  -1   3   43.40    3.40
   4  -1   3   38.40    3.60
   4   1   4    8.60    1.40
   4   1   4    8.80    1.00
  -4   1  -4   10.60    1.80
   4  -1   4    8.20    1.00
  -4  -1  -4    7.40    1.70
   4  -1   4   10.20    1.50
  -4   1  -5   46.60    4.30
   4   1   5   35.40    3.30
   4   1   5   44.00    3.80
  -4  -1  -5   37.60    4.30
   4  -1   5   39.10    3.30
   4  -1   5   43.30    3.80
  -4   1  -6   27.30    3.50
   4   1   6   21.70    2.90
  -4  -1  -6   24.20    3.50
   4  -1   6   22.40    2.90
   4   1   7    6.00    1.90
  -4   1  -7    2.60    2.20
   4  -1   7    4.60    1.90
  -4  -1  -7    7.40    2.50
  -4   2  10    0.50    1.10
   4   2 -10    1.50    1.90
  -4  -2  10    1.40    1.10
   4  -2 -10   -0.30    1.90
  -4   2   9    5.00    1.00
   4   2  -9    9.70    2.10
  -4   2   9    8.40    1.40
  -4  -2   9    3.00    1.20
  -4  -2   9    6.40    1.50
   4  -2  -9    7.30    2.00
   4   2  -8   -0.90    0.60
  -4   2   8    0.00    0.70
   4   2  -8    1.20    1.20
  -4   2   8   -0.40    0.70
  -4  -2   8   -1.30    0.80
   4  -2  -8   -0.40    1.10
   4  -2  -8   -0.50    0.70
  -4  -2   8   -0.20    0.80
  -4   2   7   66.59    5.10
   4   2  -7   57.19    4.90
   4   2  -7   66.79    5.30
  -4   2   7   58.19    4.90
   4  -2  -7   60.29    5.00
  -4  -2   7   61.59    4.90
   4  -2  -7   54.69    5.30
  -4  -2   7   61.29    5.10
   4   2  -6   -0.20    0.80
  -4   2   6    0.20    0.50
  -4   2   6    0.10    0.60
   4   2  -6    0.60    0.50
  -4  -2   6    0.30    0.50
   4  -2  -6    0.20    0.80
  -4  -2   6    1.00    0.70
   4  -2  -6    0.80    0.60
   4   2  -5   14.80    1.80
   4   2  -5   17.60    1.80
  -4   2   5   14.90    1.70
  -4   2   5   14.20    1.50
   4  -2  -5   12.70    1.70
   4  -2  -5   14.90    1.70
  -4  -2   5   13.80    1.70
  -4  -2   5   15.80    1.50
   4   2  -4  144.79   10.80
   4   2  -4  153.98   11.00
  -4   2   4  133.69   10.70
  -4   2   4  145.69   10.90
   4  -2  -4  144.09   10.90
   4  -2  -4  142.09   10.80
  -4  -2   4  136.69   10.70
  -4  -2   4  129.09   10.90
  -4   2   3    2.60    0.70
   4   2  -3    2.20    0.50
  -4   2   3    1.70    0.50
  -4  -2   3    3.00    0.70
  -4  -2   3    2.10    0.40
   4  -2  -3    1.70    0.60
   4  -2  -3    0.70    0.60
   4   2  -2   62.89    5.00
  -4   2   2   59.69    5.00
   4  -2  -2   67.89    5.00
  -4  -2   2   67.69    5.00
   4  -2  -2   61.69    5.20
  -4  -2   2   64.99    5.20
  -4   2   1  142.09    9.90
   4   2  -1  120.89    9.80
   4  -2  -1  133.39    9.80
  -4  -2   1  134.69    9.80
  -4  -2   1  118.19   10.00
   4  -2  -1  126.09   10.00
   4  -2   0   22.20    2.10
   4   2   2    7.10    1.00
   4  -2   2    6.60    0.80
  -4   2  -3   26.70    2.80
   4   2   3   25.30    2.40
   4   2   3   25.00    2.10
   4  -2   3   26.90    2.50
   4  -2   3   24.70    2.20
  -4   2  -4   24.90    2.80
   4   2   4   24.90    2.50
   4  -2   4   22.10    2.10
   4  -2   4   28.90    2.80
   4   2   5   24.70    2.80
  -4   2  -5   20.80    3.00
  -4  -2  -5   25.00    3.20
   4  -2   5   24.00    2.20
   4  -2   5   29.20    3.00
   4   2   6    4.40    1.50
  -4   2  -6    3.40    2.00
  -4  -2  -6    3.40    2.00
   4  -2   6    5.80    1.60
   4   2   7    5.70    1.90
  -4   2  -7   10.00    2.70
   4  -2   7    7.40    2.00
  -4  -2  -7    5.10    2.50
   4   3 -10    1.00    1.90
  -4   3  10   -0.80    1.10
   4  -3 -10   -0.60    1.70
  -4  -3  10    0.60    1.20
   4   3  -9    4.10    1.60
  -4   3   9    4.10    0.90
  -4   3   9    5.10    1.30
   4  -3  -9    1.40    1.60
  -4  -3   9    4.70    1.30
  -4  -3   9    5.40    1.30
  -4   3   8   16.10    1.90
   4   3  -8   15.30    2.30
  -4   3   8   15.80    1.90
   4  -3  -8   12.10    1.80
  -4  -3   8   16.40    1.90
   4  -3  -8   15.40    2.40
  -4  -3   8   19.30    2.20
   4   3  -7   21.20    2.40
  -4   3   7   17.00    1.90
   4   3  -7   15.10    1.80
  -4   3   7   21.00    2.10
   4  -3  -7   18.50    2.40
   4  -3  -7   13.80    1.90
  -4  -3   7   19.30    2.20
  -4  -3   7   25.40    2.20
   4   3  -6   49.90    4.70
   4   3  -6   54.49    4.50
  -4   3   6   54.09    4.40
  -4   3   6   61.19    4.60
   4  -3  -6   55.29    4.60
  -4  -3   6   62.29    4.40
  -4  -3   6   48.30    4.60
   4  -3  -6   50.79    4.70
   4   3  -5    8.30    1.20
   4   3  -5   10.30    1.30
  -4   3   5    7.80    1.20
  -4   3   5    7.90    1.00
   4  -3  -5    7.00    1.20
   4  -3  -5    8.60    1.30
  -4  -3   5   10.30    1.30
  -4  -3   5    8.60    1.00
   4   3  -4   12.00    1.50
  -4   3   4   11.40    1.10
  -4   3   4    8.10    1.20
   4   3  -4    7.60    1.20
   4  -3  -4    8.10    1.20
   4  -3  -4   11.30    1.30
  -4  -3   4    9.50    1.30
  -4  -3   4   10.90    1.10
  -4   3   3   72.69    6.40
   4   3  -3   90.59    6.50
  -4   3   3   90.19    6.70
   4  -3  -3   86.69    6.50
  -4  -3   3   79.59    6.60
  -4  -3   3   84.39    6.40
   4  -3  -3   84.49    6.70
   4   3  -2  104.19    9.10
  -4   3   2  122.79    9.10
   4  -3  -2  128.29    9.10
  -4  -3   2  123.99    9.10
  -4  -3   2  112.89    9.30
   4  -3  -2  125.29    9.30
  -4   3   1   40.30    3.30
   4   3  -1   41.10    3.20
   4  -3  -1   39.30    3.20
   4  -3  -1   39.70    3.40
  -4  -3   1   39.90    3.40
  -4  -3   1   44.40    3.20
  -4   3   0    3.80    0.70
   4  -3   0    3.80    0.80
   4  -3   1   57.19    4.60
   4   3   2    5.10    0.90
   4  -3   2    5.60    0.70
   4  -3   2    4.30    0.80
   4   3   3   48.10    4.20
   4   3   3   50.19    3.90
  -4   3  -3   44.90    4.30
   4  -3   3   53.59    4.00
   4   3   4    2.00    0.90
  -4   3  -4    1.00    1.10
   4   3   4    0.40    0.30
   4  -3   4    0.40    0.50
   4  -3   4   -0.20    0.80
  -4   3  -5    2.10    1.40
   4   3   5    3.50    1.20
   4  -3   5    2.70    1.30
   4  -3   5    1.80    0.70
   4   3   6    5.60    1.50
  -4   3  -6    4.40    1.90
   4  -3   6    1.80    1.40
  -4   3  -7   -0.10    2.20
   4   3   7    2.30    1.70
   4  -3   7    0.20    1.60
  -4   4  10    0.70    1.10
   4   4 -10    3.60    2.10
   4  -4 -10   -0.70    1.80
  -4  -4  10    2.00    1.70
  -4  -4  10    3.40    1.40
  -4   4   9   60.09    5.50
   4   4  -9   79.79    6.30
  -4   4   9   51.69    5.40
  -4  -4   9   84.19    5.70
   4  -4  -9   72.09    6.30
  -4  -4   9   64.19    5.80
  -4   4   8    1.80    1.00
   4   4  -8    2.10    1.30
  -4   4   8    3.10    0.90
   4  -4  -8    1.40    1.00
  -4  -4   8    4.30    1.20
  -4  -4   8    4.10    1.10
   4  -4  -8    2.80    1.40
  -4   4   7   53.39    4.20
  -4   4   7   48.40    4.10
   4   4  -7   48.90    4.40
   4   4  -7   48.20    4.00
  -4  -4   7   49.40    4.10
  -4  -4   7   38.90    4.20
   4  -4  -7   47.20    4.50
   4  -4  -7   55.89    4.30
   4   4  -6    3.00    0.90
  -4   4   6    0.90    0.60
   4   4  -6    1.60    0.60
  -4   4   6    1.70    0.70
  -4  -4   6    1.40    0.60
   4  -4  -6    1.20    0.90
   4  -4  -6    0.90    0.70
  -4  -4   6    1.70    0.80
  -4   4   5    8.80    1.20
  -4   4   5    8.10    1.00
   4   4  -5    8.50    1.20
   4   4  -5    7.40    1.20
   4  -4  -5    8.60    1.30
  -4  -4   5    7.50    1.20
  -4  -4   5    8.20    1.00
   4  -4  -5    5.30    1.10
  -4   4   4   37.50    3.00
   4   4  -4   33.30    2.90
  -4   4   4   33.40    2.80
   4  -4  -4   36.10    3.00
  -4  -4   4   32.50    3.00
  -4  -4   4   32.40    2.70
   4  -4  -4   37.10    3.00
  -4   4   3   23.60    2.20
   4   4  -3   26.90    2.20
  -4  -4   3   25.80    2.40
   4  -4  -3   26.60    2.40
   4  -4  -3   27.50    2.30
  -4  -4   3   27.40    2.10
   4   4  -2   42.40    3.20
  -4   4   2   42.20    3.30
   4  -4  -2   39.70    3.20
  -4  -4   2   40.10    3.10
   4  -4  -2   38.50    3.40
  -4  -4   2   39.90    3.40
   4   4  -1   14.30    1.30
   4   4  -1   14.00    1.30
  -4   4   1   15.80    1.40
   4  -4  -1   15.10    1.60
   4  -4  -1   14.90    1.20
  -4  -4   1   15.00    1.50
   4   4   0   66.99    5.30
  -4   4   0   67.69    5.40
   4  -4   0   75.19    5.50
  -4  -4   0   65.99    5.40
  -4   4  -1   15.80    1.70
   4   4   1   14.90    1.50
   4  -4   1   16.50    1.60
   4  -4   1   14.60    1.40
   4   4   2    4.30    0.80
   4  -4   2    4.70    0.70
   4  -4   2    5.90    0.90
   4   4   3   12.00    1.50
   4   4   3   11.90    1.10
  -4   4  -3   11.30    1.60
   4  -4   3   11.10    1.20
  -4   4  -4   35.30    3.30
   4   4   4   31.70    3.00
   4  -4   4   27.50    2.60
   4  -4   4   30.80    3.00
   4   4   5   45.90    4.20
  -4   4  -5   48.30    4.60
   4  -4   5   47.90    4.30
   4  -4   5   45.50    3.90
   4   4   6    1.00    1.30
  -4   4  -6    2.50    1.80
   4  -4   6    1.70    0.90
   4  -4   6    1.40    1.40
   4   4   7   -1.20    1.50
  -4   4  -7   -0.90    2.10
   4  -4   7   -3.80    1.40
  -4   5  10    0.10    1.10
   4   5 -10    0.90    1.90
  -4  -5  10    1.60    1.50
   4  -5 -10    0.20    1.80
  -4  -5  10   -1.30    1.20
  -4   5   9   51.89    4.30
  -4   5   9   44.90    4.30
   4   5  -9   48.60    5.10
  -4  -5   9   51.59    4.60
   4  -5  -9   40.00    4.90
  -4  -5   9   54.19    4.40
  -4   5   8    0.00    0.70
  -4   5   8    1.30    0.80
  -4   5   8    0.60    0.60
   4   5  -8    0.40    1.20
   4  -5  -8    1.20    1.20
  -4  -5   8    1.50    1.10
   4  -5  -8   -0.60    0.90
  -4  -5   8   -0.30    0.90
  -4   5   7    2.80    0.90
  -4   5   7    4.30    0.90
   4   5  -7    2.50    0.70
   4   5  -7    3.30    1.10
   4  -5  -7    2.40    1.20
  -4  -5   7    5.90    1.20
  -4  -5   7    1.50    0.80
   4  -5  -7    3.00    1.00
   4   5  -6    1.30    0.60
  -4   5   6    1.40    0.70
  -4   5   6    0.30    0.60
   4   5  -6    1.60    0.80
  -4  -5   6    1.00    0.80
  -4  -5   6    1.50    0.60
   4  -5  -6    0.00    0.90
   4  -5  -6    0.20    0.70
  -4   5   5    9.60    1.30
   4   5  -5    9.00    1.20
  -4   5   5    9.20    1.10
   4   5  -5    8.80    1.20
   4  -5  -5    9.50    1.30
  -4  -5   5    9.80    1.30
  -4  -5   5    8.30    1.00
   4  -5  -5    6.70    1.20
  -4   5   4   12.70    1.30
   4   5  -4   15.30    1.60
   4  -5  -4   12.80    1.50
  -4  -5   4   14.40    1.60
  -4  -5   4   14.00    1.30
   4  -5  -4   13.90    1.60
  -4   5   3  292.37   22.30
   4   5  -3  300.07   22.30
  -4  -5   3  283.47   22.40
   4  -5  -3  300.77   22.40
   4  -5  -3  307.57   22.30
  -4  -5   3  284.27   22.20
   4   5  -2    7.90    0.80
  -4   5   2    5.90    0.80
   4  -5  -2    5.80    0.70
  -4  -5   2    6.20    1.00
   4  -5  -2    6.20    1.00
  -4   5   1  423.66   31.40
   4   5  -1  370.16   31.30
   4   5  -1  407.66   31.30
   4  -5  -1  453.05   31.50
  -4  -5   1  415.56   31.50
   4  -5  -1  431.46   31.20
   4   5   0  160.68   12.10
  -4   5   0  161.48   12.20
  -4  -5   0  145.99   12.10
   4  -5   0  168.08   12.20
   4   5   1    0.40    0.60
  -4   5  -1    1.60    0.70
   4   5   1    1.20    0.50
   4  -5   1    0.70    0.40
   4  -5   1    1.20    0.50
  -4   5  -2   27.40    3.00
   4   5   2   33.20    2.80
   4  -5   2   37.60    2.70
   4  -5   2   30.40    2.80
  -4  -5  -2   34.10    3.10
  -4   5  -3  103.99    8.60
   4   5   3  107.39    8.50
   4   5   3  103.29    8.20
   4  -5   3  111.39    8.30
  -4  -5  -3  116.09    8.70
   4   5   4    7.10    1.20
  -4   5  -4    0.20    1.00
   4  -5   4    0.20    0.90
   4  -5   4    1.70    0.60
  -4   5  -5    1.20    1.30
   4   5   5    2.20    1.10
   4  -5   5    1.10    0.70
   4  -5   5   -0.40    1.00
   4   5   6   14.80    2.20
  -4   5  -6   13.00    2.50
   4  -5   6   12.80    2.20
   4  -5   6   13.60    1.70
   4   5   7    0.60    1.60
   4   5   7    0.10    1.40
  -4   5  -7   -0.50    2.20
   4  -5   7   -1.00    1.60
   4   6 -10   -0.40    1.90
  -4   6  10    0.30    1.10
  -4  -6  10    0.90    1.50
   4  -6 -10    0.50    1.90
  -4  -6  10   -1.50    1.20
  -4   6   9    1.70    1.00
  -4   6   9   -0.60    0.90
   4   6  -9    2.00    1.60
   4  -6  -9    1.00    1.50
  -4  -6   9    1.80    1.30
  -4  -6   9   -0.20    1.10
   4  -6  -9   -1.40    1.40
   4   6  -8    1.10    1.20
  -4   6   8    3.30    1.00
   4  -6  -8    3.00    1.50
  -4  -6   8    1.30    0.90
  -4  -6   8    0.50    1.00
   4  -6  -8    2.80    1.20
   4   6  -7   51.49    4.50
  -4   6   7   53.99    4.60
   4   6  -7   58.29    4.90
  -4   6   7   58.19    4.60
   4  -6  -7   58.59    4.80
  -4  -6   7   59.99    4.60
  -4  -6   7   48.00    4.80
   4  -6  -7   58.49    5.10
   4   6  -6   23.70    2.60
   4   6  -6   25.00    2.30
  -4   6   6   22.40    2.20
  -4  -6   6   23.40    2.20
   4  -6  -6   23.80    2.50
   4  -6  -6   28.20    2.70
  -4  -6   6   27.60    2.70
  -4   6   5   13.00    1.30
   4   6  -5   12.30    1.40
   4  -6  -5   10.90    1.50
  -4  -6   5    9.50    1.20
   4  -6  -5   11.70    1.50
  -4  -6   5    9.30    1.40
  -4   6   4   -0.10    0.40
   4   6  -4    0.90    0.50
  -4  -6   4    0.50    0.40
  -4  -6   4    0.30    0.60
   4  -6  -4    0.30    0.60
   4  -6  -4    0.50    0.60
  -4   6   3    3.50    0.60
   4   6  -3    5.10    0.70
   4  -6  -3    3.30    0.80
  -4  -6   3    2.50    0.70
   4  -6  -3    2.90    0.60
  -4   6   2   36.20    3.00
   4   6  -2   39.50    3.00
  -4  -6   2   36.20    3.10
   4  -6  -2   35.70    2.90
   4  -6  -2   36.30    3.20
   4   6  -1  268.87   19.50
  -4   6   1  265.77   19.60
   4   6  -1  236.18   19.40
  -4   6   1  240.88   19.50
   4  -6  -1  285.87   19.70
  -4  -6   1  256.07   19.60
  -4   6   0  214.28   17.50
  -4   6   0  255.57   17.50
   4   6   0  231.78   17.40
  -4  -6   0  212.68   17.50
   4  -6   0  236.48   17.50
   4   6   1    0.70    0.50
   4   6   1    0.40    0.60
  -4   6  -1    0.30    0.70
   4  -6   1    0.10    0.40
  -4  -6  -1    0.80    0.70
   4  -6   1    0.60    0.50
   4   6   2    1.60    0.70
   4   6   2    1.70    0.80
  -4   6  -2    4.30    1.00
   4  -6   2    2.70    0.50
   4  -6   2    0.90    0.60
  -4  -6  -2    1.10    0.90
   4   6   3   13.30    1.80
   4   6   3   16.80    1.80
   4   6   3   16.20    1.40
  -4   6  -3   17.00    1.90
   4  -6   3   14.90    1.60
  -4  -6  -3   20.10    2.20
  -4   6  -4  229.28   17.60
   4   6   4  225.88   17.40
   4   6   4  208.88   17.50
   4  -6   4  233.78   17.30
   4  -6   4  226.78   17.50
  -4  -6  -4  236.88   17.70
  -4   6  -5   67.29    5.50
   4   6   5   60.09    5.10
   4   6   5   54.99    5.20
   4  -6   5   52.69    4.80
   4  -6   5   63.09    5.20
   4   6   6   -0.20    1.30
  -4   6  -6    0.40    1.60
   4   6   6    0.70    1.20
   4  -6   6   -1.70    1.30
   4  -6   6    0.20    0.90
   4   6   7    1.20    1.40
  -4   6  -7   -1.80    2.10
   4   6   7    1.20    1.60
   4  -6   7    1.00    1.70
  -4   7  10    3.30    1.30
   4   7 -10    8.70    2.50
  -4  -7  10    6.20    1.90
   4  -7 -10    7.70    2.50
  -4  -7  10    4.60    1.60
  -4   7   9   10.40    1.70
   4   7  -9   11.50    2.40
  -4  -7   9   15.60    2.00
   4  -7  -9   13.80    2.50
  -4  -7   9   15.10    2.20
   4  -7  -9    7.90    2.10
  -4   7   8   90.69    8.10
  -4   7   8  103.29    8.30
   4   7  -8  104.99    8.80
  -4  -7   8  106.79    8.40
  -4  -7   8  112.19    8.70
   4  -7  -8  132.39    9.00
   4  -7  -8  104.49    8.70
   4   7  -7   21.80    2.40
  -4   7   7   20.60    2.00
  -4   7   7   16.60    1.80
   4   7  -7   22.70    2.50
   4   7  -7   16.50    1.90
   4  -7  -7   17.40    2.30
  -4  -7   7   23.60    2.20
  -4  -7   7   23.10    2.50
   4  -7  -7   25.40    2.60
   4   7  -6    9.20    1.40
  -4   7   6    6.30    1.10
   4   7  -6    9.20    1.30
   4   7  -6    7.90    1.20
  -4  -7   6    9.50    1.10
  -4  -7   6    8.20    1.40
   4  -7  -6    4.90    1.20
   4  -7  -6    7.80    1.40
  -4   7   5    0.50    0.50
   4   7  -5   -0.10    0.60
  -4  -7   5    0.40    0.50
   4  -7  -5    1.40    0.70
   4  -7  -5    0.50    0.70
  -4  -7   5    1.10    0.80
   4   7  -4    1.70    0.50
  -4   7   4    1.00    0.50
   4  -7  -4    1.30    0.60
  -4  -7   4    0.70    0.40
   4  -7  -4    1.60    0.70
  -4  -7   4    1.90    0.70
  -4   7   3   29.50    2.40
   4   7  -3   29.00    2.40
  -4  -7   3   28.70    2.60
   4  -7  -3   28.70    2.60
   4  -7  -3   28.00    2.40
   4   7  -2  165.38   12.20
   4   7  -2  165.58   12.10
  -4   7   2  166.48   12.30
   4  -7  -2  170.08   12.40
  -4  -7   2  145.69   12.40
   4  -7  -2  150.98   12.20
  -4   7   1    3.60    0.70
  -4   7   1    6.70    0.80
   4   7  -1    5.40    0.60
   4   7  -1    5.10    0.70
  -4  -7   1    4.00    0.80
   4  -7  -1    5.00    0.90
   4   7   0   -0.30    0.40
  -4   7   0    0.50    0.40
  -4   7   0    0.60    0.60
  -4  -7   0    0.30    0.40
  -4  -7   0   -0.10    0.70
   4  -7   0   -0.10    0.40
   4  -7   0    0.40    0.50
  -4   7  -1   52.79    4.70
   4   7   1   59.99    4.50
   4   7   1   55.39    4.60
   4  -7   1   58.99    4.60
   4  -7   1   60.29    4.60
  -4  -7  -1   57.29    4.90
  -4   7  -2    5.10    1.10
   4   7   2    4.60    1.00
   4   7   2    4.20    0.80
  -4  -7  -2    7.80    1.40
   4  -7   2    5.70    0.80
   4  -7   2    4.60    0.80
   4   7   3   13.10    1.70
  -4   7  -3   13.60    1.90
   4   7   3   13.70    1.20
   4   7   3   11.50    1.50
  -4   7  -3   11.70    1.60
   4  -7   3   12.60    1.40
  -4  -7  -3   15.20    2.00
   4   7   4   20.50    2.30
  -4   7  -4   17.10    2.30
   4   7   4   20.20    2.10
  -4  -7  -4   20.70    2.50
   4  -7   4   18.50    1.90
   4  -7   4   17.50    2.20
  -4   7  -5   71.79    6.40
   4   7   5   74.19    6.20
   4   7   5   68.19    6.20
   4  -7   5   77.89    6.00
  -4  -7  -5   78.99    6.50
   4  -7   5   71.69    6.40
  -4   7  -6    4.40    1.80
   4   7   6    4.60    1.60
   4   7   6    5.90    1.60
   4  -7   6    2.60    1.50
   4  -7   6    3.80    1.10
   4   7   7    0.90    1.50
  -4   7  -7    2.20    2.30
   4   7   7    1.60    1.50
   4  -7   7    1.40    1.70
  -4   8  10   19.30    2.30
   4   8 -10   18.40    3.20
  -4  -8  10   16.50    2.70
  -4  -8  10   17.00    2.40
   4  -8 -10    9.10    2.90
  -4   8   9    1.00    1.00
   4   8  -9   -0.60    1.40
   4  -8  -9    1.20    1.60
  -4  -8   9    2.80    1.50
  -4  -8   9    0.90    1.10
   4  -8  -9   -1.20    1.50
  -4   8   8    1.20    0.90
  -4   8   8    1.40    0.70
   4   8  -8    0.20    1.20
   4  -8  -8    1.40    1.20
  -4  -8   8   -1.60    1.10
  -4  -8   8    0.90    0.90
   4  -8  -8    1.50    1.40
  -4   8   7   15.60    1.60
  -4   8   7   18.50    2.00
   4   8  -7   21.10    2.40
   4   8  -7   20.70    2.20
   4   8  -7   11.50    1.70
   4  -8  -7   19.60    2.30
  -4  -8   7   20.10    2.00
  -4  -8   7   19.30    2.20
   4  -8  -7   16.40    2.30
  -4   8   6   -0.30    0.60
   4   8  -6    0.50    0.80
   4   8  -6    2.40    0.80
   4   8  -6    1.70    0.70
  -4  -8   6   -0.50    0.60
   4  -8  -6    1.80    0.90
  -4  -8   6   -0.50    0.70
   4  -8  -6    0.10    0.90
   4   8  -5    9.70    1.30
  -4   8   5    9.50    1.20
   4   8  -5   11.50    1.30
  -4  -8   5    9.90    1.10
  -4  -8   5    8.70    1.40
   4  -8  -5    6.80    1.30
   4  -8  -5    9.80    1.40
  -4   8   4    1.70    0.50
   4   8  -4    1.30    0.60
   4  -8  -4    2.30    0.70
  -4  -8   4    1.20    0.40
  -4  -8   4    1.70    0.70
   4  -8  -4    2.80    0.80
   4   8  -3   68.79    5.60
  -4   8   3   74.29    5.60
   4   8  -3   71.39    5.50
   4  -8  -3   73.19    5.80
   4  -8  -3   72.09    5.60
  -4  -8   3   67.49    5.70
   4   8  -2  158.88   11.50
  -4   8   2  148.09   11.60
   4   8  -2  154.18   11.60
  -4  -8   2  149.29   11.70
   4  -8  -2  147.69   11.70
  -4   8   1  130.89   10.70
   4   8  -1  139.29   10.70
   4   8  -1  138.09   10.60
  -4   8   1  156.18   10.80
   4  -8  -1  150.78   10.80
  -4  -8   1  131.79   11.00
  -4  -8   1  132.09   10.80
  -4   8   0   15.00    1.50
  -4   8   0   13.70    1.60
   4   8   0   14.90    1.40
  -4  -8   0   16.70    1.90
   4  -8   0   14.60    1.40
   4  -8   0   14.50    1.60
  -4  -8   0   13.60    1.40
   4   8   1    2.50    0.70
  -4   8  -1    2.20    0.80
   4  -8   1    1.40    0.50
  -4  -8  -1   -0.10    0.80
   4  -8   1    0.90    0.60
  -4  -8  -1    1.70    0.50
  -4   8  -2   13.60    1.90
   4   8   2   14.80    1.50
   4   8   2   15.20    1.70
   4  -8   2   13.70    1.50
  -4  -8  -2   15.90    2.00
   4  -8   2   14.60    1.50
   4   8   3    3.60    1.10
  -4   8  -3    4.40    1.00
  -4   8  -3    3.60    1.20
   4   8   3    5.40    1.10
   4   8   3    5.10    0.60
   4  -8   3    4.50    0.80
  -4  -8  -3    5.30    1.30
   4   8   4   89.79    7.60
   4   8   4   98.39    7.60
  -4   8  -4   91.99    7.70
  -4  -8  -4  104.79    8.00
   4  -8   4   90.89    7.40
   4  -8   4   93.79    7.70
   4   8   5   11.40    1.80
  -4   8  -5   11.20    2.00
   4   8   5   11.40    1.90
  -4  -8  -5   11.40    2.10
   4  -8   5   10.00    1.90
   4  -8   5   11.90    1.60
   4   8   6   11.40    2.00
  -4   8  -6   10.10    2.30
   4   8   6   10.00    1.90
   4  -8   6   10.90    1.60
   4  -8   6   14.40    2.30
   4   8   7   -0.50    1.50
   4   8   7   -0.60    1.40
   4  -8   7    1.40    1.70
   4   9 -10   22.60    3.40
  -4   9  10   20.20    2.50
  -4  -9  10   17.10    2.50
  -4  -9  10   21.40    3.00
   4  -9 -10   18.30    3.40
  -4   9   9    3.10    1.10
   4   9  -9    5.20    1.90
  -4  -9   9    3.50    1.40
   4  -9  -9    5.90    2.10
  -4  -9   9    5.70    1.70
   4  -9  -9    3.60    1.90
  -4   9   8    1.10    0.90
   4   9  -8    1.50    1.30
  -4   9   8    1.50    0.70
   4  -9  -8    3.30    1.50
  -4  -9   8    4.30    1.40
   4  -9  -8    2.30    1.40
  -4  -9   8    2.80    1.10
  -4   9   7    7.30    1.10
   4   9  -7    5.70    1.30
  -4   9   7    5.20    0.80
   4   9  -7    8.80    1.50
   4   9  -7    4.70    0.90
   4  -9  -7    5.20    1.50
   4  -9  -7    5.50    1.40
  -4  -9   7    3.40    1.30
  -4  -9   7    3.70    1.10
   4   9  -6    0.10    0.50
   4   9  -6    0.10    0.80
  -4   9   6    0.40    0.60
   4   9  -6    0.70    0.90
   4  -9  -6    0.30    0.90
  -4  -9   6   -1.00    0.80
   4  -9  -6    1.00    0.90
  -4  -9   6    0.30    0.70
   4   9  -5    1.30    0.70
  -4   9   5    0.60    0.60
   4   9  -5    0.00    0.60
   4  -9  -5    0.30    0.80
   4  -9  -5   -0.30    0.70
  -4  -9   5    0.20    0.50
  -4  -9   5    1.60    0.80
  -4   9   4    3.80    0.70
   4   9  -4    4.80    0.80
   4   9  -4    3.70    0.70
   4  -9  -4    3.50    0.90
  -4  -9   4    3.90    0.90
   4  -9  -4    3.70    0.90
  -4  -9   4    4.00    0.60
   4   9  -3   28.80    2.30
  -4   9   3   26.10    2.30
   4   9  -3   24.70    2.20
   4  -9  -3   28.00    2.30
   4  -9  -3   27.30    2.50
  -4  -9   3   26.90    2.50
  -4   9   2   38.10    3.10
  -4   9   2   36.50    3.20
   4   9  -2   41.20    3.10
   4   9  -2   40.00    3.20
   4  -9  -2   37.90    3.30
  -4  -9   2   38.30    3.30
   4   9  -1  106.09    7.60
  -4   9   1   96.99    7.70
   4   9  -1   99.89    7.60
  -4   9   1   88.79    7.70
  -4  -9   1  103.19    8.00
   4  -9  -1   94.49    7.60
  -4  -9   1   96.99    7.80
   4  -9  -1  106.19    7.80
  -4   9   0   60.89    5.20
  -4   9   0   68.79    5.20
   4   9   0   63.49    5.10
  -4  -9   0   60.39    5.20
   4  -9   0   70.89    5.30
  -4  -9   0   70.69    5.60
   4  -9   0   64.99    5.10
  -4   9  -1   -0.40    0.70
   4   9   1   -0.20    0.50
  -4  -9  -1   -0.50    0.40
  -4  -9  -1    0.00    0.80
   4  -9   1    0.90    0.40
   4  -9   1    0.40    0.50
  -4   9  -2   37.60    3.70
   4   9   2   44.70    3.40
   4   9   2   42.50    3.50
  -4  -9  -2   38.90    3.80
   4  -9   2   39.20    3.30
   4  -9   2   37.50    3.30
  -4   9  -3    0.00    1.10
   4   9   3    2.80    0.90
   4   9   3    0.80    0.90
  -4   9  -3    0.90    0.80
  -4  -9  -3    1.60    1.20
   4  -9   3    1.80    0.60
   4   9   4    3.40    1.20
  -4   9  -4    3.20    1.50
  -4   9  -4    1.80    1.10
   4   9   4    4.50    1.10
   4  -9   4    2.00    0.80
  -4  -9  -4    2.70    1.30
   4   9   5   12.80    1.90
  -4   9  -5   13.70    2.10
   4   9   5   13.00    2.10
  -4  -9  -5   17.20    2.50
   4  -9   5   14.70    1.80
   4  -9   5   16.80    2.40
  -4   9  -6   11.30    3.20
   4   9   6   10.00    2.00
   4   9   6    8.30    1.80
   4  -9   6    8.70    1.50
   4  -9   6    7.20    2.10
   4   9   7    4.50    1.70
   4   9   7    2.70    1.70
   4  -9   7    0.10    1.80
   4  -9   7    3.90    1.50
   4  10 -10    3.10    2.20
  -4  10  10   -0.40    1.10
  -4 -10  10    3.00    1.90
  -4 -10  10    1.00    1.30
   4 -10 -10   -0.10    1.90
  -4  10   9   -0.10    1.00
   4  10  -9    0.10    1.60
   4 -10  -9    1.10    1.80
   4 -10  -9    0.70    1.80
  -4 -10   9    1.30    1.50
  -4 -10   9   -0.30    1.20
  -4  10   8   32.00    2.90
  -4  10   8   31.40    3.20
   4  10  -8   42.80    3.80
   4  10  -8   40.10    3.90
   4 -10  -8   24.00    3.50
   4 -10  -8   30.60    3.80
  -4 -10   8   41.70    3.70
  -4 -10   8   39.00    3.30
   4  10  -7   23.20    2.60
  -4  10   7   21.80    2.00
  -4  10   7   26.60    2.30
   4  10  -7   25.90    2.70
  -4 -10   7   24.10    2.40
   4 -10  -7   23.20    2.80
  -4 -10   7   24.00    2.70
   4 -10  -7   12.50    2.40
  -4  10   6   -0.60    0.40
  -4  10   6   -0.40    0.60
   4  10  -6    0.20    0.80
   4  10  -6   -1.30    0.70
   4 -10  -6    0.80    1.00
  -4 -10   6   -0.70    0.60
   4 -10  -6   -0.10    0.90
  -4 -10   6   -0.80    0.90
   4  10  -5   -0.40    0.60
   4  10  -5    1.00    0.70
  -4  10   5    0.80    0.60
   4 -10  -5   -0.20    0.80
  -4 -10   5    0.30    0.70
  -4 -10   5    0.20    0.50
   4 -10  -5   -0.70    0.80
  -4  10   4    0.40    0.50
   4  10  -4   -0.70    0.50
  -4  10   4   -0.20    0.40
   4  10  -4   -0.30    0.50
   4 -10  -4   -0.40    0.70
   4 -10  -4   -0.40    0.60
  -4 -10   4    0.20    0.70
  -4  10   3  237.98   19.50
   4  10  -3  263.47   19.60
  -4  10   3  280.27   19.50
   4  10  -3  250.77   19.50
  -4 -10   3  267.47   19.70
   4 -10  -3  270.87   19.70
   4 -10  -3  234.78   19.50
  -4  10   2    8.10    1.10
   4  10  -2   10.20    1.10
   4  10  -2   11.50    1.00
  -4  10   2   10.90    1.20
  -4 -10   2    7.70    1.50
  -4 -10   2    8.10    1.20
   4 -10  -2    9.10    1.30
  -4  10   1    1.70    0.70
  -4  10   1    2.50    0.60
   4  10  -1    2.90    0.60
   4  10  -1    3.30    0.50
  -4 -10   1    2.80    0.80
   4 -10  -1    2.60    0.60
   4 -10  -1    2.10    0.70
  -4 -10   1    3.00    1.00
  -4  10   0  151.48   12.30
  -4  10   0  169.88   12.30
   4  10   0  164.08   12.20
   4 -10   0  166.58   12.40
   4 -10   0  166.38   12.30
  -4 -10   0  164.28   12.30
  -4 -10   0  135.59   12.50
   4  10   1    0.90    0.60
  -4  10  -1    0.70    0.80
  -4 -10  -1    0.00    0.40
   4 -10   1    0.30    0.60
  -4 -10  -1   -0.60    0.80
   4 -10   1    0.30    0.40
   4  10   2    8.70    1.10
   4  10   2    9.10    1.30
  -4  10  -2    9.60    1.60
  -4 -10  -2    7.80    1.60
   4 -10   2    8.10    1.10
   4 -10   2    7.80    1.00
  -4  10  -3    2.30    1.20
   4  10   3    1.70    1.00
  -4  10  -3    2.30    0.80
   4  10   3    3.50    0.90
   4 -10   3    2.10    0.70
  -4 -10  -3    2.60    1.30
  -4  10  -4   43.30    4.50
   4  10   4   44.50    4.10
   4  10   4   47.80    4.00
  -4  10  -4   36.20    4.00
   4 -10   4   48.30    3.90
  -4 -10  -4   51.19    4.50
  -4  10  -5    0.60    1.50
   4  10   5    1.80    1.20
   4  10   5    1.20    1.20
  -4 -10  -5    2.30    1.60
   4 -10   5    0.30    0.90
   4 -10   5    2.00    1.30
   4  10   6    1.60    1.50
   4  10   6    5.30    1.50
   4 -10   6    1.50    1.60
   4 -10   6    2.10    1.20
   4  10   7    5.40    1.80
   4  10   7    2.80    1.70
   4 -10   7    3.50    1.60
   4 -10   7    5.00    2.20
  -4  11  10   -0.50    1.10
   4  11 -10    1.20    2.00
  -4 -11  10   -0.30    1.70
  -4 -11  10    1.00    1.40
   4 -11 -10   -0.40    2.00
  -4  11   9    3.30    1.20
   4  11  -9    4.50    1.90
  -4 -11   9    1.70    1.70
   4 -11  -9    4.30    2.20
  -4 -11   9    4.10    1.50
   4 -11  -9    3.70    1.90
   4  11  -8   14.20    2.10
  -4  11   8   11.40    1.60
  -4  11   8    8.90    1.30
   4  11  -8    9.20    2.00
  -4 -11   8   12.60    1.70
   4 -11  -8    7.50    2.00
   4 -11  -8    4.20    1.80
  -4 -11   8   11.90    2.10
   4  11  -7    4.20    1.30
  -4  11   7    3.90    1.00
  -4  11   7    3.60    0.80
   4  11  -7    3.00    1.20
   4 -11  -7    3.80    1.40
  -4 -11   7    3.30    1.20
  -4 -11   7    3.10    1.00
   4 -11  -7    3.40    1.40
   4  11  -6   54.19    5.30
   4  11  -6   59.39    5.40
  -4  11   6   70.19    5.10
  -4  11   6   61.29    5.20
   4 -11  -6   73.39    5.70
  -4 -11   6   67.99    5.60
   4 -11  -6   68.49    5.70
  -4 -11   6   65.89    5.20
  -4  11   5   14.90    1.70
   4  11  -5   14.10    1.80
  -4  11   5   16.60    1.40
   4  11  -5   15.00    1.80
   4 -11  -5   12.50    1.80
  -4 -11   5   14.70    1.50
   4 -11  -5   18.00    2.10
  -4 -11   5   15.50    1.90
   4  11  -4    0.10    0.60
   4  11  -4    0.00    0.50
  -4  11   4    0.60    0.50
  -4  11   4    0.10    0.50
  -4 -11   4   -0.40    0.60
   4 -11  -4   -0.70    0.60
   4 -11  -4    0.20    0.80
  -4  11   3   77.59    5.70
  -4  11   3   71.79    5.80
   4  11  -3   69.89    5.80
   4  11  -3   69.79    5.70
   4 -11  -3   72.69    5.80
  -4 -11   3   81.09    6.00
   4 -11  -3   73.09    6.00
   4  11  -2  254.07   17.80
   4  11  -2  240.58   17.90
  -4  11   2  231.58   17.90
  -4  11   2  250.27   18.00
   4 -11  -2  214.28   17.90
  -4 -11   2  225.38   18.10
   4 -11  -2  245.78   18.10
  -4 -11   2  224.98   18.30
   4  11  -1   49.70    4.20
  -4  11   1   49.10    4.20
  -4  11   1   49.10    4.30
   4  11  -1   55.69    4.10
   4 -11  -1   52.59    4.20
  -4 -11   1   50.49    4.30
  -4 -11   1   58.39    4.70
   4 -11  -1   55.19    4.40
  -4  11   0    3.00    0.90
  -4  11   0    2.70    0.70
   4  11   0    3.10    0.60
  -4 -11   0    4.00    0.80
   4 -11   0    4.80    0.70
   4 -11   0    1.90    0.80
  -4 -11   0    2.40    1.00
   4  11   1   26.40    2.50
  -4  11  -1   26.10    2.70
  -4 -11  -1   31.10    3.00
   4 -11   1   28.30    2.40
   4 -11   1   29.50    2.50
  -4 -11  -1   27.90    2.40
   4  11   2   14.90    1.70
   4  11   2   14.90    1.50
  -4  11  -2   15.20    2.00
   4 -11   2   15.00    1.60
  -4 -11  -2   12.80    2.00
   4 -11   2   11.70    1.40
  -4  11  -3   59.19    5.40
   4  11   3   75.69    5.50
   4  11   3   69.89    5.60
  -4  11  -3   66.99    5.90
  -4 -11  -3   75.59    6.10
   4 -11   3   63.59    5.40
  -4  11  -4   14.20    2.20
   4  11   4   12.30    2.00
   4  11   4   12.50    1.70
   4 -11   4   10.60    1.50
  -4 -11  -4   11.40    2.20
   4  11   5   38.20    4.00
   4  11   5   47.40    4.20
  -4 -11  -5   45.00    4.60
   4 -11   5   43.40    4.00
   4 -11   5   44.90    4.30
   4  11   6   43.20    4.40
   4  11   6   49.99    4.40
   4 -11   6   40.20    4.70
   4 -11   6   42.80    4.20
   4  11   7    1.00    1.70
   4  11   7    0.40    1.60
   4 -11   7    1.00    2.10
   4 -11   7    0.50    1.40
  -4  12   9   15.20    2.10
   4  12  -9   16.90    2.80
  -4 -12   9   19.60    2.70
  -4 -12   9   16.60    2.20
   4 -12  -9   10.10    2.70
   4 -12  -9   10.60    2.60
  -4  12   8   13.20    1.80
   4  12  -8   18.90    2.40
   4  12  -8   17.00    2.40
  -4  12   8   14.40    1.60
  -4 -12   8   12.50    2.20
  -4 -12   8   12.80    2.00
   4 -12  -8   14.60    2.50
   4 -12  -8    8.20    2.20
  -4  12   7   -0.30    0.60
  -4  12   7    0.30    0.80
   4  12  -7    0.80    1.10
   4  12  -7   -0.80    1.00
  -4 -12   7   -1.30    1.00
  -4 -12   7   -1.60    0.80
   4 -12  -7    0.40    1.20
   4 -12  -7    1.80    1.40
   4  12  -6   72.99    6.50
   4  12  -6   80.09    6.50
  -4  12   6   85.79    6.40
  -4  12   6   83.89    6.20
  -4 -12   6   78.49    6.30
   4 -12  -6   72.59    6.60
   4 -12  -6   85.69    6.80
  -4 -12   6   71.99    6.60
   4  12  -5    0.70    0.70
   4  12  -5   -0.70    0.70
  -4  12   5    0.00    0.50
  -4  12   5   -0.20    0.60
  -4 -12   5   -1.20    0.70
   4 -12  -5    0.30    0.90
   4 -12  -5   -0.40    0.90
  -4 -12   5    0.00    0.50
   4  12  -4   11.60    1.50
  -4  12   4   11.10    1.40
   4  12  -4   14.40    1.50
  -4  12   4   14.70    1.40
   4 -12  -4   14.40    1.60
  -4 -12   4   13.90    1.70
   4 -12  -4   15.60    1.90
  -4  12   3    7.70    1.00
   4  12  -3    8.70    1.00
   4  12  -3    8.30    1.10
  -4  12   3    7.00    1.00
   4 -12  -3    8.10    1.00
   4 -12  -3    6.20    1.00
  -4 -12   3    7.80    1.20
   4 -12  -3    6.40    1.30
  -4  12   2    1.10    0.60
   4  12  -2   -0.10    0.50
   4  12  -2    0.60    0.50
  -4  12   2    0.40    0.50
  -4 -12   2    0.80    0.90
   4 -12  -2    0.80    0.80
   4 -12  -2    0.90    0.50
  -4 -12   2    1.10    0.70
  -4  12   1   31.70    2.80
   4  12  -1   31.60    2.60
   4  12  -1   31.80    2.50
  -4  12   1   26.50    2.70
   4 -12  -1   34.30    2.70
  -4 -12   1   30.90    2.80
  -4 -12   1   26.20    3.10
   4 -12  -1   32.60    2.90
   4  12   0   14.30    1.40
  -4  12   0   12.50    1.60
  -4  12   0   11.50    1.60
  -4 -12   0   11.90    1.50
   4 -12   0   15.30    1.40
  -4 -12   0   18.70    2.20
   4 -12   0   14.80    1.60
  -4  12  -1    2.20    1.00
   4  12   1    5.50    0.90
  -4 -12  -1    5.10    0.80
   4 -12   1    4.90    1.00
  -4 -12  -1    3.50    1.20
   4 -12   1    5.00    0.80
  -4  12  -2    1.10    1.10
   4  12   2    0.40    0.80
   4 -12   2    1.30    0.60
  -4 -12  -2    2.70    1.20
   4 -12   2    1.20    0.80
   4  12   3    5.20    1.20
  -4  12  -3    4.90    1.50
   4  12   3    4.00    1.00
   4 -12   3    3.60    0.90
  -4 -12  -3    3.90    1.50
   4  12   4   16.10    1.90
  -4  12  -4   20.30    2.70
   4  12   4   15.20    2.10
  -4 -12  -4   17.20    2.60
   4 -12   4   14.50    1.80
   4  12   5   16.40    2.10
  -4  12  -5   18.60    3.00
  -4 -12  -5   14.60    2.70
   4 -12   5   12.70    1.90
   4 -12   5   15.10    2.40
   4  12   6  189.38   15.20
   4  12   6  196.28   15.40
  -4 -12  -6  198.88   15.90
   4 -12   6  185.58   15.10
   4 -12   6  203.28   15.60
  -4  13   9   12.30    1.90
   4  13  -9   15.00    2.70
   4  13  -9   12.60    2.50
  -4 -13   9   15.70    2.50
  -4 -13   9   13.40    2.10
   4 -13  -9    8.60    2.40
   4 -13  -9    8.80    2.70
   4  13  -8    2.10    1.50
  -4  13   8    1.70    1.00
  -4  13   8    0.80    0.80
   4  13  -8    0.80    1.40
   4 -13  -8    1.30    1.60
  -4 -13   8    0.30    1.10
  -4 -13   8   -0.10    1.40
   4 -13  -8    0.20    1.70
   4  13  -7   23.30    2.70
   4  13  -7   28.20    2.80
  -4  13   7   21.20    2.10
  -4  13   7   22.20    2.40
  -4 -13   7   21.20    2.70
   4 -13  -7   20.50    2.80
  -4 -13   7   20.10    2.20
   4 -13  -7   18.70    2.80
   4  13  -6   -0.50    0.90
  -4  13   6   -0.60    0.60
   4  13  -6    1.70    1.00
  -4  13   6    0.60    0.60
   4 -13  -6    1.40    0.60
  -4 -13   6    0.30    1.00
   4 -13  -6   -0.30    1.10
   4 -13  -6   -0.30    1.20
  -4 -13   6   -0.60    0.60
  -4  13   5   -0.70    0.60
   4  13  -5    1.20    0.80
   4  13  -5    0.30    0.80
  -4  13   5    1.00    0.50
  -4 -13   5    1.00    0.90
   4 -13  -5    0.70    1.00
   4 -13  -5    0.90    0.90
   4 -13  -5    0.90    0.50
  -4  13   4   17.90    1.80
   4  13  -4   20.80    2.00
   4  13  -4   17.00    1.90
  -4  13   4   19.20    1.70
   4 -13  -4   19.00    1.80
  -4 -13   4   16.40    2.10
   4 -13  -4   18.40    2.00
   4 -13  -4   18.50    2.20
  -4  13   3  220.48   17.60
   4  13  -3  226.38   17.60
  -4  13   3  249.78   17.60
   4  13  -3  219.18   17.50
   4 -13  -3  251.17   17.90
  -4 -13   3  234.98   17.80
   4 -13  -3  220.68   17.50
   4  13  -2  195.78   14.20
  -4  13   2  181.38   14.30
  -4  13   2  185.68   14.30
   4  13  -2  188.68   14.30
  -4 -13   2  196.78   14.50
   4 -13  -2  184.38   14.50
   4 -13  -2  180.18   14.30
  -4 -13   2  185.28   14.70
   4  13  -1  267.07   20.60
   4  13  -1  258.57   20.40
  -4  13   1  276.07   20.60
  -4  13   1  284.17   20.60
  -4 -13   1  274.97   21.00
  -4 -13   1  286.17   20.70
   4 -13  -1  253.47   20.70
   4 -13  -1  270.67   20.50
  -4  13   0   85.09    7.60
  -4  13   0   90.49    7.70
   4  13   0  100.49    7.60
   4  13   0   97.99    7.50
  -4 -13   0  104.59    7.70
  -4 -13   0   91.39    8.00
   4 -13   0  104.89    7.60
   4 -13   0  101.89    7.70
  -4  13  -1    4.70    1.20
   4  13   1    4.40    0.80
  -4 -13  -1    3.80    0.80
   4 -13   1    5.00    1.00
   4 -13   1    2.70    0.70
  -4 -13  -1    5.10    1.50
   4  13   2    0.30    0.80
  -4  13  -2    1.80    1.20
  -4 -13  -2   -0.90    1.10
   4 -13   2    0.20    0.80
   4 -13   2    1.10    0.60
   4  13   3    5.70    1.30
  -4  13  -3    2.70    1.50
   4  13   3    5.10    1.00
   4 -13   3    3.70    0.90
  -4 -13  -3    4.90    1.70
   4  13   4    6.30    1.50
  -4  13  -4    5.90    1.90
   4  13   4    4.80    1.20
  -4 -13  -4    9.10    2.10
   4 -13   4    5.30    1.20
   4  13   5  112.79    9.40
  -4  13  -5  111.29    9.90
   4  13   5  116.59    9.20
   4 -13   5  107.89    9.20
  -4 -13  -5  121.99    9.90
   4 -13   5  120.79    9.60
   4  13   6   15.40    2.40
   4  13   6   18.20    2.40
  -4 -13  -6   12.60    3.00
   4 -13   6   17.60    3.00
   4  14  -9    1.10    1.90
  -4  14   9   -0.70    1.10
   4  14  -9    1.60    1.90
  -4 -14   9   -0.40    1.40
  -4 -14   9    1.80    1.80
   4 -14  -9    3.00    2.10
   4 -14  -9    0.40    2.20
   4  14  -8   26.00    3.00
   4  14  -8   23.30    2.90
  -4  14   8   22.00    2.10
  -4  14   8   25.00    2.50
   4 -14  -8   10.90    2.80
  -4 -14   8   19.00    2.30
   4 -14  -8   15.50    2.90
  -4 -14   8   20.70    2.80
   4  14  -7    4.90    1.50
   4  14  -7    4.10    1.40
  -4  14   7    6.30    1.20
  -4  14   7    4.40    0.90
  -4 -14   7    5.60    1.60
  -4 -14   7    3.60    1.10
   4 -14  -7    3.80    1.80
   4 -14  -7    4.90    1.60
  -4  14   6   15.40    1.50
   4  14  -6   16.00    2.00
   4  14  -6   15.50    2.00
  -4  14   6   14.40    1.80
  -4 -14   6   13.30    2.00
  -4 -14   6   14.20    1.60
   4 -14  -6   14.00    2.20
   4 -14  -6   13.00    2.30
  -4  14   5   20.20    1.80
   4  14  -5   16.50    2.10
   4  14  -5   22.10    2.20
  -4  14   5   18.40    2.00
  -4 -14   5   26.40    2.50
   4 -14  -5   15.00    2.40
   4 -14  -5   19.60    1.80
   4 -14  -5   18.80    2.30
   4  14  -4   14.00    1.60
  -4  14   4   13.50    1.40
  -4  14   4   11.30    1.50
   4  14  -4   12.50    1.50
  -4 -14   4   13.60    1.80
   4 -14  -4   12.30    1.30
   4 -14  -4   11.60    1.90
   4 -14  -4   12.40    1.60
   4  14  -3  198.48   15.30
  -4  14   3  197.18   15.30
   4  14  -3  192.88   15.20
  -4  14   3  225.68   15.20
   4 -14  -3  193.68   15.50
   4 -14  -3  202.88   15.20
  -4 -14   3  189.98   15.40
  -4 -14   3  190.38   15.60
  -4  14   2   10.60    1.30
   4  14  -2   12.60    1.30
  -4  14   2   10.40    1.30
   4  14  -2   11.00    1.30
  -4 -14   2   14.00    1.70
   4 -14  -2   11.40    1.30
  -4 -14   2    9.10    1.80
   4 -14  -2    8.90    1.60
  -4  14   1  125.49   10.00
  -4  14   1  139.09   10.00
   4  14  -1  124.29    9.80
   4  14  -1  121.99    9.90
  -4 -14   1  130.09   10.10
   4 -14  -1  133.29    9.90
  -4 -14   1  126.79   10.40
   4 -14  -1  123.59   10.10
  -4  14   0   -0.50    0.90
   4  14   0    1.50    0.60
   4  14   0    0.40    0.60
  -4 -14   0    1.80    1.10
   4 -14   0    0.30    0.50
  -4 -14   0    0.30    0.70
   4 -14   0   -0.30    0.80
  -4  14  -1   27.50    3.10
   4  14   1   33.40    2.70
   4 -14   1   28.20    2.90
  -4 -14  -1   31.80    3.40
   4 -14   1   35.00    2.70
  -4 -14  -1   26.80    2.70
  -4  14  -2   14.20    2.10
   4  14   2   16.50    1.80
   4 -14   2   12.30    1.80
   4 -14   2   14.60    1.60
  -4 -14  -2   15.80    2.40
  -4  14  -3   23.90    3.00
   4  14   3   25.00    2.50
   4  14   3   22.60    2.30
   4 -14   3   22.40    2.30
  -4 -14  -3   25.00    3.20
   4  14   4   59.59    5.30
  -4  14  -4   54.89    5.60
   4  14   4   62.69    5.10
  -4 -14  -4   59.09    5.80
   4 -14   4   57.19    5.00
   4  14   5    2.40    1.50
  -4  14  -5    4.90    2.20
   4 -14   5    2.00    1.20
   4 -14   5    1.30    1.60
  -4 -14  -5    4.70    2.20
   4  14   6    9.80    2.20
   4 -14   6   11.60    2.50
   4 -14   6    9.30    1.90
  -4 -14  -6   11.50    2.90
  -4  15   9    0.90    1.20
   4  15  -9    2.00    2.00
   4  15  -9    3.20    2.00
   4 -15  -9    3.90    2.70
  -4 -15   9    1.50    1.80
   4 -15  -9    0.30    2.10
  -4  15   8   74.89    5.70
   4  15  -8   62.69    6.30
   4  15  -8   56.89    6.10
  -4  15   8   76.19    6.00
   4 -15  -8   65.49    6.90
   4 -15  -8   75.49    6.70
  -4 -15   8   72.69    6.40
   4  15  -7   12.70    2.10
  -4  15   7   17.70    1.70
   4  15  -7   19.10    2.40
  -4  15   7   12.40    2.00
   4 -15  -7   15.00    2.80
  -4 -15   7   17.50    2.40
   4 -15  -7   11.10    2.30
   4  15  -6    4.90    1.30
  -4  15   6    6.90    1.30
  -4  15   6    8.50    1.00
   4  15  -6    8.50    1.50
   4 -15  -6    4.80    1.70
   4 -15  -6    5.60    1.60
  -4 -15   6    8.10    1.60
   4  15  -5   -0.80    0.90
  -4  15   5   -0.10    0.60
  -4  15   5   -0.60    0.60
   4  15  -5    0.50    0.80
   4 -15  -5    0.30    1.20
  -4 -15   5    1.70    1.00
   4 -15  -5    0.10    1.10
   4 -15  -5    0.60    0.50
  -4  15   4   35.40    2.80
   4  15  -4   28.30    2.90
   4  15  -4   28.90    2.90
  -4  15   4   31.90    2.90
   4 -15  -4   26.60    3.40
   4 -15  -4   32.20    2.70
   4 -15  -4   34.10    3.10
  -4 -15   4   36.90    3.30
   4  15  -3    6.80    1.10
  -4  15   3    6.80    1.10
  -4  15   3    8.80    1.20
   4  15  -3    7.70    1.10
   4 -15  -3    5.40    1.50
  -4 -15   3    6.60    1.30
   4 -15  -3    9.00    1.00
  -4 -15   3    9.80    1.80
  -4  15   2   20.30    2.10
   4  15  -2   24.20    2.10
   4  15  -2   24.00    2.10
  -4  15   2   21.70    2.20
   4 -15  -2   24.20    2.10
  -4 -15   2   25.90    2.50
   4 -15  -2   17.30    2.40
  -4 -15   2   20.50    2.70
  -4  15   1   14.40    1.80
  -4  15   1   12.80    1.60
   4  15  -1   15.00    1.50
   4  15  -1   15.90    1.60
  -4 -15   1   15.80    2.30
   4 -15  -1   13.40    1.90
  -4 -15   1   15.90    1.90
   4 -15  -1   15.90    1.60
   4  15   0    0.90    0.60
  -4  15   0   -0.60    0.90
   4  15   0   -1.80    0.50
  -4 -15   0    0.00    0.70
  -4 -15   0    1.00    1.20
   4 -15   0    1.50    1.00
   4 -15   0    0.00    0.50
   4  15   1    5.60    0.90
  -4  15  -1    4.50    1.40
   4 -15   1    2.80    1.10
   4 -15   1    3.20    0.80
  -4 -15  -1    4.80    0.90
  -4 -15  -1    4.50    1.40
   4  15   2    4.40    1.10
  -4  15  -2    3.20    1.40
   4 -15   2    4.50    1.20
  -4 -15  -2    7.40    1.70
   4 -15   2    3.60    0.80
  -4  15  -3    1.90    1.50
   4  15   3   -0.50    1.00
   4 -15   3    2.10    0.90
  -4 -15  -3    1.30    1.50
   4  15   4   54.09    4.80
  -4  15  -4   53.89    5.40
  -4 -15  -4   54.79    5.50
   4 -15   4   52.49    4.60
   4  15   5   25.50    3.10
  -4  15  -5   29.70    3.90
   4 -15   5   24.50    2.90
  -4 -15  -5   30.40    4.00
   4 -15   5   33.60    3.70
   4  15   6    0.30    1.50
  -4  15  -6   -0.80    2.40
   4 -15   6    2.40    2.00
   4 -15   6    4.20    1.60
  -4 -15  -6    0.60    2.30
   4  16  -9    3.90    2.00
  -4  16   9    0.20    1.30
   4  16  -9    2.50    2.00
   4 -16  -9    1.80    2.20
   4 -16  -9    0.20    2.70
  -4 -16   9    1.70    1.90
  -4  16   8   11.60    1.80
  -4  16   8    7.90    1.30
   4  16  -8   10.50    2.10
   4  16  -8   11.00    2.30
  -4 -16   8   11.90    2.30
   4 -16  -8    7.10    2.30
   4 -16  -8    7.00    2.50
  -4  16   7   20.40    2.30
   4  16  -7   21.90    2.60
  -4  16   7   21.30    2.00
   4  16  -7   23.60    2.70
  -4 -16   7   18.70    2.70
   4 -16  -7   15.00    2.60
   4 -16  -7   11.40    2.80
   4  16  -6    2.10    1.10
  -4  16   6    3.30    1.10
  -4  16   6    2.70    0.80
   4  16  -6    3.30    1.30
  -4 -16   6    4.20    1.40
   4 -16  -6    2.60    1.50
   4 -16  -6   -0.90    1.40
  -4  16   5    0.30    0.70
   4  16  -5    2.00    1.00
   4  16  -5    1.60    1.10
  -4  16   5    1.70    0.80
   4 -16  -5    0.30    1.40
   4 -16  -5    1.10    0.60
   4 -16  -5    1.70    1.20
  -4 -16   5    2.30    1.10
  -4  16   4   12.00    1.30
   4  16  -4   10.20    1.40
   4  16  -4    9.20    1.40
  -4  16   4    8.80    1.30
  -4 -16   4   13.10    1.80
   4 -16  -4    7.80    1.80
   4 -16  -4   10.40    1.20
  -4  16   3    1.10    0.70
   4  16  -3    0.40    0.70
   4  16  -3    0.70    0.80
  -4  16   3    0.60    0.80
   4 -16  -3    0.40    1.10
   4 -16  -3    0.10    0.50
  -4 -16   3    1.30    1.30
  -4 -16   3    1.20    1.00
   4  16  -2   39.70    3.20
  -4  16   2   40.90    3.30
   4  16  -2   36.90    3.20
  -4  16   2   35.80    3.30
   4 -16  -2   32.90    3.70
  -4 -16   2   37.40    3.50
   4 -16  -2   36.90    3.20
  -4 -16   2   35.90    3.80
   4  16  -1  204.58   14.80
  -4  16   1  185.58   15.00
   4  16  -1  196.08   14.90
  -4  16   1  181.78   14.90
   4 -16  -1  189.38   15.20
   4 -16  -1  203.68   14.90
  -4 -16   1  213.58   15.50
  -4 -16   1  182.98   15.10
  -4  16   0   -0.80    1.00
   4  16   0    1.20    0.70
   4  16   0    1.20    0.70
   4 -16   0   -0.20    0.50
  -4 -16   0    0.80    0.80
   4 -16   0   -0.10    1.00
  -4 -16   0   -0.20    1.10
  -4  16  -1    7.10    1.60
   4  16   1    9.90    1.20
   4 -16   1    6.10    1.00
   4 -16   1    4.40    1.30
  -4 -16  -1    7.20    1.10
  -4 -16  -1    4.20    1.50
  -4  16  -2   -0.70    1.30
   4  16   2   -0.60    0.80
   4 -16   2   -0.30    0.70
   4 -16   2    2.00    1.20
  -4 -16  -2    0.20    1.30
  -4  16  -3   14.70    2.50
   4  16   3   17.00    2.00
   4 -16   3   11.10    1.60
  -4 -16  -3   18.80    2.80
   4  16   4    1.40    1.40
  -4  16  -4    0.90    1.90
   4 -16   4    2.30    1.10
  -4  16  -5    4.10    2.30
   4  16   5   -1.30    1.40
  -4 -16  -5    4.10    2.20
   4 -16   5    2.80    1.90
   4 -16   5    5.00    1.40
   4  16   6    1.10    1.60
  -4  16  -6    0.20    2.60
   4 -16   6    0.50    1.50
  -4 -16  -6    2.70    2.50
   4 -16   6   -0.40    2.00
  -4  17   8   33.30    3.30
  -4  17   8   41.40    3.60
   4  17  -8   35.40    4.00
   4  17  -8   33.00    3.90
   4 -17  -8   25.80    4.00
  -4 -17   8   33.80    4.00
   4  17  -7    0.80    1.30
   4  17  -7    0.40    1.40
  -4  17   7    0.40    0.80
  -4  17   7   -0.70    1.10
  -4 -17   7    3.70    1.60
   4 -17  -7    0.00    1.70
   4 -17  -7   -0.60    1.80
   4  17  -6    1.90    1.10
   4  17  -6    1.10    1.30
  -4  17   6    0.80    0.80
  -4  17   6    1.20    1.00
   4 -17  -6    1.00    1.60
   4 -17  -6   -2.60    1.40
  -4 -17   6    0.20    1.10
   4  17  -5   42.00    4.10
   4  17  -5   46.20    4.00
  -4  17   5   47.60    3.80
  -4  17   5   46.00    3.90
   4 -17  -5   42.10    4.60
   4 -17  -5   45.10    3.70
   4 -17  -5   43.90    4.30
  -4 -17   5   42.90    4.30
  -4  17   4    5.30    1.10
   4  17  -4    7.20    1.20
  -4  17   4    5.30    1.00
   4  17  -4    5.20    1.10
   4 -17  -4    6.00    0.90
   4 -17  -4    3.90    1.70
  -4 -17   4    7.20    1.50
  -4  17   3   16.20    1.70
   4  17  -3   14.10    1.70
   4  17  -3   12.00    1.60
  -4  17   3   15.60    1.70
  -4 -17   3   18.80    2.60
   4 -17  -3   16.10    1.60
  -4 -17   3   15.40    2.10
   4 -17  -3   15.00    2.40
  -4  17   2  169.98   13.30
   4  17  -2  175.28   13.20
   4  17  -2  175.48   13.20
  -4  17   2  148.09   13.20
  -4 -17   2  159.48   13.80
   4 -17  -2  167.68   13.70
  -4 -17   2  192.18   13.60
   4 -17  -2  189.68   13.20
  -4  17   1  133.69   11.10
   4  17  -1  145.89   10.90
   4  17  -1  143.39   11.00
  -4  17   1  139.69   11.10
   4 -17  -1  153.58   11.00
  -4 -17   1  163.98   11.30
  -4 -17   1  127.59   11.50
   4 -17  -1  129.69   11.40
  -4  17   0   19.10    2.40
   4  17   0   19.10    2.10
   4  17   0   20.50    2.00
   4 -17   0   17.60    2.50
   4 -17   0   21.30    2.00
  -4 -17   0   22.50    2.30
  -4 -17   0   22.70    3.00
   4  17   1   10.70    1.30
  -4  17  -1    7.00    1.70
   4 -17   1    7.70    1.10
  -4 -17  -1   11.40    2.20
   4 -17   1    8.50    1.70
  -4 -17  -1    7.80    1.30
  -4  17  -2   -2.10    1.30
   4  17   2    0.50    0.90
   4 -17   2    0.20    1.30
   4 -17   2   -0.20    0.70
  -4 -17  -2   -2.10    1.20
   4  17   3    2.70    1.10
  -4  17  -3    0.20    1.60
   4 -17   3   -0.10    0.90
  -4 -17  -3    1.40    1.70
   4  17   4   14.70    2.20
  -4  17  -4   18.00    3.00
   4 -17   4   16.40    2.10
  -4 -17  -4   15.40    3.00
  -4  17  -5    0.60    2.30
   4  17   5    0.80    1.50
   4 -17   5   -0.90    1.30
   4 -17   5    1.90    1.80
  -4 -17  -5    3.70    2.40
   4  18  -8   19.60    2.90
  -4  18   8   13.20    2.30
  -4  18   8   19.10    2.40
   4  18  -8   20.40    2.80
  -4 -18   8   16.10    2.80
   4 -18  -8    8.00    3.10
   4 -18  -8   15.10    3.20
   4  18  -7    9.40    2.10
  -4  18   7    6.90    1.20
   4  18  -7    7.90    1.80
  -4  18   7    6.90    1.60
  -4 -18   7    7.10    2.00
   4 -18  -7    4.40    2.40
   4 -18  -7    7.60    2.40
   4  18  -6    1.60    1.20
   4  18  -6    1.90    1.40
  -4  18   6    1.10    0.80
  -4  18   6    2.50    1.10
  -4 -18   6    1.10    1.40
   4 -18  -6    3.00    1.70
   4 -18  -6   -0.30    1.80
  -4  18   5    2.00    1.00
   4  18  -5    1.20    1.10
   4  18  -5    0.60    1.20
  -4  18   5    1.10    0.80
   4 -18  -5    0.90    1.60
  -4 -18   5    2.30    1.30
  -4  18   4    7.50    1.30
   4  18  -4    9.30    1.50
   4  18  -4    7.90    1.30
  -4  18   4    9.00    1.30
   4 -18  -4    6.30    2.00
   4 -18  -4    8.20    1.10
  -4 -18   4   11.20    1.80
   4  18  -3   30.30    3.30
  -4  18   3   37.60    3.30
   4  18  -3   37.00    3.30
  -4  18   3   41.80    3.30
   4 -18  -3   31.40    3.90
  -4 -18   3   38.40    4.20
   4 -18  -3   39.70    3.20
  -4 -18   3   39.90    3.70
   4  18  -2    6.60    1.10
  -4  18   2    4.90    1.10
   4  18  -2    7.50    1.10
  -4  18   2    5.70    1.20
  -4 -18   2    8.70    1.90
   4 -18  -2    4.00    1.70
   4 -18  -2    6.60    1.00
  -4 -18   2    6.80    1.50
  -4  18   1   26.30    2.60
  -4  18   1   23.70    2.40
   4  18  -1   21.50    2.30
   4  18  -1   24.00    2.30
  -4 -18   1   29.00    2.80
  -4 -18   1   22.90    3.10
   4 -18  -1   23.20    2.20
   4 -18  -1   18.20    2.80
   4  18   0  152.98   11.40
  -4  18   0  147.99   11.60
   4  18   0  146.49   11.30
   4 -18   0  156.28   11.40
   4 -18   0  121.99   11.70
  -4 -18   0  161.18   11.60
  -4 -18   0  137.79   12.00
   4  18   1    1.00    0.80
  -4  18  -1   -2.90    1.20
   4 -18   1    1.20    0.80
  -4 -18  -1    0.90    1.40
   4 -18   1   -0.10    1.40
  -4  18  -2   -2.30    1.40
   4  18   2   -0.10    0.90
  -4 -18  -2   -0.60    1.50
   4 -18   2    1.60    1.50
   4 -18   2    0.70    0.80
   4  18   3    0.10    1.10
  -4  18  -3    0.20    1.80
  -4 -18  -3    0.00    1.60
   4 -18   3   -0.20    0.90
   4  18   4   42.20    4.00
  -4  18  -4   40.50    4.60
  -4 -18  -4   37.30    4.80
   4 -18   4   35.30    3.70
   4  18   5   14.90    2.30
  -4  18  -5   13.70    3.10
   4 -18   5   13.60    2.70
   4 -18   5    8.10    1.90
  -4 -18  -5   14.80    3.30
   4  19  -8   24.50    3.40
  -4  19   8   26.00    3.00
   4  19  -8   24.40    3.20
   4 -19  -8   12.30    3.70
   4 -19  -8   14.10    4.40
  -4 -19   8   27.60    3.40
  -4  19   7   14.10    2.10
  -4  19   7   13.10    1.70
   4  19  -7   11.80    2.20
   4  19  -7   12.50    2.40
   4 -19  -7   13.00    3.20
  -4 -19   7   20.20    2.80
   4  19  -6    5.60    1.50
  -4  19   6    4.90    1.40
  -4  19   6    6.00    1.10
   4  19  -6    4.70    1.70
   4 -19  -6    3.80    2.20
  -4 -19   6    4.80    1.70
   4  19  -5    0.20    1.20
   4  19  -5   -0.20    1.00
  -4  19   5    1.70    1.00
  -4  19   5    0.40    0.80
  -4 -19   5    0.00    1.20
   4 -19  -5    1.70    1.80
  -4  19   4   40.00    3.20
  -4  19   4   35.60    3.30
   4  19  -4   34.30    3.30
   4  19  -4   30.00    3.20
   4 -19  -4   28.70    4.00
   4 -19  -4   35.20    3.00
  -4 -19   4   42.20    3.80
  -4  19   3    0.70    0.90
  -4  19   3    1.30    0.80
   4  19  -3    2.20    1.00
   4  19  -3    1.00    0.80
  -4 -19   3    1.40    1.60
  -4 -19   3    0.60    1.20
   4 -19  -3   -0.10    1.40
   4 -19  -3    0.00    0.70
   4  19  -2    2.60    0.90
  -4  19   2    2.00    0.90
  -4  19   2    2.10    1.10
   4  19  -2    1.50    0.90
   4 -19  -2    1.70    0.70
  -4 -19   2    1.50    1.20
  -4 -19   2    1.70    1.60
   4 -19  -2    4.80    1.80
  -4  19   1   96.79    8.00
   4  19  -1  100.49    7.70
   4  19  -1  104.79    7.80
  -4  19   1   90.79    7.80
   4 -19  -1   84.99    8.30
  -4 -19   1  104.29    8.10
   4 -19  -1  108.09    7.80
  -4 -19   1   88.99    8.40
   4  19   0  153.18   11.40
  -4  19   0  149.29   11.70
   4  19   0  147.09   11.30
  -4 -19   0  163.18   11.70
  -4 -19   0  131.99   12.00
   4 -19   0  161.38   11.40
   4 -19   0  114.79   11.80
   4  19   1   34.20    2.90
   4  19   1   32.00    2.90
  -4  19  -1   35.40    3.60
  -4 -19  -1   29.50    3.80
   4 -19   1   33.60    2.90
   4 -19   1   19.40    3.30
  -4  19  -2   -3.10    1.40
   4  19   2   -0.20    1.00
  -4 -19  -2    0.30    1.60
   4 -19   2   -0.20    0.80
   4  19   3   32.80    3.30
  -4  19  -3   33.40    3.90
  -4 -19  -3   33.20    4.40
   4 -19   3   30.90    3.20
  -4  19  -4   38.70    4.50
   4  19   4   41.30    3.80
  -4 -19  -4   34.90    4.80
   4 -19   4   30.00    3.40
  -4  19  -5   17.60    3.50
   4  19   5   21.90    2.80
   4 -19   5   16.70    2.60
  -4 -19  -5   20.60    3.80
   4 -19   5   24.50    3.20
   4  20  -7    4.20    2.10
  -4  20   7    7.80    1.70
  -4  20   7    5.20    1.30
   4  20  -7    6.70    1.80
   4 -20  -7    4.70    2.70
  -4 -20   7    6.60    2.10
  -4  20   6   -0.10    0.90
  -4  20   6    0.20    1.20
   4  20  -6    0.90    1.20
   4  20  -6   -0.60    1.50
  -4 -20   6    1.60    1.50
   4 -20  -6   -2.00    1.90
  -4  20   5    0.00    0.90
   4  20  -5    0.20    1.30
   4  20  -5   -0.40    1.10
  -4  20   5    0.40    1.00
  -4 -20   5    0.50    1.30
   4 -20  -5   -1.30    1.70
  -4  20   4    1.20    1.00
   4  20  -4    0.80    1.00
  -4  20   4    0.40    0.90
   4  20  -4    0.10    0.90
   4 -20  -4    2.20    0.80
   4 -20  -4   -2.80    1.60
  -4 -20   4   -0.10    1.20
  -4  20   3    0.40    1.00
  -4  20   3    0.10    0.80
   4  20  -3    0.80    0.90
   4  20  -3    0.40    1.00
  -4 -20   3    1.50    1.60
  -4 -20   3    0.80    1.30
   4 -20  -3    1.90    1.70
   4 -20  -3    0.20    0.70
  -4  20   2   13.70    1.80
  -4  20   2   12.90    1.70
   4  20  -2   14.40    1.70
   4  20  -2   12.40    1.60
   4 -20  -2   12.20    2.40
  -4 -20   2   13.70    2.10
  -4 -20   2    9.70    2.40
   4 -20  -2   12.90    1.50
   4  20  -1    2.50    0.90
  -4  20   1    2.40    1.30
  -4  20   1    0.30    0.80
   4  20  -1    1.40    0.90
   4 -20  -1    1.20    0.80
   4 -20  -1    0.40    1.60
  -4 -20   1    2.10    1.60
  -4 -20   1    1.40    1.30
  -4  20   0  110.79    9.40
   4  20   0  120.89    9.10
   4  20   0  120.39    9.00
   4 -20   0   86.49    9.60
  -4 -20   0  130.29    9.40
  -4 -20   0  103.99    9.80
   4 -20   0  126.89    9.10
  -4  20  -1   30.00    3.50
   4  20   1   36.20    3.00
   4  20   1   34.10    3.10
  -4 -20  -1   32.70    4.10
   4 -20   1   33.30    3.00
   4 -20   1   22.30    3.50
  -4  20  -2   -0.30    1.70
   4  20   2   -0.60    1.00
  -4 -20  -2    1.80    1.90
   4 -20   2    0.40    0.90
  -4  20  -3   63.29    6.00
   4  20   3   60.59    5.30
  -4 -20  -3   59.89    6.20
   4 -20   3   58.99    5.30
  -4  20  -4    2.20    2.40
   4  20   4    1.30    1.50
  -4 -20  -4    4.30    2.40
   4 -20   4    4.10    1.40
   4  21  -7   14.90    2.40
  -4  21   7   13.50    1.90
  -4  21   7   17.90    2.50
   4  21  -7   21.30    3.00
  -4 -21   7   19.70    2.90
   4 -21  -7   17.50    3.90
  -4  21   6   12.10    1.60
   4  21  -6    8.10    1.80
  -4  21   6   13.30    2.00
   4  21  -6   11.00    2.30
   4 -21  -6    8.80    2.90
  -4 -21   6   16.60    2.60
   4  21  -5    0.80    1.40
  -4  21   5    0.40    1.10
   4  21  -5    1.50    1.20
  -4  21   5    1.80    1.00
   4 -21  -5    2.30    2.30
  -4 -21   5    0.30    1.40
   4  21  -4   37.00    3.70
  -4  21   4   40.20    3.50
  -4  21   4   41.70    3.60
   4  21  -4   36.90    3.60
   4 -21  -4   40.60    3.30
  -4 -21   4   43.90    4.10
   4 -21  -4   23.90    4.30
   4  21  -3   32.80    3.10
  -4  21   3   32.80    3.20
  -4  21   3   32.70    3.20
   4  21  -3   29.00    3.20
   4 -21  -3   29.70    4.10
   4 -21  -3   35.40    3.00
  -4 -21   3   37.80    4.30
  -4 -21   3   43.50    3.90
   4  21  -2   69.79    5.60
  -4  21   2   68.99    5.70
  -4  21   2   64.69    5.60
   4  21  -2   69.49    5.60
  -4 -21   2   68.79    6.50
  -4 -21   2   70.19    6.00
   4 -21  -2   51.09    6.30
   4 -21  -2   71.99    5.50
   4  21  -1    0.00    0.90
  -4  21   1   -0.20    0.90
  -4  21   1    2.20    1.40
   4  21  -1    0.90    0.80
   4 -21  -1    1.90    1.90
  -4 -21   1    1.10    1.30
  -4 -21   1   -0.30    1.50
   4 -21  -1    1.50    0.80
   4  21   0    3.50    1.10
  -4  21   0    5.00    1.60
   4  21   0    2.60    1.00
  -4 -21   0    2.30    1.90
   4 -21   0    1.90    1.90
   4 -21   0    4.90    1.10
   4  21   1    2.10    1.00
   4  21   1    3.40    1.20
  -4  21  -1    1.20    1.70
   4 -21   1    1.90    2.00
  -4 -21  -1    2.80    1.90
   4 -21   1    2.60    1.00
   4  21   2    6.10    1.30
  -4  21  -2    3.90    2.00
  -4 -21  -2    3.50    2.10
   4 -21   2    4.50    1.30
  -4  21  -3   12.20    2.70
   4  21   3   12.40    1.90
  -4 -21  -3   13.20    3.00
   4 -21   3   12.50    1.90
  -4  21  -4    8.80    2.70
   4  21   4    8.30    2.00
  -4 -21  -4    8.30    2.90
   4 -21   4    6.60    1.70
  -4  22   7   21.00    2.80
   4  22  -7   17.10    2.70
  -4  22   7   17.90    2.30
   4  22  -7   21.50    3.20
  -4 -22   7   26.00    3.30
   4 -22  -7   21.40    4.30
   4  22  -6    7.60    1.80
  -4  22   6   13.30    2.10
   4  22  -6    7.20    2.20
  -4  22   6   11.50    1.60
  -4 -22   6   10.50    2.40
   4 -22  -6    7.30    3.10
  -4  22   5   23.50    2.60
   4  22  -5   20.20    2.50
   4  22  -5   22.20    2.80
  -4  22   5   19.70    2.30
   4 -22  -5   15.80    3.40
  -4 -22   5   26.50    3.10
  -4  22   4    2.50    1.20
   4  22  -4    0.00    1.10
  -4  22   4    2.30    1.10
   4  22  -4    4.60    1.40
  -4 -22   4    3.20    1.60
   4 -22  -4    3.10    2.50
  -4  22   3    0.50    1.00
  -4  22   3    2.30    1.20
   4  22  -3    0.40    1.10
   4  22  -3   -0.50    0.90
  -4 -22   3   -0.90    1.90
   4 -22  -3    0.20    2.00
  -4 -22   3    1.90    1.50
   4 -22  -3    2.00    0.90
   4  22  -2   32.50    3.00
  -4  22   2   35.70    3.40
   4  22  -2   28.30    3.10
  -4  22   2   29.90    3.20
  -4 -22   2   36.40    4.30
   4 -22  -2   35.80    3.00
   4 -22  -2   25.30    4.00
  -4 -22   2   37.80    3.80
   4  22  -1    4.70    1.10
   4  22  -1    3.20    1.20
  -4  22   1    4.80    1.20
  -4  22   1    4.20    1.50
   4 -22  -1    3.10    2.20
  -4 -22   1    5.10    2.10
   4 -22  -1    6.20    1.20
  -4 -22   1    5.60    1.70
  -4  22   0   29.20    3.30
   4  22   0   28.00    2.80
   4  22   0   30.00    2.80
   4 -22   0   32.90    2.90
  -4 -22   0   26.60    3.80
   4 -22   0   18.40    3.50
  -4 -22   0   25.00    3.90
   4  22   1   15.10    2.10
  -4  22  -1   21.00    2.90
   4  22   1   22.40    2.30
   4 -22   1   15.10    3.00
   4 -22   1   21.40    2.20
  -4 -22  -1   20.50    3.30
  -4  22  -2   13.80    2.70
   4  22   2   12.30    1.80
  -4 -22  -2   11.90    2.80
   4 -22   2   13.90    1.90
   4  22   3    1.10    1.40
  -4  22  -3    1.10    2.10
   4 -22   3    0.00    1.20
  -4 -22  -3    0.30    2.00
  -4  22  -4    3.70    2.50
   4  22   4    0.70    1.50
  -4 -22  -4    0.00    2.30
   4 -22   4    1.50    1.40
  -4  23   6    2.30    1.40
   4  23  -6    1.40    1.50
  -4  23   6    1.60    1.20
   4  23  -6    0.30    1.90
  -4 -23   6    0.70    1.90
   4 -23  -6   -0.90    2.60
   4  23  -5   -0.50    1.20
   4  23  -5    0.60    1.60
  -4  23   5    0.20    1.30
  -4  23   5   -0.40    1.10
   4 -23  -5   -0.80    2.30
  -4 -23   5    0.80    1.70
  -4  23   4    1.00    1.20
   4  23  -4    4.30    1.50
  -4  23   4    1.50    1.20
   4  23  -4    1.30    1.20
  -4 -23   4    3.20    1.70
  -4 -23   4   -0.20    2.10
   4 -23  -4    1.70    2.30
  -4  23   3    1.10    1.30
  -4  23   3    2.20    1.10
   4  23  -3    3.80    1.30
   4  23  -3    2.00    1.00
  -4 -23   3    0.90    2.00
   4 -23  -3    0.70    0.90
  -4 -23   3    3.00    1.80
   4 -23  -3   -0.20    2.10
  -4  23   2    2.80    1.40
   4  23  -2    0.50    0.90
  -4  23   2    1.00    1.10
   4  23  -2    2.40    1.10
   4 -23  -2    0.00    2.10
   4 -23  -2   -0.20    0.90
  -4 -23   2    1.50    2.00
  -4 -23   2   -0.60    1.50
   4  23  -1    9.20    1.40
   4  23  -1    6.60    1.30
  -4  23   1    5.80    1.80
  -4 -23   1    9.80    2.00
  -4 -23   1   10.00    2.50
   4 -23  -1    7.40    1.40
   4 -23  -1    9.80    2.60
   4  23   0   10.90    1.70
  -4  23   0   12.30    2.30
   4  23   0   12.00    1.60
   4 -23   0    8.80    2.70
  -4 -23   0   12.70    2.80
   4 -23   0   11.60    1.70
   4  23   1   39.30    3.70
  -4  23  -1   46.90    4.60
   4  23   1   41.60    3.80
   4 -23   1   43.70    3.90
   4 -23   1   29.30    4.60
  -4 -23  -1   45.30    5.20
   4  23   2   -0.20    1.10
  -4  23  -2   -2.30    1.80
   4  23   2    0.90    1.20
   4 -23   2   -0.50    1.20
  -4 -23  -2   -1.10    2.00
   4  23   3    4.60    1.50
  -4  23  -3    3.30    2.40
   4 -23   3    2.50    1.40
  -4 -23  -3    0.30    2.20
   4  24  -6    6.50    1.80
  -4  24   6    7.50    1.60
  -4  24   6    8.00    2.10
   4  24  -6    5.80    2.30
  -4 -24   6   10.40    2.50
   4 -24  -6    7.30    3.30
   4  24  -5    3.20    1.80
  -4  24   5    4.80    1.60
  -4  24   5    2.90    1.40
   4  24  -5    2.60    1.50
  -4 -24   5    7.90    2.20
   4 -24  -5    2.70    2.70
  -4  24   4    0.40    1.20
   4  24  -4    2.90    1.50
  -4  24   4    1.10    1.20
   4  24  -4   -0.80    1.20
   4 -24  -4    1.90    2.50
  -4 -24   4    2.70    1.90
  -4 -24   4   -0.50    2.20
   4  24  -3   15.90    2.10
  -4  24   3   17.30    2.20
   4  24  -3   12.90    1.90
  -4  24   3   16.50    2.10
  -4 -24   3   15.20    3.10
  -4 -24   3   19.90    2.70
   4 -24  -3   14.40    1.80
   4 -24  -3    5.40    2.90
   4  24  -2   54.49    4.70
  -4  24   2   58.99    5.00
   4  24  -2   52.39    4.60
  -4  24   2   57.69    4.80
   4 -24  -2   30.40    5.50
  -4 -24   2   58.79    5.30
   4 -24  -2   54.19    4.60
  -4 -24   2   63.89    6.00
   4  24  -1    5.60    1.30
   4  24  -1    7.90    1.50
  -4  24   1    6.60    1.90
  -4 -24   1   10.60    2.60
   4 -24  -1    6.70    2.70
   4 -24  -1    6.20    1.40
  -4 -24   1    6.30    1.90
   4  24   0    1.20    1.20
  -4  24   0    0.00    1.80
   4  24   0    0.40    1.00
   4 -24   0    0.30    2.30
  -4 -24   0   -0.70    1.90
   4 -24   0    2.30    1.20
   4  24   1   14.30    1.90
   4  24   1   11.10    1.80
  -4  24  -1   13.00    2.60
  -4 -24  -1   11.80    2.90
   4 -24   1   13.90    1.90
   4 -24   1    6.90    3.00
   4  24   2    6.80    1.60
   4  24   2    7.00    1.60
  -4  24  -2    8.50    2.60
  -4 -24  -2    5.80    2.60
   4 -24   2    8.10    1.70
  -4  24  -3    4.10    2.50
   4  24   3    4.80    1.60
   4 -24   3    5.20    1.60
  -4 -24  -3    7.80    2.90
   4  25  -5    6.00    1.80
   4  25  -5    9.80    2.30
  -4  25   5    7.40    1.70
  -4  25   5   12.10    2.00
  -4 -25   5   12.50    2.50
   4 -25  -5   11.90    3.60
   4  25  -4    2.20    1.60
  -4  25   4   -0.40    1.30
   4  25  -4   -1.00    1.20
  -4  25   4    0.40    1.30
  -4 -25   4   -0.40    1.70
   4 -25  -4    1.40    2.70
   4  25  -3    1.30    1.10
   4  25  -3    4.00    1.50
  -4  25   3    3.10    1.40
  -4  25   3    1.80    1.30
   4 -25  -3    2.20    1.30
   4 -25  -3    2.00    2.50
  -4 -25   3    2.10    1.80
  -4 -25   3    4.60    2.50
   4  25  -2  108.29    9.90
  -4  25   2  114.09    9.90
  -4  25   2  128.09   10.10
   4  25  -2  113.89    9.80
  -4 -25   2  148.49   10.50
   4 -25  -2  143.29    9.90
  -4 -25   2  126.19   10.90
   4  25  -1    3.40    1.10
  -4  25   1    2.70    1.80
   4  25  -1    2.30    1.30
  -4 -25   1    2.80    1.90
   4 -25  -1    5.40    1.40
   4 -25  -1    3.00    2.60
  -4 -25   1    2.00    2.10
   4  25   0    1.20    1.10
   4  25   0    1.40    1.30
  -4  25   0    3.20    1.90
  -4 -25   0    0.40    2.10
   4 -25   0    3.00    1.30
   4 -25   0   -1.00    2.50
   4  25   1   14.50    2.10
   4  25   1   12.70    1.90
  -4  25  -1   15.20    2.80
   4 -25   1   13.80    2.10
  -4 -25  -1   17.30    3.40
   4  25   2   26.00    3.00
   4  25   2   31.30    3.10
  -4  25  -2   27.20    3.80
   4 -25   2   25.50    3.00
  -4 -25  -2   25.30    4.20
   4  26  -4   10.90    1.90
   4  26  -4    8.90    2.10
  -4  26   4    8.30    1.90
  -4  26   4   12.20    2.00
  -4 -26   4   15.50    2.80
   4 -26  -4    4.80    3.10
  -4  26   3   32.40    3.40
  -4  26   3   33.50    3.50
   4  26  -3   34.90    3.30
   4  26  -3   31.20    3.40
   4 -26  -3   12.40    4.10
  -4 -26   3   35.50    4.00
  -4 -26   3   37.40    4.70
  -4  26   2    8.00    1.70
   4  26  -2    5.50    1.40
  -4  26   2   13.30    2.10
   4  26  -2   10.00    1.80
   4 -26  -2    8.90    1.70
   4 -26  -2    8.50    3.20
  -4 -26   2   13.80    2.50
  -4 -26   2   10.50    3.10
   4  26  -1    0.40    1.00
   4  26  -1   -0.90    1.30
  -4  26   1    0.60    1.80
   4 -26  -1   -1.00    1.20
   4 -26  -1   -0.10    2.60
  -4 -26   1   -3.40    2.00
   4  26   0    2.70    1.20
   4  26   0    0.20    1.30
  -4  26   0    3.70    2.00
   4 -26   0    4.30    1.50
   4 -26   0    5.40    3.00
  -4 -26   0   -0.50    2.20
  -4  26  -1   -0.60    2.10
   4  26   1    0.60    1.40
   4  26   1   -1.40    1.10
  -4 -26  -1    2.10    2.40
   4 -26   1    2.30    1.50
  -4  27   3   65.09    5.70
  -4  27   3   58.69    5.70
   4  27  -3   53.19    5.60
   4  27  -3   65.49    5.60
  -4 -27   3   72.19    7.10
  -4 -27   3   71.19    6.40
  -4  27   2    3.70    1.90
  -4  27   2    4.20    1.50
   4  27  -2    5.20    1.70
   4  27  -2    3.10    1.30
   4 -27  -2    4.30    1.50
  -4 -27   2    6.50    2.30
  -4 -27   2    5.40    2.60
   4 -27  -2    2.10    2.90
  -4  27   1    6.30    2.00
   4  27  -1    3.20    1.30
   4  27  -1    4.30    1.50
   4 -27  -1    4.10    3.10
   4 -27  -1    3.00    1.50
  -4 -27   1    9.10    2.80
   4  27   0    8.90    1.80
   4  27   0    8.50    1.60
  -4  27   0   11.00    2.50
   4 -27   0    8.20    3.40
   4 -27   0   10.20    1.90
  -4 -27   0   15.80    3.30
   5   0 -10   19.20    3.10
  -5   0  10   13.40    2.00
  -5   0   9    2.00    1.00
   5   0  -9    1.20    1.40
  -5   0   9   -0.40    0.90
   5   0  -8    6.10    1.70
  -5   0   8    8.00    1.30
   5   0  -8    7.00    1.30
  -5   0   8   10.20    1.50
  -5   0   7    0.40    0.80
   5   0  -7   -0.10    0.90
  -5   0   7   -1.00    0.60
   5   0  -7    0.00    0.60
  -5   0   6   65.09    5.40
   5   0  -6   69.19    5.70
  -5   0   6   68.09    5.70
   5   0  -6   72.69    5.70
  -5   0   5    0.60    0.40
   5   0  -5    0.50    0.60
   5   0  -5    0.90    0.60
  -5   0   5   -0.20    0.60
  -5   0   4  119.59    9.40
  -5   0   4  121.09    9.20
   5   0  -4  117.69    9.30
   5   0  -4  119.49    9.40
  -5   0   3   -0.70    0.50
  -5   0   3    0.20    0.30
   5   0  -3   -0.10    0.40
   5   0  -3   -0.40    0.50
   5   0  -2  103.79    7.60
  -5   0   2   99.39    7.70
  -5   0   2   94.49    7.90
   5   0  -1   -0.10    0.30
  -5   0   1   -0.20    0.30
   5   0   2    5.30    0.80
   5   0   3    0.60    0.80
   5   0   3    0.10    0.40
   5   0   4   18.80    2.20
   5   0   4   15.90    1.60
   5   0   5   -0.60    1.20
   5   0   6   -1.70    1.30
   5   0   7    3.70    1.90
  -5   1  10    0.90    1.00
   5   1 -10   -0.50    1.70
   5  -1 -10    1.50    1.90
  -5  -1  10    1.00    1.10
  -5   1   9   20.80    2.30
   5   1  -9   16.30    2.80
  -5   1   9   19.80    2.50
  -5  -1   9   20.90    2.50
   5  -1  -9   22.10    3.10
  -5  -1   9   19.30    2.30
   5   1  -8    0.00    0.70
   5   1  -8    1.50    1.10
  -5   1   8   -0.70    0.70
  -5   1   8    0.60    0.90
   5  -1  -8   -0.50    0.70
  -5  -1   8    0.30    0.90
  -5  -1   8   -0.20    0.70
   5  -1  -8   -0.70    1.10
  -5   1   7   15.50    1.80
   5   1  -7   13.30    1.80
   5   1  -7   17.40    2.20
  -5   1   7   16.70    2.00
  -5  -1   7   15.80    1.80
   5  -1  -7   14.60    1.90
   5  -1  -7   16.00    2.10
  -5  -1   7   17.40    2.10
   5   1  -6    7.80    1.30
  -5   1   6    8.80    1.10
   5   1  -6    7.40    1.40
  -5   1   6   11.00    1.50
  -5  -1   6    6.80    1.30
  -5  -1   6    8.30    1.10
   5  -1  -6   10.00    1.50
   5  -1  -6    6.50    1.20
   5   1  -5    8.20    1.30
  -5   1   5    7.90    1.10
  -5   1   5    9.00    1.40
   5   1  -5    8.50    1.40
   5  -1  -5   11.30    1.40
   5  -1  -5    9.00    1.40
  -5  -1   5   11.80    1.20
  -5  -1   5   10.50    1.40
   5   1  -4    1.40    0.60
   5   1  -4   -1.00    0.50
  -5   1   4    0.10    0.40
  -5   1   4    0.40    0.60
   5  -1  -4    0.20    0.60
  -5  -1   4    0.90    0.40
   5  -1  -4    1.30    0.60
  -5  -1   4   -0.60    0.50
  -5   1   3    2.90    0.60
  -5   1   3    2.20    0.80
   5   1  -3    3.80    0.90
   5   1  -3    2.50    0.60
  -5  -1   3    3.30    0.60
   5  -1  -3    2.60    0.60
  -5  -1   3    3.60    0.80
   5  -1  -3    2.40    0.90
   5   1  -2  229.38   19.70
  -5   1   2  248.78   19.70
  -5  -1   2  276.57   19.70
   5  -1  -2  282.57   19.70
   5  -1  -2  260.37   20.00
  -5  -1   2  270.57   19.90
  -5   1   1   -0.20    0.40
   5   1  -1   -0.50    0.30
   5  -1  -1    0.10    0.30
  -5  -1   1   -0.20    0.30
   5   1   2    0.10    0.40
   5  -1   2   -0.10    0.40
   5   1   3   14.50    1.50
   5   1   3   17.90    1.90
   5  -1   3   14.80    1.90
   5  -1   3   15.70    1.50
   5   1   4    1.30    1.10
   5   1   4    0.40    0.50
   5  -1   4    0.00    0.50
   5  -1   4    0.00    1.00
   5   1   5   -0.50    1.10
   5  -1   5   -0.20    1.20
   5  -1   5   -0.70    0.70
   5   1   6   -0.20    1.50
   5  -1   6   -0.80    1.40
   5   1   7   15.70    2.70
   5  -1   7   17.30    2.90
   5   2 -10    5.70    2.20
  -5   2  10    5.00    1.30
  -5  -2  10    5.10    1.40
   5  -2 -10    6.70    2.20
  -5  -2  10    5.00    1.70
  -5   2   9   29.70    2.80
  -5   2   9   25.40    2.80
   5   2  -9   22.80    3.30
   5  -2  -9   20.00    2.70
  -5  -2   9   25.80    3.00
  -5  -2   9   29.50    2.80
   5  -2  -9   25.00    3.30
  -5   2   8    1.80    1.00
  -5   2   8    2.40    0.90
   5   2  -8    0.90    0.70
   5   2  -8    0.30    1.10
   5  -2  -8    1.30    1.20
   5  -2  -8    0.70    0.80
  -5  -2   8    1.10    1.00
  -5  -2   8    2.60    0.90
   5   2  -7    9.90    1.40
   5   2  -7   10.50    1.70
  -5   2   7   10.80    1.40
  -5   2   7    8.70    1.50
   5  -2  -7   10.90    1.70
  -5  -2   7    9.80    1.60
  -5  -2   7    9.70    1.30
   5  -2  -7    7.70    1.40
  -5   2   6   17.40    1.80
   5   2  -6   17.90    2.10
   5   2  -6   14.70    1.90
  -5   2   6   15.80    1.90
   5  -2  -6   15.20    2.00
  -5  -2   6   12.70    1.90
   5  -2  -6   15.90    2.00
  -5  -2   6   18.90    1.80
  -5   2   5   46.70    3.90
  -5   2   5   42.40    3.60
   5   2  -5   45.20    3.80
   5   2  -5   46.50    3.90
  -5  -2   5   44.80    3.60
   5  -2  -5   49.99    3.90
   5  -2  -5   43.00    3.90
  -5  -2   5   44.90    3.90
   5   2  -4   70.59    5.60
  -5   2   4   75.39    5.70
   5   2  -4   68.49    5.70
  -5   2   4   64.99    5.50
   5  -2  -4   72.79    5.60
  -5  -2   4   68.09    5.70
  -5  -2   4   69.59    5.40
   5  -2  -4   71.29    5.80
  -5   2   3  200.28   14.30
   5   2  -3  189.78   14.00
  -5   2   3  181.88   14.00
   5  -2  -3  185.98   14.30
   5  -2  -3  183.08   14.00
  -5  -2   3  167.58   14.20
  -5  -2   3  183.28   14.00
   5   2  -2   44.00    3.50
  -5   2   2   46.00    3.50
  -5  -2   2   45.40    3.50
   5  -2  -2   42.30    3.50
  -5  -2   2   42.50    3.70
   5  -2  -2   45.50    3.80
   5   2  -1   42.00    3.20
  -5   2   1   39.70    3.30
  -5  -2   1   38.60    3.40
   5  -2  -1   43.00    3.50
   5  -2  -1   38.70    3.20
   5  -2   0    9.00    1.30
   5   2   2  142.59   11.00
   5  -2   2  142.19   10.90
   5   2   3  165.48   12.20
   5   2   3  146.99   11.90
   5  -2   3  151.08   12.10
   5  -2   3  157.08   11.90
   5  -2   3  164.08   12.20
   5   2   4    1.60    0.50
   5   2   4    2.20    1.10
   5  -2   4    1.10    0.60
   5  -2   4    2.20    1.10
   5   2   5    7.20    1.60
   5  -2   5    3.10    0.90
   5  -2   5    7.40    1.70
   5   2   6    3.00    1.60
   5  -2   6    2.10    1.50
   5   2   7    2.30    1.90
   5  -2   7    3.60    2.00
   5   3 -10   13.30    2.70
  -5   3  10    9.80    1.80
  -5  -3  10   12.50    1.80
   5  -3 -10    7.50    2.40
  -5  -3  10   14.00    2.20
  -5   3   9   24.30    2.70
   5   3  -9   24.70    3.40
  -5   3   9   28.80    3.10
   5  -3  -9   27.40    3.50
  -5  -3   9   25.30    3.00
  -5  -3   9   28.60    2.80
   5  -3  -9   22.30    2.80
   5   3  -8   28.50    3.10
  -5   3   8   24.10    2.50
  -5   3   8   25.00    2.70
   5   3  -8   22.00    2.40
  -5  -3   8   31.40    2.70
   5  -3  -8   24.70    2.60
   5  -3  -8   23.50    3.00
  -5  -3   8   25.80    2.90
   5   3  -7   22.40    2.30
   5   3  -7   25.20    2.80
  -5   3   7   23.10    2.20
  -5   3   7   26.20    2.60
  -5  -3   7   20.50    2.20
   5  -3  -7   23.90    2.70
  -5  -3   7   26.80    2.80
   5  -3  -7   22.50    2.40
   5   3  -6   20.80    2.40
   5   3  -6   29.60    2.80
  -5   3   6   26.30    2.50
  -5   3   6   23.70    2.20
   5  -3  -6   23.40    2.50
   5  -3  -6   26.70    2.60
  -5  -3   6   24.50    2.70
  -5  -3   6   24.70    2.20
  -5   3   5    2.90    0.60
   5   3  -5    2.60    0.80
   5   3  -5    3.20    0.80
  -5   3   5    3.30    0.80
  -5  -3   5    2.50    0.80
   5  -3  -5    2.30    0.80
  -5  -3   5    2.30    0.60
   5  -3  -5    0.80    0.80
   5   3  -4  158.78   12.10
  -5   3   4  154.78   12.00
   5   3  -4  149.88   12.30
  -5   3   4  160.68   12.20
  -5  -3   4  151.78   12.20
   5  -3  -4  161.58   12.30
   5  -3  -4  164.18   12.10
  -5  -3   4  157.08   12.00
   5   3  -3  207.08   15.60
  -5   3   3  214.98   15.60
  -5  -3   3  212.18   15.80
  -5  -3   3  189.78   15.50
   5  -3  -3  209.68   15.60
   5  -3  -3  202.38   15.90
   5   3  -2  213.18   18.30
  -5   3   2  267.47   18.40
  -5  -3   2  251.47   18.30
   5  -3  -2  235.28   18.50
   5  -3  -2  243.58   18.30
  -5  -3   2  241.58   18.50
  -5   3   1   13.80    1.30
   5   3  -1   11.30    1.20
   5  -3  -1   13.00    1.10
  -5  -3   1   10.40    1.40
   5  -3  -1    9.10    1.40
   5  -3   0  139.99   10.90
   5  -3   1   -1.00    0.60
   5   3   2  255.87   20.50
   5  -3   2  300.77   20.50
   5  -3   2  252.17   20.60
   5   3   3  244.18   16.90
   5   3   3  218.18   17.10
   5  -3   3  205.98   17.00
   5  -3   3  223.28   17.10
   5   3   4    0.40    0.40
   5   3   4    0.30    1.00
   5  -3   4    0.90    0.60
   5  -3   4    0.30    1.10
   5   3   5    0.70    1.20
   5  -3   5    0.90    0.70
   5  -3   5   -0.90    1.20
   5   3   6    1.00    1.50
   5  -3   6   -0.10    1.60
   5   3   7    1.00    1.80
   5  -3   7    0.00    1.80
   5   4 -10   10.80    2.50
  -5   4  10   12.00    1.80
  -5  -4  10    7.70    1.60
  -5  -4  10    6.70    1.90
   5  -4 -10    7.50    2.40
   5   4  -9   16.90    2.70
  -5   4   9   16.70    2.10
  -5  -4   9   20.40    2.10
   5  -4  -9   10.00    2.00
   5  -4  -9   13.80    2.60
  -5  -4   9   12.60    2.10
   5   4  -8    2.00    0.80
  -5   4   8    4.10    1.10
  -5   4   8    3.10    0.90
   5   4  -8    2.80    1.30
   5  -4  -8   -0.90    1.20
  -5  -4   8    2.00    0.90
   5  -4  -8    1.70    1.00
  -5  -4   8    3.40    1.20
  -5   4   7    3.30    0.90
   5   4  -7    1.90    0.70
  -5   4   7    2.00    0.90
   5   4  -7    1.00    1.00
   5  -4  -7    0.40    1.10
  -5  -4   7    2.60    1.00
  -5  -4   7    2.70    0.80
   5  -4  -7    1.20    0.90
   5   4  -6   22.20    2.40
   5   4  -6   30.20    2.70
  -5   4   6   21.70    2.20
  -5   4   6   23.60    2.40
  -5  -4   6   28.60    2.80
   5  -4  -6   24.30    2.50
  -5  -4   6   24.00    2.20
   5  -4  -6   22.30    2.60
  -5   4   5   16.00    1.70
   5   4  -5   18.40    2.00
   5   4  -5   20.10    2.00
  -5   4   5   21.20    2.20
   5  -4  -5   21.70    2.20
  -5  -4   5   17.40    1.70
  -5  -4   5   19.90    2.20
   5  -4  -5   20.80    2.20
   5   4  -4  474.05   36.50
  -5   4   4  494.45   36.40
  -5  -4   4  476.25   36.60
   5  -4  -4  483.45   36.60
   5  -4  -4  492.05   36.50
  -5  -4   4  477.45   36.30
   5   4  -3   37.00    3.30
  -5   4   3   41.80    3.30
  -5  -4   3   34.90    3.40
  -5  -4   3   43.00    3.20
   5  -4  -3   44.30    3.30
   5  -4  -3   40.50    3.60
  -5   4   2   26.10    2.30
   5   4  -2   28.00    2.30
  -5  -4   2   27.10    2.20
  -5  -4   2   27.30    2.50
   5  -4  -2   28.00    2.20
   5  -4  -2   25.10    2.50
   5   4  -1    6.20    0.80
   5   4  -1    5.70    0.70
  -5   4   1    5.50    0.80
  -5  -4   1    5.60    0.90
   5  -4  -1    7.20    1.10
   5  -4  -1    5.30    0.60
   5   4   0   23.50    2.10
   5  -4   0   25.70    2.40
   5  -4   1  123.19    9.40
   5  -4   1  119.59    9.50
   5   4   2  138.69   11.50
   5  -4   2  159.38   11.40
   5  -4   2  147.89   11.50
   5   4   3   22.50    2.30
   5   4   3   19.60    1.80
   5  -4   3   19.40    1.90
   5   4   4   11.20    1.70
   5  -4   4    9.10    1.20
   5  -4   4   12.60    1.80
   5   4   5    3.40    1.40
   5  -4   5    4.40    1.00
   5  -4   5    2.50    1.40
   5   4   6    3.00    1.60
   5  -4   6    1.60    1.60
  -5   5  10   -0.40    1.10
   5   5 -10    0.00    1.80
  -5  -5  10    2.20    1.50
   5  -5 -10    0.90    1.80
  -5  -5  10    0.20    1.00
   5   5  -9   35.70    4.00
  -5   5   9   30.30    3.20
   5  -5  -9   37.80    4.20
  -5  -5   9   34.70    3.20
   5  -5  -9   33.90    3.60
  -5  -5   9   41.40    3.90
  -5   5   8    3.70    1.00
   5   5  -8    3.30    1.40
   5   5  -8    1.90    0.80
  -5   5   8    3.70    1.00
  -5  -5   8    2.10    1.20
   5  -5  -8    1.90    1.40
  -5  -5   8    3.90    1.00
   5  -5  -8    2.80    1.20
  -5   5   7   21.70    2.10
   5   5  -7   18.50    2.30
  -5   5   7   23.30    2.30
   5   5  -7   18.20    2.10
  -5  -5   7   18.70    1.90
   5  -5  -7   12.40    2.00
   5  -5  -7   15.00    2.30
  -5  -5   7   19.40    2.40
  -5   5   6    6.20    1.20
  -5   5   6    7.80    1.00
   5   5  -6    5.00    1.20
   5   5  -6    7.40    1.20
  -5  -5   6    7.00    1.00
   5  -5  -6    4.70    1.10
  -5  -5   6    6.40    1.30
   5  -5  -6    4.70    1.20
   5   5  -5   19.70    2.20
   5   5  -5   19.70    2.10
  -5   5   5   15.50    1.70
   5  -5  -5   16.10    2.00
  -5  -5   5   19.30    2.10
   5  -5  -5   21.80    2.10
  -5  -5   5   16.80    1.60
   5   5  -4    2.10    0.70
  -5   5   4    4.10    0.80
   5  -5  -4    2.90    0.80
   5  -5  -4    2.90    0.80
  -5  -5   4    2.40    0.80
  -5  -5   4    3.30    0.50
   5   5  -3   76.39    5.90
  -5   5   3   79.39    5.90
  -5  -5   3   74.29    6.10
[truncated: 239,302 more chars]
