# Supplementary material for: 4,4’-(Ethene-1,2-diyl)dipyridinium bis(2-hy­droxy-3-meth­oxy­benzoate)
Source: IUCrdata. 2022 May 17;7(Pt 5):x220510. doi: 10.1107/S2414314622005107 (PMC9462030; doi:10.1107/S2414314622005107)
Supplement: Supplementary file 2 [file x-07-x220510-Isup2.hkl]

#
# h,k,l, Fc-squared, Fo-squared, sigma(Fo-squared), status flag
#
data_I
_shelx_title ' dja_112119_a.res in P2(1)/c'
_shelx_refln_list_code          4
_shelx_F_calc_maximum      192.45
_exptl_crystal_F_000       544.00
_reflns_d_resolution_high  0.7065

loop_
 _space_group_symop_operation_xyz
 'x, y, z'
 '-x, y+1/2, -z+1/2'
 '-x, -y, -z'
 'x, -y-1/2, z-1/2'

_cell_length_a     8.5429
_cell_length_b    20.7292
_cell_length_c     7.7061
_cell_angle_alpha  90.000
_cell_angle_beta  114.898
_cell_angle_gamma  90.000

_shelx_F_squared_multiplier     1.000

loop_
 _refln_index_h
 _refln_index_k
 _refln_index_l
 _refln_F_squared_calc
 _refln_F_squared_meas
 _refln_F_squared_sigma
 _refln_observed_status
   1   0   0       1092.97        925.59        39.97 o
   7   0   0       1866.28       1709.22       129.31 o
   8   0   0          2.35          1.06         6.65 o
   9   0   0          0.49         -3.52         6.88 o
  10   0   0          7.98          7.80         4.40 o
   1   1   0       2525.58       2296.12        60.77 o
   2   1   0         76.10         76.01         7.80 o
   7   1   0       1396.19       1309.86        57.44 o
   8   1   0         15.99         15.25         3.65 o
   9   1   0          3.77          4.11         2.80 o
  10   1   0          0.02          2.72         3.23 o
   0   2   0       2022.14       1767.27        53.82 o
   1   2   0        105.72         78.09         2.22 o
   2   2   0        420.43        453.44        17.25 o
   3   2   0        233.48        206.37         9.53 o
   4   2   0         77.14        101.79         9.63 o
   5   2   0         39.92         41.27         5.96 o
   6   2   0         15.70         13.88         2.36 o
   7   2   0         39.52         38.29         5.50 o
   8   2   0          1.91          3.85         2.45 o
   9   2   0          1.10          6.26         2.80 o
  10   2   0         53.83         54.65         5.45 o
   1   3   0        232.77        196.98         5.50 o
   2   3   0        407.52        430.89        12.45 o
   3   3   0       6970.66       6504.66       217.10 o
   4   3   0          7.84         17.42         2.42 o
   5   3   0        711.99        641.90        49.98 o
   6   3   0         58.46         62.96         3.90 o
   7   3   0        395.54        361.22        14.49 o
   8   3   0        171.82        175.09         7.80 o
   9   3   0         66.88         69.98        10.01 o
  10   3   0        120.86        126.16         7.12 o
   0   4   0       6942.19       6604.55       200.87 o
   1   4   0        138.09        117.32         3.28 o
   2   4   0         19.73         22.63         1.18 o
   3   4   0         74.00         82.46         3.07 o
   4   4   0        333.74        316.75        12.38 o
   5   4   0        122.97        112.35         7.25 o
   6   4   0         29.23         35.58         2.87 o
   7   4   0         42.35         41.16         2.81 o
   8   4   0         25.38         22.50         2.36 o
   9   4   0          5.40          5.79         2.76 o
  10   4   0         33.99         47.09         4.62 o
   1   5   0       5251.39       5212.09       159.10 o
   2   5   0         45.93         33.56         1.45 o
   3   5   0       5166.33       5392.54       152.25 o
   4   5   0        768.61        731.00        27.86 o
   5   5   0        389.22        421.13        16.39 o
   6   5   0         68.33         66.01         4.04 o
   7   5   0         15.50         12.91         2.12 o
   8   5   0         38.43         43.42         4.96 o
   9   5   0          1.81         -0.70         2.17 o
  10   5   0        149.90        184.24        10.52 o
   0   6   0         23.14         37.72         1.78 o
   1   6   0         42.96         43.32         1.81 o
   2   6   0          1.69          0.77         0.53 o
   3   6   0        134.98        150.80         4.67 o
   4   6   0       1033.35       1060.32        35.84 o
   5   6   0         73.93         88.64         3.70 o
   6   6   0        192.26        174.40         8.51 o
   7   6   0        136.14        128.91         5.98 o
   8   6   0         90.28         95.82         5.22 o
   9   6   0          2.20          4.98         2.30 o
  10   6   0        241.06        255.46        13.37 o
   1   7   0        701.45        667.44        18.96 o
   2   7   0        349.14        333.15         9.73 o
   3   7   0       2213.99       2206.67        62.59 o
   4   7   0          0.01          0.81         0.79 o
   5   7   0         50.12         51.57         2.32 o
   6   7   0         31.03         32.56         2.43 o
   7   7   0          7.03          8.15         1.66 o
   8   7   0          0.75          2.50         1.90 o
   9   7   0        127.53        131.83         6.85 o
  10   7   0         12.73         19.18         3.65 o
   0   8   0       1067.34       1063.14        51.42 o
   1   8   0        119.98        106.73         3.14 o
   2   8   0         38.63         35.29         1.71 o
   3   8   0         36.58         34.91         1.66 o
   4   8   0         74.66         67.19         2.63 o
   5   8   0        132.67        136.24         5.37 o
   6   8   0        153.05        119.39         5.07 o
   7   8   0         75.58         72.62         4.16 o
   8   8   0          5.81         11.50         2.26 o
   9   8   0         73.30         72.69         4.78 o
  10   8   0         17.06         15.79         3.63 o
   1   9   0        520.83        501.81        13.53 o
   2   9   0         31.94         40.74         2.30 o
   3   9   0          0.08          1.54         0.74 o
   4   9   0        304.42        301.90         9.07 o
   5   9   0         39.23         39.66         2.41 o
   6   9   0         42.69         37.46         2.25 o
   7   9   0         24.45         15.73         1.96 o
   8   9   0         43.92         39.27         3.33 o
   9   9   0         11.46         36.29         4.59 o
  10   9   0          1.79          2.73         3.46 o
   0  10   0         32.83         37.48         1.80 o
   1  10   0         19.90         30.12         1.81 o
   2  10   0        828.05        818.74        23.52 o
   3  10   0        535.46        549.01        16.01 o
   4  10   0        732.16        736.56        21.36 o
   5  10   0         94.26        104.01         4.19 o
   6  10   0          7.11          2.45         1.23 o
   7  10   0         72.47         66.42         3.70 o
   8  10   0         33.24         29.18         3.38 o
   9  10   0        290.57        276.24        11.97 o
  10  10   0          6.98         17.25         4.10 o
   1  11   0        123.12        142.73         4.19 o
   2  11   0         86.61         91.49         3.21 o
   3  11   0         12.49         10.13         1.04 o
   4  11   0         19.68         15.69         1.60 o
   5  11   0         13.46         17.75         2.29 o
   6  11   0        128.82        125.48         4.88 o
   7  11   0          0.07          0.95         1.64 o
   8  11   0          2.34          3.05         2.13 o
   9  11   0         15.47         32.36         6.30 o
  10  11   0          0.08          1.59         5.73 o
   0  12   0        600.73        571.10        19.56 o
   1  12   0        145.27        140.64         3.93 o
   2  12   0        269.97        249.33         7.56 o
   3  12   0         31.08         32.16         1.67 o
   4  12   0         60.79         64.83         3.49 o
   5  12   0         28.20         27.31         1.83 o
   6  12   0         14.09         22.59         2.36 o
   7  12   0         11.00         10.78         1.85 o
   8  12   0          3.93          5.66         2.24 o
   9  12   0        104.13        109.23         6.17 o
   1  13   0          5.40          9.86         0.81 o
   2  13   0         86.51         95.72         3.19 o
   3  13   0          5.23          6.08         0.99 o
   4  13   0        457.67        447.70        12.44 o
   5  13   0          5.21          4.76         1.30 o
   6  13   0         44.68         38.45         2.77 o
   7  13   0          5.66          5.96         1.74 o
   8  13   0         24.16         23.85         2.76 o
   9  13   0         10.04          9.32         4.24 o
   0  14   0       2819.03       2932.49       109.59 o
   1  14   0        332.77        344.04         8.95 o
   2  14   0          0.12          0.50         0.81 o
   3  14   0         38.10         36.52         1.79 o
   4  14   0          2.91          2.24         1.22 o
   5  14   0         16.24         17.41         1.73 o
   6  14   0        807.25        691.54        22.11 o
   7  14   0        126.38        120.32         5.09 o
   8  14   0         17.11         18.74         2.66 o
   9  14   0          5.41          8.02         3.09 o
   1  15   0        187.56        212.10         5.84 o
   2  15   0         94.32         94.79         3.71 o
   3  15   0         88.88        104.83         3.64 o
   4  15   0          2.04         -0.20         1.59 o
   5  15   0         11.21          9.13         1.56 o
   6  15   0          0.67          0.70         1.83 o
   7  15   0        257.06        195.16         7.31 o
   8  15   0         43.34         50.82         3.73 o
   9  15   0         49.40         54.78         5.02 o
   0  16   0        472.20        498.95        17.34 o
   1  16   0        146.93        159.43         5.79 o
   2  16   0          0.03         -1.26         1.26 o
   3  16   0         10.67         15.71         1.55 o
   4  16   0          0.65          1.50         1.30 o
   5  16   0         12.42         12.70         1.71 o
   6  16   0          7.01          6.83         1.71 o
   7  16   0         39.95         33.72         3.00 o
   8  16   0         40.08         28.96         3.08 o
   9  16   0          2.03          5.32         3.42 o
   1  17   0        104.12         99.36         3.21 o
   2  17   0          8.15         10.66         1.32 o
   3  17   0       1755.12       1641.98        46.83 o
   4  17   0         87.25         93.91         3.93 o
   5  17   0         48.30         44.65         2.65 o
   6  17   0         38.76         32.77         2.51 o
   7  17   0          4.70          2.14         3.42 o
   8  17   0         14.81         10.39         3.10 o
   0  18   0        355.30        354.91        12.77 o
   1  18   0          8.55          7.35         1.37 o
   2  18   0         11.04          9.32         1.38 o
   3  18   0        404.02        404.27        12.38 o
   4  18   0        668.60        676.78        20.04 o
   5  18   0          3.90          0.15         1.94 o
   6  18   0         32.78         25.26         2.57 o
   7  18   0         61.76         58.85         3.95 o
   8  18   0          0.09          0.97         2.83 o
   1  19   0         76.75         73.82         2.73 o
   2  19   0        178.95        184.81         7.19 o
   3  19   0         37.55         38.35         2.47 o
   4  19   0        670.51        678.10        22.80 o
   5  19   0         54.16         51.61         3.09 o
   6  19   0          5.85          6.83         2.57 o
   7  19   0          4.75          1.56         2.43 o
   8  19   0         21.39         20.71         3.48 o
   0  20   0         83.09         77.62         4.30 o
   1  20   0         19.13         22.18         1.63 o
   2  20   0        349.15        359.01        12.62 o
   3  20   0          0.12          5.44         2.66 o
   4  20   0        521.41        533.98        21.59 o
   5  20   0          0.13          0.19         2.56 o
   6  20   0         39.55         30.15         4.24 o
   7  20   0          9.05          9.83         2.82 o
   8  20   0          3.22          3.50         4.81 o
   1  21   0          0.22          0.64         1.39 o
   2  21   0        114.62        123.18         5.34 o
   3  21   0       2126.37       2210.06        68.35 o
   4  21   0         13.99         16.50         2.42 o
   5  21   0          0.00         -0.83         2.11 o
   6  21   0         14.11         15.02         2.87 o
   7  21   0         34.27         30.08         3.64 o
   0  22   0          3.48          4.44         3.71 o
   1  22   0         95.17         93.69         5.72 o
   2  22   0        118.36        120.30         8.38 o
   3  22   0        159.53        179.89         7.26 o
   4  22   0        140.35        130.35         6.02 o
   5  22   0         52.77         51.37         4.38 o
   6  22   0         63.27         68.68         4.44 o
   7  22   0          9.23         15.65         3.42 o
   1  23   0        107.91        108.64         7.08 o
   2  23   0          8.87         11.34         2.03 o
   3  23   0         20.41         20.75         2.40 o
   4  23   0         57.35         53.00         3.70 o
   5  23   0         53.49         57.04         4.02 o
   6  23   0          6.77          9.38         2.93 o
   0  24   0        512.63        500.73        48.22 o
   1  24   0          0.46          2.08         1.94 o
   2  24   0        176.46        171.38        10.65 o
   3  24   0          0.21          3.09         2.27 o
   4  24   0          1.28          3.37         2.58 o
   5  24   0        145.84        139.62         8.78 o
   6  24   0        131.37        123.58         6.77 o
   1  25   0         48.45         49.15         3.35 o
   2  25   0         21.60         23.99         2.51 o
   3  25   0          0.89          0.85         2.43 o
   4  25   0         10.78          7.09         2.80 o
   5  25   0         53.69         53.78         4.19 o
   0  26   0        114.06        108.08         7.89 o
   1  26   0         83.46         84.90         8.36 o
   2  26   0         10.57         12.55         3.11 o
   3  26   0          5.24          3.42         2.54 o
   4  26   0         12.99         11.21         3.93 o
   5  26   0          0.01          5.73         3.10 o
   1  27   0          1.20          9.44         3.69 o
   2  27   0         26.84         26.51         3.86 o
   3  27   0         35.42         43.38         4.35 o
   4  27   0         39.76         46.26         4.00 o
   0  28   0          4.54          7.39         4.58 o
   1  28   0          0.12          0.86         3.50 o
   2  28   0          4.20          7.02         3.62 o
   3  28   0          5.94          8.62         3.05 o
   1  29   0          5.99         10.56         3.95 o
 -11   1   1         13.10         12.38         5.84 o
 -10   1   1        221.97        247.26        11.46 o
  -9   1   1         75.49         79.12         4.73 o
  -8   1   1         62.74         64.44         4.34 o
  -7   1   1         76.22        101.92         9.22 o
  -6   1   1        266.29        266.50        12.43 o
  -5   1   1          2.67         -0.73         0.73 o
  -4   1   1        365.44        461.15        15.66 o
  -3   1   1        532.79        534.10        16.60 o
  -2   1   1         10.38         12.13         0.75 o
  -1   1   1        695.28        692.59        15.63 o
   0   1   1        465.49        431.36         9.00 o
   1   1   1        380.04        444.17        18.35 o
   2   1   1        705.58        713.84        54.57 o
   7   1   1        357.51        328.72        27.97 o
   8   1   1         19.08         18.03         3.39 o
   9   1   1        151.52        158.64         7.00 o
  10   1   1         15.12         16.80         3.08 o
 -11   2   1          6.09          8.26         4.17 o
 -10   2   1         96.36         95.04         7.14 o
  -9   2   1         54.05         56.26         7.10 o
  -8   2   1         64.09         58.92         4.18 o
  -7   2   1        742.26        657.65        29.29 o
  -6   2   1        153.54        152.31         6.46 o
  -5   2   1        200.42        185.42         6.80 o
  -4   2   1        527.43        595.20        18.50 o
  -3   2   1        648.47        683.82        21.15 o
  -2   2   1        813.48        874.86        24.83 o
  -1   2   1      10104.66      10608.21       275.14 o
   0   2   1       2167.27       2281.27        54.01 o
   1   2   1       1705.90       1526.02        40.43 o
   2   2   1       2586.23       2557.98        95.89 o
   6   2   1       2052.37       1816.06       138.02 o
   7   2   1         30.53         36.22         6.88 o
   8   2   1          4.55          6.44         2.21 o
   9   2   1         15.24         19.50         2.84 o
  10   2   1          1.71          0.72         2.26 o
 -11   3   1         18.22         13.53         4.28 o
 -10   3   1          2.87          5.81         5.22 o
  -9   3   1          4.43          6.59         2.21 o
  -8   3   1        179.73        179.29         9.01 o
  -7   3   1        959.34        891.52        39.53 o
  -6   3   1         36.83         43.87         3.24 o
  -5   3   1         37.57         54.77         3.64 o
  -4   3   1        161.46        187.55         6.14 o
  -3   3   1         11.66          6.99         0.79 o
  -2   3   1        303.76        308.04         8.89 o
  -1   3   1       4621.84       4539.22       119.87 o
   0   3   1       2724.86       2489.85        84.59 o
   1   3   1        438.50        433.55        11.61 o
   2   3   1        180.64        202.02         6.52 o
   3   3   1          5.62          6.56         1.26 o
   4   3   1        255.61        262.23        21.09 o
   5   3   1          0.42         -2.75         2.75 o
   6   3   1         80.48         85.75         9.63 o
   7   3   1          4.62          6.23         2.63 o
   8   3   1          4.72          3.36         1.80 o
   9   3   1         62.96         79.79         4.53 o
  10   3   1          0.38         -0.98         2.99 o
 -11   4   1          5.74         -0.12         3.72 o
 -10   4   1         40.79         47.57         5.84 o
  -9   4   1         88.93         82.81         7.16 o
  -8   4   1          2.30          3.12         1.73 o
  -7   4   1       1937.30       1760.30        66.31 o
  -6   4   1        562.49        570.49        17.93 o
  -5   4   1         18.45         26.57         1.45 o
  -4   4   1         74.72         67.99         2.55 o
  -3   4   1        632.16        643.47        19.87 o
  -2   4   1        349.02        274.06         7.03 o
  -1   4   1         80.19         95.59         2.73 o
   0   4   1       1051.95       1059.06        25.07 o
   1   4   1        301.51        284.08         7.23 o
   2   4   1        233.63        231.32         6.38 o
   3   4   1       1337.03       1567.64        52.86 o
   4   4   1         67.99         70.61         3.53 o
   5   4   1        515.33        556.82        30.64 o
   6   4   1        277.16        250.99        12.08 o
   7   4   1         14.74         14.40         3.50 o
   8   4   1         10.02         13.97         2.07 o
   9   4   1        395.45        421.16        15.53 o
  10   4   1          0.01          3.73         3.39 o
 -11   5   1          0.85          3.22         2.97 o
 -10   5   1        160.91        186.89        13.06 o
  -9   5   1          3.65          0.34         2.97 o
  -8   5   1        157.46        144.79         7.77 o
  -7   5   1       1947.68       1712.76        64.48 o
  -6   5   1        469.28        423.18        13.47 o
  -5   5   1          8.45         12.71         1.04 o
  -4   5   1       1874.77       1918.47        58.72 o
  -3   5   1         75.51         50.96         2.04 o
  -2   5   1         49.00         52.24         1.65 o
  -1   5   1        877.14        989.98        24.71 o
   0   5   1      16840.84      16010.49       360.53 o
   1   5   1          0.61          2.80         0.39 o
   2   5   1       2604.42       2551.35        67.36 o
   3   5   1       1366.94       1377.42        42.40 o
   4   5   1          3.45          4.54         1.05 o
   5   5   1        233.20        242.31         9.85 o
   6   5   1        220.79        238.31         9.97 o
   7   5   1         91.73         90.81         6.56 o
   8   5   1         95.96        105.58         5.78 o
   9   5   1        432.58        459.33        18.79 o
  10   5   1         39.38         30.04         4.86 o
 -11   6   1         11.97          9.58         3.63 o
 -10   6   1         13.42         15.74         4.23 o
  -9   6   1         13.06         13.72         4.36 o
  -8   6   1         47.28         40.51         4.50 o
  -7   6   1        277.87        242.24         9.88 o
  -6   6   1        332.73        288.60         9.44 o
  -5   6   1          3.14          2.02         0.79 o
  -4   6   1       1037.61       1191.77        36.60 o
  -3   6   1       2430.85       2465.55        70.02 o
  -2   6   1        358.61        331.22         9.65 o
  -1   6   1        660.74        754.62        18.85 o
   0   6   1       5996.99       5812.61       144.80 o
   1   6   1         92.73         90.33         3.46 o
   2   6   1       1468.31       1512.96        37.80 o
   3   6   1         87.91        104.81         3.81 o
   4   6   1          2.74          2.12         1.00 o
   5   6   1        219.18        208.63         7.79 o
   6   6   1        353.17        285.06        11.63 o
   7   6   1         58.74         52.91         3.00 o
   8   6   1         13.95         19.69         2.63 o
   9   6   1        114.85        148.99         7.55 o
  10   6   1          8.51          7.38         3.72 o
 -11   7   1         13.04         16.52         3.90 o
 -10   7   1         38.37         42.04         6.34 o
  -9   7   1          3.67          0.02         3.19 o
  -8   7   1         64.63         60.46         5.82 o
  -7   7   1          1.67          3.45         1.33 o
  -6   7   1        204.56        203.95         6.81 o
  -5   7   1         19.27         20.51         1.42 o
  -4   7   1         34.62         23.61         1.61 o
  -3   7   1        567.60        553.46        16.02 o
  -2   7   1        829.64        823.64        21.97 o
  -1   7   1          7.31          4.76         0.61 o
   0   7   1       3354.88       3174.62        84.16 o
   1   7   1       1046.58        935.30        23.47 o
   2   7   1       1858.96       1967.90        52.04 o
   3   7   1          9.41         14.84         1.04 o
   4   7   1        246.71        264.29         8.70 o
   5   7   1        465.46        460.39        16.16 o
   6   7   1         21.78         15.52         1.98 o
   7   7   1          8.62          6.62         2.06 o
   8   7   1         41.71         43.33         4.18 o
   9   7   1         21.96         21.10         3.11 o
  10   7   1          0.50         -3.06         3.39 o
 -10   8   1        311.53        309.59        15.61 o
  -9   8   1         81.84         72.68         4.60 o
  -8   8   1         18.10         11.50         2.45 o
  -7   8   1        613.64        515.81        18.04 o
  -6   8   1        322.96        327.85        10.76 o
  -5   8   1         17.69         18.83         1.47 o
  -4   8   1        675.28        644.16        18.66 o
  -3   8   1       1199.10       1113.55        29.73 o
  -2   8   1         92.96        107.53         3.21 o
  -1   8   1          3.40         -0.07         0.50 o
   0   8   1          7.92         11.51         0.76 o
   1   8   1         12.22          6.11         0.71 o
   2   8   1        191.50        209.50         6.82 o
   3   8   1         32.81         31.89         1.74 o
   4   8   1         11.15          6.80         1.44 o
   5   8   1        571.98        569.32        19.81 o
   6   8   1         77.17         64.38         3.73 o
   7   8   1         22.61         24.46         2.60 o
   8   8   1          0.59          1.82         2.81 o
   9   8   1          7.89          9.93         3.17 o
  10   8   1          1.25         -4.00         6.19 o
 -10   9   1        221.34        228.21        12.24 o
  -9   9   1         13.71         13.59         2.55 o
  -8   9   1          4.49          5.18         1.85 o
  -7   9   1        202.95        165.79         6.04 o
  -6   9   1        351.40        316.06        10.32 o
  -5   9   1         37.22         34.04         1.78 o
  -4   9   1        394.67        455.57        12.52 o
  -3   9   1        236.72        259.73         7.33 o
  -2   9   1        213.89        244.56         6.78 o
  -1   9   1       1706.30       1771.61        46.93 o
   0   9   1        307.61        324.89         8.91 o
   1   9   1         18.11         16.90         1.04 o
   2   9   1        402.11        408.65        12.88 o
   3   9   1       1454.40       1490.29        45.95 o
   4   9   1          1.29          0.33         0.93 o
   5   9   1          3.36          4.02         1.50 o
   6   9   1         84.26         58.13         4.21 o
   7   9   1          2.72          2.13         2.20 o
   8   9   1         23.85         30.28         3.10 o
   9   9   1         86.46         96.93         6.59 o
 -10  10   1        120.43        132.03         8.25 o
  -9  10   1         14.98          8.39         2.48 o
  -8  10   1         46.46         33.14         2.83 o
  -7  10   1        330.93        267.24         9.07 o
  -6  10   1        201.86        182.29         5.93 o
  -5  10   1         82.17         81.90         3.12 o
  -4  10   1          3.86         12.55         1.05 o
  -3  10   1       2429.29       2509.31        66.75 o
  -2  10   1         44.27         41.78         1.69 o
  -1  10   1        942.57       1058.05        28.17 o
   0  10   1        166.97        176.08         5.18 o
   1  10   1         20.78         30.02         1.26 o
   2  10   1          0.08          0.71         0.77 o
   3  10   1        857.83        902.16        28.08 o
   4  10   1          0.17          1.22         1.00 o
   5  10   1          7.01          2.63         1.23 o
   6  10   1          0.88         -0.92         1.75 o
   7  10   1         73.54         67.59         4.83 o
   8  10   1         87.94         97.98         5.66 o
   9  10   1         17.78         14.38         3.27 o
 -10  11   1         55.73         61.88         5.83 o
  -9  11   1          6.57          6.03         2.34 o
  -8  11   1         29.98         21.19         2.19 o
  -7  11   1         30.85         35.05         2.67 o
  -6  11   1         11.67          9.55         1.34 o
  -5  11   1         42.08         42.67         2.02 o
  -4  11   1        230.46        241.17         6.96 o
  -3  11   1       1204.57       1256.91        33.64 o
  -2  11   1        371.18        362.47         9.98 o
  -1  11   1        183.84        195.21         5.58 o
   0  11   1       1361.18       1366.33        36.45 o
   1  11   1        613.49        573.02        15.52 o
   2  11   1         71.43         47.43         2.25 o
   3  11   1         64.25         56.84         2.60 o
   4  11   1        130.35        129.32         4.79 o
   5  11   1          2.13          5.39         1.44 o
   6  11   1          3.67          3.68         2.12 o
   7  11   1         29.31         22.87         5.67 o
   8  11   1         30.44         28.98         3.25 o
   9  11   1          7.88          8.87         4.18 o
 -10  12   1          0.05          2.97         3.14 o
  -9  12   1          1.45         -2.04         2.25 o
  -8  12   1          8.94          6.97         2.08 o
  -7  12   1        377.31        301.64        10.26 o
  -6  12   1          8.87          8.70         1.37 o
  -5  12   1          0.01          0.01         1.00 o
  -4  12   1        158.04        142.37         4.45 o
  -3  12   1          3.02          3.40         0.82 o
  -2  12   1         45.20         47.09         1.89 o
  -1  12   1        255.58        279.70         7.81 o
   0  12   1       1592.63       1614.42        42.98 o
   1  12   1        230.90        243.00         7.79 o
   2  12   1        204.64        174.94         6.06 o
   3  12   1          0.25          3.53         1.08 o
   4  12   1         23.92         21.75         1.82 o
   5  12   1         33.94         32.87         2.64 o
   6  12   1        505.08        418.63        19.85 o
   7  12   1          8.57          9.98         2.47 o
   8  12   1         37.59         34.15         3.84 o
   9  12   1         10.12          3.06         4.18 o
 -10  13   1        180.54        184.06        10.66 o
  -9  13   1          3.81          0.26         2.44 o
  -8  13   1         12.41         10.91         2.04 o
  -7  13   1         88.33         84.38         3.94 o
  -6  13   1         24.60         23.06         1.79 o
  -5  13   1         43.04         36.77         1.94 o
  -4  13   1       1255.27       1246.17        33.45 o
  -3  13   1        108.64        116.87         3.76 o
  -2  13   1          0.02          0.22         0.74 o
  -1  13   1         84.95         87.48         2.88 o
   0  13   1         97.19        108.00         3.39 o
   1  13   1        151.35        139.96         4.59 o
   2  13   1          0.06          1.18         1.06 o
   3  13   1         82.40         86.82         4.81 o
   4  13   1         21.26         19.01         1.70 o
   5  13   1          0.24          2.04         1.41 o
   6  13   1        199.08        188.11         7.76 o
   7  13   1          8.60          9.66         4.17 o
   8  13   1         56.51         46.26         4.44 o
   9  13   1          4.00         -0.16         3.27 o
 -10  14   1          5.45          7.12         3.59 o
  -9  14   1         24.37         27.67         3.28 o
  -8  14   1         66.92         59.20         3.53 o
  -7  14   1         35.21         33.07         2.45 o
  -6  14   1         42.61         39.38         2.28 o
  -5  14   1         68.62         68.92         3.54 o
  -4  14   1        595.99        588.31        16.25 o
  -3  14   1        139.42        130.33         4.14 o
  -2  14   1          9.74          6.97         0.80 o
  -1  14   1        144.74        142.06         4.38 o
   0  14   1        224.94        232.75         6.93 o
   1  14   1          7.05          5.76         0.86 o
   2  14   1        186.24        167.98         5.99 o
   3  14   1         53.70         54.47         2.78 o
   4  14   1        141.55        141.64         6.05 o
   5  14   1        107.88         94.19         4.16 o
   6  14   1          0.04          4.33         2.31 o
   7  14   1          8.81          7.14         2.15 o
   8  14   1          0.70         -2.68         2.68 o
   9  14   1         11.83         12.58         3.71 o
  -9  15   1         78.72         79.81         6.06 o
  -8  15   1          1.32          3.51         1.98 o
  -7  15   1         25.11         25.39         2.62 o
  -6  15   1         14.46         12.76         1.61 o
  -5  15   1         45.43         47.43         2.32 o
  -4  15   1         63.20         68.54         2.81 o
  -3  15   1        250.59        251.85         7.35 o
  -2  15   1        421.51        413.52        10.79 o
  -1  15   1        242.87        239.47         7.25 o
   0  15   1        174.50        182.74         6.71 o
   1  15   1        120.98        101.17         3.64 o
   2  15   1        578.45        573.34        18.30 o
   3  15   1        668.83        621.22        19.83 o
   4  15   1         16.38         20.31         1.89 o
   5  15   1         38.80         32.95         3.35 o
   6  15   1          4.48          4.14         2.09 o
   7  15   1        119.12        102.68         5.90 o
   8  15   1          0.00         -2.32         3.71 o
  -9  16   1          4.47          3.73         3.27 o
  -8  16   1          1.50          5.47         2.18 o
  -7  16   1         34.10         25.46         2.60 o
  -6  16   1          1.39         -0.09         1.39 o
  -5  16   1        262.79        256.30         7.72 o
  -4  16   1        912.68        895.16        24.37 o
  -3  16   1         70.35         73.94         2.91 o
  -2  16   1         21.46         23.14         1.34 o
  -1  16   1        242.57        258.28         7.30 o
   0  16   1        508.03        506.23        14.75 o
   1  16   1         24.87         21.80         1.40 o
   2  16   1         90.82         78.28         3.88 o
   3  16   1         41.11         45.31         2.65 o
   4  16   1         27.80         32.72         3.27 o
   5  16   1         86.05         74.52         5.71 o
   6  16   1        180.38        177.28         6.97 o
   7  16   1          6.70          5.66         3.90 o
   8  16   1         10.96         18.39         3.42 o
  -9  17   1          0.08         -1.57         4.28 o
  -8  17   1          1.05          0.33         2.21 o
  -7  17   1         11.32          9.00         2.07 o
  -6  17   1         15.47         16.20         1.80 o
  -5  17   1         20.26         21.11         1.76 o
  -4  17   1        663.60        656.89        18.09 o
  -3  17   1        112.31        106.50         4.78 o
  -2  17   1          8.30          6.90         1.30 o
  -1  17   1         28.61         21.85         1.32 o
   0  17   1         84.42         77.69         3.51 o
   1  17   1         13.53         12.38         1.66 o
   2  17   1         15.58         16.43         1.83 o
   3  17   1        578.42        603.94        21.27 o
   4  17   1         42.34         40.59         3.01 o
   5  17   1         43.63         30.88         3.96 o
   6  17   1        101.32         90.33         4.58 o
   7  17   1         11.35         10.73         2.94 o
   8  17   1          1.64          0.60         3.81 o
  -9  18   1          3.49          1.13         3.51 o
  -8  18   1         33.85         39.77         3.67 o
  -7  18   1         15.33         14.43         2.29 o
  -6  18   1         49.21         52.30         3.26 o
  -5  18   1        187.66        189.71         6.20 o
  -4  18   1        105.46        109.45         4.08 o
  -3  18   1        306.87        313.21         9.15 o
  -2  18   1         88.11         79.67         2.81 o
  -1  18   1        106.98        101.21         3.30 o
   0  18   1         15.64         18.73         1.32 o
   1  18   1         13.89         13.30         1.54 o
   2  18   1         16.30         17.82         1.99 o
   3  18   1        443.53        470.92        16.92 o
   4  18   1          0.16          0.87         2.71 o
   5  18   1         20.01         16.48         2.77 o
   6  18   1         12.15         15.29         2.52 o
   7  18   1         33.13         39.81         3.98 o
   8  18   1          1.31          6.19         3.36 o
  -8  19   1         13.06         11.91         2.92 o
  -7  19   1         95.70         99.97         4.85 o
  -6  19   1        142.39        137.80         5.52 o
  -5  19   1        217.69        215.68         6.91 o
  -4  19   1        450.42        450.79        12.93 o
  -3  19   1          0.64          2.37         1.32 o
  -2  19   1          0.10         -0.56         1.23 o
  -1  19   1        183.76        170.36         5.01 o
   0  19   1         99.30        103.28         3.40 o
   1  19   1        166.08        153.74         5.09 o
   2  19   1       1124.95       1080.22        37.69 o
   3  19   1        229.20        222.19        10.76 o
   4  19   1        132.63        146.00         7.73 o
   5  19   1          6.07          3.28         2.13 o
   6  19   1         45.88         53.76         5.10 o
   7  19   1          0.05          0.41         2.89 o
  -8  20   1         27.82         27.88         3.52 o
  -7  20   1         85.55         80.59         4.84 o
  -6  20   1         40.99         32.64         2.74 o
  -5  20   1        138.94        141.85         5.20 o
  -4  20   1          3.00          6.53         1.67 o
  -3  20   1         19.29         17.04         1.83 o
  -2  20   1          0.14         -1.34         1.34 o
  -1  20   1          2.12          4.40         1.17 o
   0  20   1         11.54         14.98         1.39 o
   1  20   1         47.91         43.98         2.54 o
   2  20   1        312.24        290.61        12.86 o
   3  20   1        506.36        502.44        18.13 o
   4  20   1        136.16        148.82         6.52 o
   5  20   1          9.82          8.20         2.29 o
   6  20   1          0.89          1.34         2.61 o
   7  20   1          4.23         -0.41         3.51 o
  -8  21   1          0.74          1.62         3.13 o
  -7  21   1         37.89         45.32         3.79 o
  -6  21   1         27.25         21.49         2.63 o
  -5  21   1         18.76         18.39         2.19 o
  -4  21   1          4.75          3.72         1.68 o
  -3  21   1        121.60        129.24         9.42 o
  -2  21   1          0.43         -0.01         1.43 o
  -1  21   1        227.31        207.29         6.32 o
   0  21   1         47.07         44.10         2.09 o
   1  21   1         80.59         77.75         3.97 o
   2  21   1         29.92         23.35         2.24 o
   3  21   1         48.98         53.52         3.42 o
   4  21   1          5.95         10.99         2.43 o
   5  21   1          0.01         -0.57         2.20 o
   6  21   1          0.00          0.17         2.68 o
   7  21   1          0.14          2.68         3.32 o
  -7  22   1          0.28         -2.63         2.63 o
  -6  22   1          8.24          9.56         2.59 o
  -5  22   1          0.73         -0.30         2.06 o
  -4  22   1         18.69         22.03         2.26 o
  -3  22   1        455.10        473.81        14.41 o
  -2  22   1          8.58          7.37         1.71 o
  -1  22   1          8.46          9.91         1.68 o
   0  22   1          8.48          7.52         1.39 o
   1  22   1          0.03         -0.49         1.68 o
   2  22   1          0.34         -1.75         1.75 o
   3  22   1         12.13         14.76         2.48 o
   4  22   1         85.14         90.39         5.36 o
   5  22   1         11.88         10.20         3.27 o
   6  22   1        101.41        103.92         5.92 o
  -7  23   1          4.11          1.47         2.95 o
  -6  23   1          0.90          0.16         2.47 o
  -5  23   1         11.26         10.35         2.43 o
  -4  23   1         32.17         37.66         2.91 o
  -3  23   1        502.72        505.76        15.29 o
  -2  23   1          1.11          2.09         2.14 o
  -1  23   1        141.47        132.60         5.77 o
   0  23   1          0.07          0.95         1.72 o
   1  23   1         36.43         36.68         2.62 o
   2  23   1        132.69        140.21         9.64 o
   3  23   1         79.72         84.97         7.68 o
   4  23   1        180.94        190.86         8.78 o
   5  23   1         98.05        107.60         5.93 o
   6  23   1          0.02         -0.29         3.08 o
  -6  24   1         10.45         10.81         2.98 o
  -5  24   1         14.09         13.74         2.65 o
  -4  24   1         30.25         31.91         2.97 o
  -3  24   1        139.32        143.81         5.39 o
  -2  24   1        134.35        122.30         5.95 o
  -1  24   1         33.83         30.12         2.32 o
   0  24   1         26.38         24.50         2.82 o
   1  24   1         65.12         65.38         3.61 o
   2  24   1         13.74          9.77         2.50 o
   3  24   1          5.69          5.09         2.58 o
   4  24   1         58.86         57.94         4.12 o
   5  24   1        137.40        142.46         8.74 o
  -6  25   1          2.58          4.27         2.99 o
  -5  25   1          2.34          3.91         2.78 o
  -4  25   1         14.03         15.05         2.70 o
  -3  25   1         42.81         51.66         4.14 o
  -2  25   1          0.36          1.25         2.09 o
  -1  25   1         20.62         21.57         2.92 o
   0  25   1         10.16          5.73         2.54 o
   1  25   1         44.11         37.56         3.15 o
   2  25   1         93.81         92.03         4.86 o
   3  25   1          3.40          1.52         2.70 o
   4  25   1         69.59         65.47         4.72 o
   5  25   1         37.48         45.89         4.36 o
  -5  26   1          0.05         -1.17         2.79 o
  -4  26   1          0.41         -2.65         2.65 o
  -3  26   1        139.98        142.60        11.74 o
  -2  26   1         68.06         59.26         5.85 o
  -1  26   1        176.97        152.65        17.00 o
   0  26   1          5.97          2.44         3.13 o
   1  26   1          8.64          6.84         3.19 o
   2  26   1          1.03          1.42         2.64 o
   3  26   1         41.00         34.02         3.79 o
   4  26   1          5.02          1.84         3.10 o
  -4  27   1         17.03         21.27         3.44 o
  -3  27   1         78.99         79.21         6.89 o
  -2  27   1         32.79         37.93         4.12 o
  -1  27   1         46.95         46.57         4.55 o
   0  27   1        124.97        125.26        13.09 o
   1  27   1          0.65          0.55         4.64 o
   2  27   1         21.78         19.29         3.28 o
   3  27   1         20.43         19.97         3.39 o
  -3  28   1         54.77         50.57         5.29 o
  -2  28   1        132.35        134.46         8.70 o
  -1  28   1         39.04         40.89         4.64 o
   0  28   1         16.41         18.77         3.96 o
   1  28   1         41.51         31.17         4.19 o
   2  28   1          0.02          2.23         3.65 o
  -1  29   1         12.89          7.81         4.07 o
   0  29   1         58.53         57.29         7.65 o
 -11   0   2        222.30        247.56        25.68 o
 -10   0   2         63.17         81.01         7.46 o
  -9   0   2        105.13        118.43         8.90 o
  -8   0   2         29.48         27.47         3.47 o
  -7   0   2         89.21        102.21         5.75 o
  -6   0   2         83.55         71.91         4.30 o
  -5   0   2        438.03        456.18        20.46 o
  -4   0   2      11809.59      13361.90       576.98 o
  -3   0   2        385.99        443.65        17.08 o
  -2   0   2        578.07        610.99        23.15 o
  -1   0   2       5818.17       5482.84       209.97 o
   0   0   2        502.47        475.03        17.94 o
   1   0   2        197.65        263.67        11.64 o
   2   0   2      13305.21      13752.41       594.27 o
   3   0   2         63.80         70.73         8.25 o
   4   0   2        314.12        283.33        22.01 o
   5   0   2         27.64         24.30         3.67 o
   6   0   2        213.96        229.22        18.80 o
   7   0   2         14.90         10.09         3.21 o
   8   0   2        191.29        180.59         9.93 o
   9   0   2        428.11        458.46        26.74 o
 -11   1   2        140.92        160.69        10.65 o
 -10   1   2         26.82         30.68         3.38 o
  -9   1   2         14.66         15.07         2.25 o
  -8   1   2         28.48         33.81         3.14 o
  -7   1   2        180.11        189.74         7.16 o
  -6   1   2        951.30       1018.30        31.73 o
  -5   1   2       1089.66       1204.10        37.03 o
  -4   1   2        100.53        150.74         4.72 o
  -3   1   2         29.78         36.44         1.80 o
  -2   1   2       1525.42       1646.26        50.35 o
  -1   1   2         26.85         23.83         1.21 o
   0   1   2        365.24        345.78         8.74 o
   1   1   2         76.37         73.46         2.43 o
   2   1   2       1131.31       1307.81        40.21 o
   3   1   2        146.95        198.19         7.28 o
   4   1   2         39.97         44.50         3.24 o
   5   1   2          0.16          0.00         1.30 o
   6   1   2        190.33        203.50        12.00 o
   7   1   2         85.45         88.83         4.89 o
   8   1   2          1.67          2.12         2.05 o
   9   1   2         50.69         55.03         3.93 o
 -11   2   2         54.97         84.15         7.94 o
 -10   2   2         16.86         15.12         3.56 o
  -9   2   2         16.08         18.64         3.60 o
  -8   2   2        227.99        219.83         9.52 o
  -7   2   2         12.85          4.26         1.19 o
  -6   2   2          0.03          2.23         0.84 o
  -5   2   2        194.37        203.28         6.70 o
  -4   2   2        327.00        294.86         9.48 o
  -3   2   2         20.06         23.25         1.13 o
  -2   2   2       1001.79       1080.51        30.80 o
  -1   2   2       3171.61       3152.55        78.58 o
   0   2   2       2954.78       2943.68        83.34 o
   1   2   2        195.49        231.21         6.38 o
   2   2   2        964.37       1008.31        34.16 o
   3   2   2         25.76         36.03         2.09 o
   4   2   2         30.36         31.20         2.86 o
   5   2   2        635.43        652.90        35.50 o
   6   2   2        418.09        440.01        20.12 o
   7   2   2         36.22         52.76         3.54 o
   8   2   2          0.77          5.30         2.18 o
   9   2   2          1.28          4.97         2.51 o
 -11   3   2         14.59         17.99         4.84 o
 -10   3   2          0.22          6.25         3.50 o
  -9   3   2          1.05          3.21         2.03 o
  -8   3   2        661.61        668.71        25.96 o
  -7   3   2        143.16        168.89         7.30 o
  -6   3   2        163.27        196.74         6.66 o
  -5   3   2       1021.22       1115.11        34.41 o
  -4   3   2        493.35        551.01        17.16 o
  -3   3   2         16.83         27.53         1.34 o
  -2   3   2        806.04        903.97        25.67 o
  -1   3   2      21024.67      21911.48       516.68 o
   0   3   2       1255.49       1239.49        35.26 o
   1   3   2        199.47        177.28         5.36 o
   2   3   2         13.85         16.56         1.05 o
   3   3   2        323.41        364.71        12.75 o
   4   3   2         18.05         23.45         2.08 o
   5   3   2       1209.19       1244.78        69.39 o
   6   3   2         62.50         75.99         4.94 o
   7   3   2         34.37         36.20         5.51 o
   8   3   2         62.70         60.02         3.90 o
   9   3   2         34.74         38.34         4.44 o
 -11   4   2          1.64          0.05         3.71 o
 -10   4   2         20.11         21.84         4.50 o
  -9   4   2          0.59          0.98         1.93 o
  -8   4   2        107.53        103.89         8.41 o
  -7   4   2       1928.17       1739.00        59.06 o
  -6   4   2        130.57        143.95         5.09 o
  -5   4   2        106.01        123.94         4.35 o
  -4   4   2        150.64        185.90         6.10 o
  -3   4   2          2.61          4.90         0.89 o
  -2   4   2       2009.04       1983.14        56.05 o
  -1   4   2      37036.34      40626.85      1071.47 o
   0   4   2          0.00          0.35         0.53 o
   1   4   2         77.59         95.02         3.48 o
   2   4   2       1327.22       1405.59        43.08 o
   3   4   2         14.99         22.07         1.44 o
   4   4   2         26.49         22.73         2.08 o
   5   4   2        727.29        684.13        30.36 o
   6   4   2       1194.39       1156.03        51.00 o
   7   4   2         16.78         22.32         2.68 o
   8   4   2         59.98         67.44         4.00 o
   9   4   2         18.21         17.18         4.36 o
 -11   5   2          0.09          1.42         3.67 o
 -10   5   2         10.70         10.94         6.65 o
  -9   5   2         42.26         41.48         5.07 o
  -8   5   2        227.75        194.88         8.45 o
  -7   5   2        491.08        489.86        17.30 o
  -6   5   2         65.72         74.10         3.41 o
  -5   5   2         34.79         33.97         1.95 o
  -4   5   2         15.68         29.78         1.71 o
  -3   5   2         89.77         87.48         3.47 o
  -2   5   2        131.40        136.21         4.18 o
  -1   5   2       2470.06       2396.83        59.68 o
   0   5   2        131.76        139.30         4.30 o
   1   5   2        278.46        275.53         8.24 o
   2   5   2         89.76         75.02         2.67 o
   3   5   2        408.93        377.82        13.20 o
   4   5   2        165.29        151.63         6.43 o
   5   5   2         19.90         18.10         1.95 o
   6   5   2       1085.92       1028.56        39.38 o
   7   5   2         66.64         68.35         4.58 o
   8   5   2         17.54         24.85         3.53 o
   9   5   2          2.15          3.92         3.89 o
 -11   6   2         10.46          5.93         4.63 o
 -10   6   2          0.24         -0.44         3.39 o
  -9   6   2          0.26          1.32         2.71 o
  -8   6   2          8.46         20.24         3.81 o
  -7   6   2        153.30        133.65         5.58 o
  -6   6   2         16.44         10.43         1.33 o
  -5   6   2        118.27        110.42         4.41 o
  -4   6   2        194.00        168.91         6.22 o
  -3   6   2       1149.85       1240.12        38.19 o
  -2   6   2        762.13        775.00        22.21 o
  -1   6   2        286.85        293.81         7.54 o
   0   6   2         87.96         73.22         2.55 o
   1   6   2        159.32        134.80         4.65 o
   2   6   2        194.38        181.50         5.48 o
   3   6   2        329.35        306.88        10.01 o
   4   6   2         12.54         10.06         2.08 o
   5   6   2         16.04         20.67         2.13 o
   6   6   2        352.36        362.42        14.50 o
   7   6   2        150.04        150.45         7.24 o
   8   6   2         28.40         42.19         4.44 o
   9   6   2          1.94          1.83         3.60 o
 -11   7   2         44.09         39.68         6.17 o
 -10   7   2         12.98         17.71         4.50 o
  -9   7   2         30.63         27.60         4.18 o
  -8   7   2        149.83        133.82         6.67 o
  -7   7   2         19.15          9.15         1.56 o
  -6   7   2        362.91        379.68        13.36 o
  -5   7   2         30.83         24.72         1.54 o
  -4   7   2        760.48        739.27        22.96 o
  -3   7   2         31.43         42.11         1.88 o
  -2   7   2        347.97        377.56        10.94 o
  -1   7   2        561.26        550.11        13.91 o
   0   7   2        220.75        206.66         5.77 o
   1   7   2        499.51        527.98        15.30 o
   2   7   2       1317.73       1332.77        41.18 o
   3   7   2        213.29        211.93         7.13 o
   4   7   2         27.77         23.94         1.86 o
   5   7   2        254.82        272.58        10.04 o
   6   7   2          3.35          2.51         1.75 o
   7   7   2         52.51         60.71         4.07 o
   8   7   2        118.93        154.49        10.97 o
   9   7   2          7.40         11.94         4.30 o
 -11   8   2         77.05         97.08         7.12 o
 -10   8   2         43.28         38.16         5.96 o
  -9   8   2         10.85          8.67         4.59 o
  -8   8   2         33.92         36.96         3.29 o
  -7   8   2         43.39         30.77         2.69 o
  -6   8   2          0.41         -0.06         1.07 o
  -5   8   2         20.54         20.31         1.59 o
  -4   8   2        629.58        696.03        23.83 o
  -3   8   2         64.53         67.19         2.31 o
  -2   8   2         59.27         62.93         2.44 o
  -1   8   2        249.82        258.70         6.74 o
   0   8   2        321.90        290.57         7.91 o
   1   8   2        236.35        211.70         6.94 o
   2   8   2        164.07        181.17         6.17 o
   3   8   2        201.55        200.37         6.20 o
   4   8   2         64.33         67.00         3.09 o
   5   8   2          4.68          3.86         1.43 o
   6   8   2          0.34          1.38         1.71 o
   7   8   2          2.70          3.23         2.82 o
   8   8   2         11.69         22.61         4.23 o
   9   8   2        249.04        271.09        17.29 o
 -11   9   2        107.61        143.11         9.28 o
 -10   9   2         34.21         32.31         5.17 o
  -9   9   2         10.71         15.22        10.09 o
  -8   9   2         70.27         68.42         4.42 o
  -7   9   2        177.71        174.23         7.95 o
  -6   9   2         21.56         24.35         1.87 o
  -5   9   2          3.17          3.32         1.00 o
  -4   9   2        177.82        177.73         5.98 o
  -3   9   2        117.90        116.17         3.55 o
  -2   9   2       1151.34       1174.87        29.55 o
  -1   9   2        715.78        688.22        17.44 o
   0   9   2         96.22         98.30         3.55 o
   1   9   2        495.20        440.02        12.89 o
   2   9   2        108.69         99.06         3.30 o
   3   9   2       1288.26       1314.17        37.61 o
   4   9   2        174.22        184.76         6.52 o
   5   9   2        274.67        254.75         8.74 o
   6   9   2         88.35         76.29         5.87 o
   7   9   2        114.74        116.07        15.59 o
   8   9   2          3.77         -1.20         3.54 o
   9   9   2         80.07         98.93         8.67 o
 -11  10   2        221.75        274.95        14.70 o
 -10  10   2          5.58          7.74         3.12 o
  -9  10   2         30.16         31.16         9.29 o
  -8  10   2          2.18          4.14         2.71 o
  -7  10   2       1063.71        946.20        32.35 o
  -6  10   2          2.77          3.13         1.32 o
  -5  10   2        212.60        212.72         7.16 o
  -4  10   2         44.72         44.87         2.51 o
  -3  10   2        113.42        135.96         3.81 o
  -2  10   2         97.10        125.30         3.57 o
  -1  10   2       1465.57       1523.90        40.55 o
   0  10   2        482.31        501.42        14.50 o
   1  10   2         48.72         54.70         1.84 o
   2  10   2         76.71         78.64         2.61 o
   3  10   2          3.68          5.63         1.08 o
   4  10   2         34.11         38.78         2.29 o
   5  10   2        303.78        239.56         8.26 o
   6  10   2         32.95         33.01         3.21 o
   7  10   2         66.57         62.20         5.84 o
   8  10   2         43.07         44.31         5.50 o
   9  10   2         58.98         69.69         5.98 o
 -10  11   2        335.52        336.89        16.84 o
  -9  11   2          0.13         -2.18         2.18 o
  -8  11   2        118.65         92.23         6.05 o
  -7  11   2          0.71          1.49         1.28 o
  -6  11   2          3.08          2.21         1.30 o
  -5  11   2          0.03         -0.84         0.94 o
  -4  11   2       1116.83       1085.17        29.18 o
  -3  11   2         50.20         51.92         2.04 o
  -2  11   2         42.38         68.38         2.45 o
  -1  11   2        319.01        306.64         8.48 o
   0  11   2        118.66         78.16         2.74 o
   1  11   2         19.71         22.24         1.20 o
   2  11   2        524.41        486.50        13.27 o
   3  11   2          1.56          0.05         0.86 o
   4  11   2         77.51         64.71         3.10 o
   5  11   2        175.65        141.47         5.49 o
   6  11   2         65.16         38.80         3.28 o
   7  11   2         12.59         14.52         3.73 o
   8  11   2          5.51         -0.40         3.54 o
   9  11   2          6.15          4.26         3.49 o
 -10  12   2          0.38          1.36         3.17 o
  -9  12   2          0.21         -2.30         2.30 o
  -8  12   2         80.14         65.94         3.40 o
  -7  12   2        190.87        182.35         6.61 o
  -6  12   2         14.18         10.85         1.39 o
  -5  12   2        150.91        141.55         4.78 o
  -4  12   2          0.36          3.03         0.94 o
  -3  12   2         30.88         40.63         1.74 o
  -2  12   2        746.08        833.80        22.37 o
  -1  12   2          0.54         -0.41         0.67 o
   0  12   2          1.42         -0.47         0.70 o
   1  12   2        204.49        188.83         5.53 o
   2  12   2         74.76         80.57         3.51 o
   3  12   2          8.57          7.63         1.18 o
   4  12   2          8.57          5.76         1.68 o
   5  12   2         73.42         59.41         3.65 o
   6  12   2          4.61          0.20         4.60 o
   7  12   2          2.92          5.11         3.12 o
   8  12   2          0.01         -2.12         3.54 o
 -10  13   2        115.01        119.46         7.95 o
  -9  13   2          7.78         11.48         2.85 o
  -8  13   2         34.38         34.66         2.44 o
  -7  13   2          0.00          0.22         1.40 o
  -6  13   2         26.83         23.35         2.25 o
  -5  13   2         12.61         15.14         2.17 o
  -4  13   2        858.15        859.52        23.32 o
  -3  13   2         50.64         52.47         2.14 o
  -2  13   2          1.10          1.96         0.80 o
  -1  13   2        355.79        379.66        10.53 o
   0  13   2         33.55         37.01         1.63 o
   1  13   2          0.02          0.55         0.82 o
   2  13   2        635.59        576.90        15.72 o
   3  13   2         19.54         18.13         1.64 o
   4  13   2          0.94          2.44         1.76 o
   5  13   2         45.15         48.80         3.28 o
   6  13   2        196.48        166.04         8.46 o
   7  13   2         99.13         90.34         6.81 o
   8  13   2          0.15         10.00         9.17 o
 -10  14   2         75.12         74.79         9.85 o
  -9  14   2          3.27          4.13         2.64 o
  -8  14   2         20.00         22.53         2.22 o
  -7  14   2          1.07          2.77         1.46 o
  -6  14   2         18.14         19.14         1.74 o
  -5  14   2       1058.25       1068.87        28.95 o
  -4  14   2         59.42         51.51         2.29 o
  -3  14   2         62.11         64.50         2.54 o
  -2  14   2         49.87         45.08         1.95 o
  -1  14   2        115.17        128.30         4.06 o
   0  14   2          0.04          1.44         0.78 o
   1  14   2         86.32         81.11         2.90 o
   2  14   2       2972.20       2682.53        71.27 o
   3  14   2        128.53        136.17         5.64 o
   4  14   2         71.53         67.60         3.86 o
   5  14   2         73.89         62.57         4.06 o
   6  14   2          0.54         -1.07         2.59 o
   7  14   2          3.71          6.91         3.49 o
   8  14   2        458.18        526.54        42.18 o
 -10  15   2        150.33        150.20         9.58 o
  -9  15   2          8.02          5.23         2.78 o
  -8  15   2          8.84          6.52         1.89 o
  -7  15   2          0.86          0.00         1.46 o
  -6  15   2         74.88         77.07         3.38 o
  -5  15   2       1220.27       1193.40        32.34 o
  -4  15   2        102.53        103.94         4.01 o
  -3  15   2         85.87         90.82         3.27 o
  -2  15   2         27.97         36.98         1.79 o
  -1  15   2         65.73         72.88         2.92 o
   0  15   2        170.38        171.92         5.80 o
   1  15   2        460.39        408.11        11.89 o
   2  15   2        425.91        395.55        15.35 o
   3  15   2          0.01         -0.14         1.47 o
   4  15   2         16.62         20.42         2.36 o
   5  15   2          5.77          7.89         2.58 o
   6  15   2          0.89         -2.54         2.58 o
   7  15   2          0.64         -0.38         3.44 o
   8  15   2        154.69        222.70        15.16 o
  -9  16   2          1.21          0.42         2.81 o
  -8  16   2         12.42          9.46         2.29 o
  -7  16   2          0.97          0.06         1.65 o
  -6  16   2          1.52          4.13         1.52 o
  -5  16   2        230.49        235.84         7.18 o
  -4  16   2        176.36        171.25         5.48 o
  -3  16   2          0.29         -0.90         1.13 o
  -2  16   2          5.20          3.16         1.01 o
  -1  16   2         27.38         22.31         1.42 o
   0  16   2         28.60         27.88         1.85 o
   1  16   2         88.02         85.95         3.75 o
   2  16   2         23.69         26.41         2.12 o
   3  16   2        189.92        184.51         7.61 o
   4  16   2          0.00          0.09         1.96 o
   5  16   2          7.20          5.31         2.58 o
   6  16   2          0.16          0.26         2.85 o
   7  16   2          0.00         -1.98         3.43 o
   8  16   2         50.77         57.91         6.34 o
  -9  17   2          4.31          7.62         3.16 o
  -8  17   2         27.58         26.56         2.69 o
  -7  17   2        223.76        218.33         7.45 o
  -6  17   2          3.12          0.26         1.89 o
  -5  17   2        198.92        195.77         6.24 o
  -4  17   2        820.56        794.89        21.71 o
  -3  17   2         91.21         94.69         3.50 o
  -2  17   2         23.65         22.55         1.56 o
  -1  17   2        700.95        662.72        22.25 o
   0  17   2         60.00         63.58         2.70 o
   1  17   2        394.11        396.09        11.91 o
   2  17   2        978.84        957.23        33.01 o
   3  17   2         12.21         11.16         2.58 o
   4  17   2          1.03         -2.43         2.43 o
   5  17   2        226.39        218.76        10.33 o
   6  17   2         15.28         17.46         5.57 o
   7  17   2          1.64          0.07         3.50 o
  -9  18   2         21.22         23.54         5.03 o
  -8  18   2         67.16         67.70         4.37 o
  -7  18   2         81.36         75.76         3.76 o
  -6  18   2          0.00          0.12         2.17 o
  -5  18   2         90.10         88.95         4.72 o
  -4  18   2         27.03         29.74         2.00 o
  -3  18   2         83.66         85.15         3.32 o
  -2  18   2        118.47        116.57         4.03 o
  -1  18   2         18.59         24.33         2.10 o
   0  18   2        121.82        119.05         4.09 o
   1  18   2         38.16         38.74         2.09 o
   2  18   2       1042.72       1012.55        46.53 o
   3  18   2          1.69          0.09         2.36 o
   4  18   2          0.86         -0.22         2.41 o
   5  18   2         11.34         18.89         3.31 o
   6  18   2        192.29        171.32         9.27 o
   7  18   2          1.04         -1.07         5.10 o
  -9  19   2         56.00         60.20         8.62 o
  -8  19   2          4.37          6.96         3.08 o
  -7  19   2          4.53          4.57         1.94 o
  -6  19   2          4.82          4.77         1.80 o
  -5  19   2         93.09        101.77         4.09 o
  -4  19   2         11.15          9.60         1.62 o
  -3  19   2         17.03         12.67         1.59 o
  -2  19   2        136.92        122.31         4.30 o
  -1  19   2          0.21         -1.15         1.15 o
   0  19   2        206.04        210.44         9.20 o
   1  19   2        231.07        230.68         9.22 o
   2  19   2        196.90        213.72         8.78 o
   3  19   2          6.81          8.30         2.53 o
   4  19   2          0.47         -2.90         2.90 o
   5  19   2        112.02        108.23         6.60 o
   6  19   2          9.86          7.72         3.39 o
   7  19   2          7.70         14.97         3.58 o
  -8  20   2        152.54        148.35         7.11 o
  -7  20   2          9.22         10.17         3.03 o
  -6  20   2        206.51        207.55         7.64 o
  -5  20   2         12.68         10.30         1.88 o
  -4  20   2         56.90         59.75         2.95 o
  -3  20   2         33.12         35.31         2.25 o
  -2  20   2         97.64         83.59         4.46 o
  -1  20   2          3.13          0.13         1.29 o
   0  20   2        154.23        148.80         4.99 o
   1  20   2         56.20         48.75         2.98 o
   2  20   2         46.09         44.89         5.27 o
   3  20   2          2.90          3.09         2.38 o
   4  20   2          3.71          0.87         2.71 o
   5  20   2         21.19         30.18         4.50 o
   6  20   2          7.04          5.65         3.01 o
  -8  21   2         44.56         50.05         7.28 o
  -7  21   2         87.32         82.88         4.20 o
  -6  21   2         18.02         20.40         2.36 o
  -5  21   2          0.89          0.55         1.79 o
  -4  21   2        311.14        310.60         9.44 o
  -3  21   2         29.35         29.06         2.83 o
  -2  21   2          5.99          5.22         1.54 o
  -1  21   2        807.41        753.05        21.90 o
   0  21   2          5.84          3.61         1.47 o
   1  21   2         42.06         35.80         3.21 o
   2  21   2         75.46         67.02         4.25 o
   3  21   2        124.30        121.14         8.97 o
   4  21   2         28.28         22.35         3.56 o
   5  21   2        221.10        240.69        11.67 o
   6  21   2         34.59         35.03         4.06 o
  -7  22   2          0.52         -2.29         2.29 o
  -6  22   2         24.15         25.83         2.62 o
  -5  22   2          0.19         -1.87         1.87 o
  -4  22   2        156.20        151.69         6.43 o
  -3  22   2         11.53          8.15         1.84 o
  -2  22   2          0.00         -0.93         1.50 o
  -1  22   2         52.52         49.27         2.76 o
   0  22   2         29.02         24.32         2.29 o
   1  22   2          1.07          1.26         2.41 o
   2  22   2          1.56          2.09         2.54 o
   3  22   2        265.72        289.48        13.17 o
   4  22   2         56.63         59.88         4.97 o
   5  22   2        111.85        119.56         6.50 o
   6  22   2         14.73          8.49         3.62 o
  -7  23   2          0.67          0.60         2.85 o
  -6  23   2         18.96         15.38         2.47 o
  -5  23   2          3.52          5.20         2.53 o
  -4  23   2          3.76          4.14         1.95 o
  -3  23   2        383.78        397.02        16.10 o
  -2  23   2         76.37         70.04         6.26 o
  -1  23   2         48.06         41.73         2.58 o
   0  23   2          2.06          2.95         2.03 o
   1  23   2         24.05         22.54         2.66 o
   2  23   2          2.29          1.70         2.77 o
   3  23   2        705.30        755.64        37.12 o
   4  23   2          1.70         -2.12         2.75 o
   5  23   2         45.71         46.50         4.28 o
  -6  24   2         10.13          6.77         2.39 o
  -5  24   2        118.39        131.87         7.78 o
  -4  24   2        241.05        253.61        10.37 o
  -3  24   2         56.42         61.78         5.29 o
  -2  24   2         17.48         18.78         2.17 o
  -1  24   2          2.79          3.24         2.17 o
   0  24   2         16.04         12.61         2.58 o
   1  24   2         66.13         71.07         4.85 o
   2  24   2        282.80        281.42        11.30 o
   3  24   2         57.92         62.97         4.42 o
   4  24   2         25.62         33.42         3.84 o
   5  24   2         25.06         25.76         4.03 o
  -6  25   2          1.84          2.02         2.90 o
  -5  25   2          1.68         -1.16         2.26 o
  -4  25   2        533.12        583.41        22.64 o
  -3  25   2        185.50        187.30        11.91 o
  -2  25   2          1.97          3.17         2.03 o
  -1  25   2          0.05         -0.55         2.97 o
   0  25   2          6.01          3.72         3.07 o
   1  25   2         15.15         16.33         2.77 o
   2  25   2        148.18        156.89         9.99 o
   3  25   2         71.53         71.04         4.84 o
   4  25   2        127.27        125.60         6.82 o
  -5  26   2         11.30         12.96         2.72 o
  -4  26   2         38.10         44.87         3.62 o
  -3  26   2          8.49          9.96         2.33 o
  -2  26   2          2.03          1.23         2.98 o
  -1  26   2         16.13         13.55         3.55 o
   0  26   2         94.78         96.36        11.59 o
   1  26   2         42.81         41.10         4.17 o
   2  26   2          1.53          1.20         3.40 o
   3  26   2        110.76        113.66         6.40 o
  -4  27   2         14.33         19.57         2.87 o
  -3  27   2         61.77         53.91         3.70 o
  -2  27   2          7.16         15.76         3.88 o
  -1  27   2         34.93         39.02         4.36 o
   0  27   2          1.44          5.05         3.41 o
   1  27   2          1.13          7.24         3.72 o
   2  27   2         10.12         10.63         3.26 o
  -3  28   2         91.57         86.86         8.19 o
  -2  28   2         16.91         11.29         4.03 o
  -1  28   2         39.38         42.87         6.81 o
   0  28   2         19.68         24.13         5.06 o
   1  28   2         36.92         36.10         5.19 o
 -11   1   3         12.92          8.02         3.77 o
 -10   1   3         66.74         65.33         4.66 o
  -9   1   3        244.98        234.09         8.36 o
  -8   1   3        230.38        194.26         6.99 o
  -7   1   3        126.43        136.61         5.00 o
  -6   1   3         21.34         22.57         1.61 o
  -5   1   3         14.89         13.54         1.12 o
  -4   1   3        485.82        575.78        15.64 o
  -3   1   3        116.37        100.57         3.11 o
  -2   1   3        608.38        685.67        18.30 o
  -1   1   3        183.56        160.18         4.53 o
   0   1   3        705.69        684.85        19.71 o
   1   1   3         75.07         85.09         3.22 o
   2   1   3        339.21        360.96        10.69 o
   3   1   3        408.02        409.87        12.93 o
   4   1   3        190.24        191.50         8.41 o
   5   1   3         62.49         71.88         3.82 o
   6   1   3         11.95         16.45         3.04 o
   7   1   3          0.01          0.65         1.82 o
   8   1   3        183.91        215.68        11.68 o
   9   1   3          3.84          5.59         5.67 o
 -11   2   3         16.48         26.32         4.44 o
 -10   2   3          0.86          1.89         2.30 o
  -9   2   3         32.15         26.33         2.48 o
  -8   2   3         48.83         43.50         2.63 o
  -7   2   3         36.88         51.35         2.56 o
  -6   2   3         70.10         84.57         3.62 o
  -5   2   3        721.85        848.08        24.46 o
  -4   2   3         10.60          9.38         1.00 o
  -3   2   3        182.95        190.29         5.79 o
  -2   2   3         68.06         60.53         2.06 o
  -1   2   3          1.51         -0.16         0.56 o
   0   2   3        334.78        299.81         7.78 o
   1   2   3       3871.89       3965.21       121.19 o
   2   2   3       1014.92        978.02        27.85 o
   3   2   3         13.23         15.13         1.16 o
   4   2   3        107.02        117.39         4.85 o
   5   2   3        772.17        720.59        24.73 o
   6   2   3        128.07        129.93         5.57 o
   7   2   3         12.93         18.01         3.21 o
   8   2   3        664.79        712.44        32.73 o
   9   2   3         37.30         50.87         6.15 o
 -11   3   3        116.28        133.42         9.24 o
 -10   3   3         72.62         79.30         6.39 o
  -9   3   3        146.37        149.30         6.49 o
  -8   3   3          0.02          1.88         1.26 o
  -7   3   3         12.11         12.35         1.42 o
  -6   3   3          0.34          1.86         0.87 o
  -5   3   3        840.35        946.00        29.32 o
  -4   3   3        331.25        387.06        11.33 o
  -3   3   3          1.51          6.79         0.82 o
  -2   3   3        952.60       1121.38        31.89 o
  -1   3   3       1427.56       1420.15        38.95 o
   0   3   3        819.79        895.31        23.84 o
   1   3   3        168.95        206.02         5.85 o
   2   3   3         40.49         41.66         1.80 o
   3   3   3        101.92        102.27         3.78 o
   4   3   3        243.01        227.36         9.38 o
   5   3   3       1065.22       1026.39        39.03 o
   6   3   3        193.39        198.55         8.52 o
   7   3   3          2.38          0.40         1.82 o
   8   3   3          0.00         12.86         3.02 o
   9   3   3         17.74         22.72         4.02 o
 -11   4   3         73.36         80.19         6.75 o
 -10   4   3        102.37        112.14         7.96 o
  -9   4   3          1.99          3.30         1.89 o
  -8   4   3        450.71        443.12        14.47 o
  -7   4   3          0.78          1.07         1.05 o
  -6   4   3          4.41          1.34         0.92 o
  -5   4   3        156.26        186.16         6.26 o
  -4   4   3        145.23        120.95         4.23 o
  -3   4   3          1.36          1.13         0.71 o
  -2   4   3        215.68        251.02         6.52 o
  -1   4   3        450.37        468.79        11.87 o
   0   4   3         21.83         22.44         1.32 o
   1   4   3        113.23        130.17         4.25 o
   2   4   3        353.91        378.57        10.39 o
   3   4   3        202.76        203.13         6.90 o
   4   4   3         59.49         53.17         2.99 o
   5   4   3         77.92         93.17         5.21 o
   6   4   3         44.19         45.75         3.12 o
   7   4   3          6.01          6.60         2.57 o
   8   4   3          5.56          6.47         2.92 o
   9   4   3          4.08          7.74         3.86 o
 -11   5   3        196.72        213.24        12.67 o
 -10   5   3         41.86         29.86         4.92 o
  -9   5   3          0.65          1.67         1.95 o
  -8   5   3         28.97         17.70         1.96 o
  -7   5   3          0.45          1.69         1.11 o
  -6   5   3          3.81          4.71         1.01 o
  -5   5   3        370.44        347.89        11.16 o
  -4   5   3       1305.00       1352.72        41.77 o
  -3   5   3         22.00         39.02         1.81 o
  -2   5   3         41.71         62.66         2.11 o
  -1   5   3         20.66         18.01         1.02 o
   0   5   3         47.11         62.39         2.26 o
   1   5   3        611.53        663.28        19.14 o
   2   5   3         29.70         28.90         2.11 o
   3   5   3         69.19         60.51         2.63 o
   4   5   3        506.67        497.70        17.34 o
   5   5   3        112.63         88.73         4.97 o
   6   5   3          0.88          4.25         1.80 o
   7   5   3         10.31         12.38         2.85 o
   8   5   3         27.86         30.98         4.30 o
 -11   6   3          8.85          7.44         3.98 o
 -10   6   3          0.20         -0.62         2.76 o
  -9   6   3         43.90         41.33         3.99 o
  -8   6   3        351.66        302.03        11.26 o
  -7   6   3        291.11        323.05        11.75 o
  -6   6   3         40.43         38.17         2.44 o
  -5   6   3         67.19         88.45         3.79 o
  -4   6   3         15.36         16.73         1.76 o
  -3   6   3          7.22         74.74         7.34 o
  -2   6   3       1726.38       1841.97        49.67 o
  -1   6   3       1554.69       1433.08        38.10 o
   0   6   3         16.68         22.21         1.23 o
   1   6   3          4.75          3.72         0.92 o
   2   6   3         26.01         18.08         1.41 o
   3   6   3          0.06          5.97         0.73 o
   4   6   3         95.22         74.79         3.25 o
   5   6   3        397.52        327.89        13.23 o
   6   6   3          2.72          8.03         2.54 o
   7   6   3         50.76         63.39         5.12 o
   8   6   3          2.89          3.88         3.90 o
 -11   7   3         29.08         22.73         5.40 o
 -10   7   3          2.91          4.83         3.19 o
  -9   7   3          0.13          1.24         2.09 o
  -8   7   3        989.13        904.64        31.28 o
  -7   7   3        340.18        316.77        11.55 o
  -6   7   3        159.16        156.93         6.17 o
  -5   7   3        100.38         80.99         3.61 o
  -4   7   3        134.36        132.03         5.07 o
  -3   7   3          1.31          4.04         0.83 o
  -2   7   3       1319.36       1439.83        38.22 o
  -1   7   3       1593.44       1605.33        42.76 o
   0   7   3         74.36         50.17         1.97 o
   1   7   3        355.60        360.77        10.76 o
   2   7   3         48.56         37.12         2.00 o
   3   7   3        163.31        158.66         5.83 o
   4   7   3         48.03         59.80         2.69 o
   5   7   3         27.37         35.53         6.22 o
   6   7   3        112.75         97.74         6.90 o
   7   7   3        186.25        193.49        10.53 o
   8   7   3         31.40         20.33         4.65 o
 -11   8   3          0.75         10.43        14.21 o
 -10   8   3         23.02         22.79         3.68 o
  -9   8   3         27.18         19.68         2.97 o
  -8   8   3       2827.10       2560.50        96.92 o
  -7   8   3          7.42          4.50         1.50 o
  -6   8   3          5.54          4.53         1.35 o
  -5   8   3        215.95        219.40         8.07 o
  -4   8   3        309.98        326.87        10.54 o
  -3   8   3         15.54         13.76         0.98 o
  -2   8   3        575.21        640.19        17.22 o
  -1   8   3       8914.49       9017.95       212.96 o
   0   8   3        466.22        502.39        13.77 o
   1   8   3         80.74         76.97         4.52 o
   2   8   3        225.50        222.48         7.47 o
   3   8   3         27.24         31.00         2.37 o
   4   8   3         20.97         21.78         1.59 o
   5   8   3       1003.81        888.86        39.44 o
   6   8   3         13.36         12.10         2.74 o
   7   8   3          0.07         -1.00         5.49 o
   8   8   3         24.26         25.76        10.09 o
 -11   9   3        356.85        382.57        23.93 o
 -10   9   3          2.87          7.57         3.27 o
  -9   9   3          1.58          1.61         2.24 o
  -8   9   3        118.99        148.28         7.29 o
  -7   9   3        150.51        131.77         5.61 o
  -6   9   3         22.95         26.67         2.01 o
  -5   9   3       1615.87       1506.52        46.30 o
  -4   9   3        138.22        123.77         4.38 o
  -3   9   3         11.60         20.58         1.29 o
  -2   9   3         64.88         79.05         2.47 o
  -1   9   3       2760.77       2682.76        63.55 o
   0   9   3         51.02         44.55         2.09 o
   1   9   3        219.86        206.33         6.54 o
   2   9   3        632.33        611.61        19.31 o
   3   9   3         45.79         45.59         2.49 o
   4   9   3          4.88          6.34         1.59 o
   5   9   3        194.80        221.47         8.86 o
   6   9   3         85.49         79.74         6.82 o
   7   9   3          5.51          8.02         4.13 o
   8   9   3        108.18        103.78        16.51 o
 -11  10   3         86.40        104.52        11.69 o
 -10  10   3          2.98         -0.72         2.71 o
  -9  10   3         31.13         24.77         3.15 o
  -8  10   3        222.52        209.79         9.54 o
  -7  10   3        624.57        643.77        25.21 o
  -6  10   3          6.41          3.71         1.92 o
  -5  10   3       2187.81       2102.59        64.67 o
  -4  10   3       1202.70       1186.94        33.92 o
  -3  10   3        148.75        150.21         4.77 o
  -2  10   3          2.45          3.98         0.67 o
  -1  10   3       3476.14       3460.00        82.17 o
   0  10   3          0.60         -0.14         0.97 o
   1  10   3        209.15        182.23         6.30 o
   2  10   3         51.95         61.11         3.44 o
   3  10   3          8.63         10.04         1.53 o
   4  10   3          8.77         11.28         1.72 o
   5  10   3         29.50         25.98         2.71 o
   6  10   3         37.47         34.63         4.60 o
   7  10   3         73.28         73.83        11.92 o
   8  10   3         21.21         31.30        12.15 o
 -11  11   3        201.28        193.48        22.14 o
 -10  11   3          3.88         -0.18         3.90 o
  -9  11   3         38.05         39.55         3.84 o
  -8  11   3        140.47        140.26         7.33 o
  -7  11   3        154.01        149.31         7.11 o
  -6  11   3         34.38         36.44         2.63 o
  -5  11   3         59.44         47.92         2.36 o
  -4  11   3        375.48        338.58        10.10 o
  -3  11   3        166.28        164.23         4.61 o
  -2  11   3          7.30          8.82         0.91 o
  -1  11   3        699.79        698.19        16.93 o
   0  11   3        439.80        387.84        11.60 o
   1  11   3        422.33        385.79        12.50 o
   2  11   3        820.39        796.19        24.98 o
   3  11   3         60.88         61.71         3.07 o
   4  11   3        348.87        315.15        10.73 o
   5  11   3          9.28          5.47         2.14 o
   6  11   3         61.48         65.43         6.17 o
   7  11   3          6.76          2.88         5.27 o
   8  11   3         17.11         20.58         5.00 o
 -10  12   3          0.64          2.10         2.48 o
  -9  12   3          0.02          4.56         2.60 o
  -8  12   3         60.43         49.40         3.92 o
  -7  12   3        124.40        122.25         5.43 o
  -6  12   3        311.28        298.32        10.97 o
  -5  12   3         60.07         53.92         2.65 o
  -4  12   3         37.10         35.09         1.72 o
  -3  12   3          0.03          0.13         0.72 o
  -2  12   3         44.91         32.44         1.37 o
  -1  12   3         93.55        100.23         2.94 o
   0  12   3          8.63         13.52         1.28 o
   1  12   3         29.60         31.10         1.96 o
   2  12   3        281.28        269.77         9.08 o
   3  12   3         14.49         12.72         1.88 o
   4  12   3         10.28         19.56         2.35 o
   5  12   3         10.83         15.19         2.31 o
   6  12   3          3.02          1.80         3.14 o
   7  12   3          5.31          0.71         3.89 o
   8  12   3         58.41         51.32        10.09 o
 -10  13   3          0.59          3.73         2.72 o
  -9  13   3         32.04         36.74         4.04 o
  -8  13   3         56.81         65.56         4.03 o
  -7  13   3        191.18        182.58         6.72 o
  -6  13   3         20.85         19.64         1.82 o
  -5  13   3       1724.32       1657.69        47.29 o
  -4  13   3       1083.41       1065.50        30.57 o
  -3  13   3         82.11         91.10         3.06 o
  -2  13   3         68.88         62.96         2.20 o
  -1  13   3        176.67        194.82         5.80 o
   0  13   3         31.78         31.79         1.73 o
   1  13   3         24.09         23.35         1.77 o
   2  13   3       2053.94       2038.52        63.02 o
   3  13   3          0.52          4.71         1.43 o
   4  13   3         28.53         20.79         2.41 o
   5  13   3          5.77          0.81         2.39 o
   6  13   3         20.07         11.64         3.52 o
   7  13   3          4.25          3.29         3.95 o
 -10  14   3          3.85          0.68         2.75 o
  -9  14   3          5.15          2.88         2.34 o
  -8  14   3         18.88         13.38         2.28 o
  -7  14   3         14.16         15.09         1.87 o
  -6  14   3        103.75        100.26         4.18 o
  -5  14   3        530.70        525.29        15.54 o
  -4  14   3        935.08        915.27        24.86 o
  -3  14   3        168.94        161.64         5.01 o
  -2  14   3          0.02          0.61         0.90 o
  -1  14   3        274.04        279.19         9.42 o
   0  14   3        159.47        178.38         5.70 o
   1  14   3         31.17         21.69         3.11 o
   2  14   3        342.52        350.37        11.62 o
   3  14   3         11.97         11.99         2.02 o
   4  14   3        115.71        108.33         5.31 o
   5  14   3          0.19          0.22         2.55 o
   6  14   3          7.96         10.33         3.26 o
   7  14   3         16.88         35.07        10.78 o
 -10  15   3         15.97         20.80         3.80 o
  -9  15   3         23.75         27.21         3.17 o
  -8  15   3          0.01          1.09         1.80 o
  -7  15   3         25.36         25.67         2.22 o
  -6  15   3        389.99        396.40        12.83 o
  -5  15   3         89.64        100.85         3.93 o
  -4  15   3         31.00         35.84         2.15 o
  -3  15   3         17.77         16.23         1.38 o
  -2  15   3          0.17          0.30         0.96 o
  -1  15   3        108.75        105.78         4.71 o
   0  15   3        126.79        168.41         7.76 o
   1  15   3        309.06        309.53        10.32 o
   2  15   3        140.29        144.10         5.58 o
   3  15   3         76.73         79.63         4.18 o
   4  15   3          1.18          5.28         2.59 o
   5  15   3        121.80        136.03         7.56 o
   6  15   3         43.71         65.06         7.08 o
   7  15   3        151.46        156.06        14.90 o
 -10  16   3         11.07         12.94         3.87 o
  -9  16   3         33.54         36.59         3.58 o
  -8  16   3         97.83        110.81         5.04 o
  -7  16   3         13.02         12.02         1.99 o
  -6  16   3        140.57        136.02         5.01 o
  -5  16   3         42.39         44.39         2.46 o
  -4  16   3          0.82          2.98         1.24 o
  -3  16   3         35.78         35.60         1.95 o
  -2  16   3         44.97         40.21         1.96 o
  -1  16   3          2.33          5.13         1.16 o
   0  16   3        310.76        315.65        10.60 o
   1  16   3        639.13        594.60        19.07 o
   2  16   3         15.76         16.24         2.78 o
   3  16   3         22.65         25.35         2.95 o
   4  16   3         71.44         68.78         6.62 o
   5  16   3          2.03          4.88         3.06 o
   6  16   3          0.39          2.86         3.27 o
   7  16   3        296.47        337.85        34.85 o
  -9  17   3          6.97          5.09         2.63 o
  -8  17   3        241.75        244.87        11.83 o
  -7  17   3         22.38         23.63         2.43 o
  -6  17   3         22.46         20.88         2.04 o
  -5  17   3         96.73        101.85         4.09 o
  -4  17   3         65.21         70.11         2.98 o
  -3  17   3          0.47          0.99         1.21 o
  -2  17   3        186.95        169.72         7.91 o
  -1  17   3        165.98        159.37         7.99 o
   0  17   3          6.90          6.08         1.31 o
   1  17   3        156.11        160.18         6.10 o
   2  17   3          0.59         -0.35         1.65 o
   3  17   3          7.66          3.47         2.66 o
   4  17   3          1.66          4.67         2.74 o
   5  17   3        121.02        133.07         7.85 o
   6  17   3         21.14         27.02         4.32 o
  -9  18   3          1.61          5.85         2.77 o
  -8  18   3         38.00         36.81         4.37 o
  -7  18   3         35.16         34.63         3.62 o
  -6  18   3         24.45         23.71         2.13 o
  -5  18   3         20.84         17.15         1.89 o
  -4  18   3        162.48        171.95         5.64 o
  -3  18   3        126.71        124.55         4.81 o
  -2  18   3        182.33        172.96         5.52 o
  -1  18   3        147.89        154.87         9.68 o
   0  18   3         16.35         24.51         2.31 o
   1  18   3         45.10         47.45         3.68 o
   2  18   3          0.62          1.27         1.83 o
   3  18   3        110.31        120.82         6.73 o
   4  18   3          0.12         -0.03         2.76 o
   5  18   3         55.09         62.84         6.95 o
   6  18   3         30.84         29.66         4.96 o
  -9  19   3          2.41          3.85         2.88 o
  -8  19   3         16.77         16.30         2.76 o
  -7  19   3          1.20          1.07         2.53 o
  -6  19   3          1.81         -1.31         1.70 o
  -5  19   3        101.75        114.85         4.43 o
  -4  19   3          4.56          4.00         1.53 o
  -3  19   3         22.40         25.92         1.92 o
  -2  19   3        322.48        307.89        15.64 o
  -1  19   3         17.35         15.28         1.60 o
   0  19   3         13.92         12.69         2.54 o
   1  19   3         23.17         27.30         2.40 o
   2  19   3          0.34          3.67         2.38 o
   3  19   3          2.19          0.68         2.57 o
   4  19   3        125.53        148.68         8.28 o
   5  19   3        217.69        252.06        12.31 o
   6  19   3         56.21         55.48         5.82 o
  -8  20   3          0.63          2.23         2.75 o
  -7  20   3          0.79          0.57         2.13 o
  -6  20   3         64.63         61.98         3.36 o
  -5  20   3         18.27         20.07         2.14 o
  -4  20   3          6.76          2.81         1.60 o
  -3  20   3         97.87         91.98         6.03 o
  -2  20   3         51.19         43.97         2.39 o
  -1  20   3         24.30         21.80         2.37 o
   0  20   3          2.66          1.57         1.64 o
   1  20   3          2.44          4.56         2.01 o
   2  20   3         46.47         39.95         3.99 o
   3  20   3         53.20         49.81         4.47 o
   4  20   3        241.52        278.00        12.97 o
   5  20   3         37.83         42.85         5.37 o
   6  20   3          9.28          8.35         4.89 o
  -8  21   3         18.48         14.62         3.16 o
  -7  21   3          0.11          2.07         2.28 o
  -6  21   3          7.99         11.01         2.18 o
  -5  21   3          5.30          8.19         1.91 o
  -4  21   3        164.32        157.20         6.12 o
  -3  21   3         92.22         85.52         3.58 o
  -2  21   3          7.41          9.49         1.69 o
  -1  21   3          5.11          4.70         2.21 o
   0  21   3         47.55         51.64         3.34 o
   1  21   3         26.34         28.41         3.23 o
   2  21   3        114.56        120.57         7.35 o
   3  21   3          1.45         -1.80         3.04 o
   4  21   3         53.88         57.40         5.12 o
   5  21   3          0.32          1.96         3.78 o
  -8  22   3          3.23          1.99         7.29 o
  -7  22   3        197.95        202.94        14.46 o
  -6  22   3         32.51         37.31         3.35 o
  -5  22   3          0.25          1.23         2.12 o
  -4  22   3          1.42          3.68         1.88 o
  -3  22   3          1.25         -1.07         1.71 o
  -2  22   3          5.80         11.09         1.96 o
  -1  22   3         77.63         83.69         8.17 o
   0  22   3          1.13          7.44         2.63 o
   1  22   3         25.62         32.62         3.77 o
   2  22   3          2.06          3.13         2.91 o
   3  22   3         39.39         43.27         4.54 o
   4  22   3          0.04          2.65         3.54 o
   5  22   3         53.94         72.56         6.23 o
  -7  23   3          9.12         11.45         2.78 o
  -6  23   3          7.85         10.69         2.52 o
  -5  23   3        103.62        105.13         4.53 o
  -4  23   3         11.12          7.96         2.04 o
  -3  23   3          5.25          7.35         1.98 o
  -2  23   3        222.58        210.34         8.93 o
  -1  23   3          2.33          1.38         2.28 o
   0  23   3         35.74         29.84         3.49 o
   1  23   3         50.07         56.87         4.71 o
   2  23   3         83.42         83.07         6.71 o
   3  23   3         62.67         52.50         5.11 o
   4  23   3         10.69         13.01         3.97 o
  -6  24   3         26.95         28.01         3.06 o
  -5  24   3          2.70          6.39         2.79 o
  -4  24   3         72.09         70.79         4.70 o
  -3  24   3         21.30         22.11         2.71 o
  -2  24   3          6.62          3.16         2.22 o
  -1  24   3         18.44         17.00         3.39 o
   0  24   3          0.49         -1.37         3.12 o
   1  24   3         24.11         23.64         3.94 o
   2  24   3        176.11        184.35         9.63 o
   3  24   3         57.43         58.11         5.29 o
   4  24   3         21.50         24.31         4.45 o
  -6  25   3         36.02         40.35         3.50 o
  -5  25   3         45.49         47.40         3.80 o
  -4  25   3          7.08         11.45         2.42 o
  -3  25   3         36.00         31.97         4.14 o
  -2  25   3         43.30         36.68         4.55 o
  -1  25   3          0.10          8.14         3.24 o
   0  25   3         80.52         76.44         5.69 o
   1  25   3          1.39          1.86         3.40 o
   2  25   3         10.01         12.99         4.08 o
   3  25   3         13.71         14.89         4.05 o
  -5  26   3          4.65          9.63         2.71 o
  -4  26   3        168.83        150.95         8.66 o
  -3  26   3          4.16          8.14         2.76 o
  -2  26   3          1.46         -0.26         3.32 o
  -1  26   3         19.18         15.47         3.69 o
   0  26   3          6.83          2.85         3.68 o
   1  26   3          2.96         -0.23         2.98 o
   2  26   3          0.22          0.75         3.21 o
  -4  27   3        292.73        294.14        11.55 o
  -3  27   3          0.43         -0.40         3.18 o
  -2  27   3         49.58         53.38         7.45 o
  -1  27   3         10.16          9.10         4.10 o
   0  27   3         17.46         17.21         4.77 o
   1  27   3         55.09         73.85        10.72 o
  -2  28   3          6.93         16.27         4.65 o
  -1  28   3          1.79          9.76         4.24 o
 -12   0   4          0.61          7.34         8.25 o
 -11   0   4         48.82         58.68         9.86 o
 -10   0   4         39.59         32.23         3.75 o
  -9   0   4         11.27         13.90         2.74 o
  -8   0   4        761.28        636.10        28.93 o
  -7   0   4         91.86        103.69         5.45 o
  -6   0   4         54.49         60.80         3.71 o
  -5   0   4        410.99        547.88        21.38 o
  -4   0   4        614.62        649.34        24.76 o
  -3   0   4       1225.05       1318.58        49.52 o
  -2   0   4       1419.42       1533.55        66.54 o
  -1   0   4          0.46          0.91         0.91 o
   0   0   4          0.25         -0.58         1.05 o
   1   0   4        224.53        243.23        11.18 o
   2   0   4        104.41        120.67         9.06 o
   3   0   4        119.33        101.26        11.26 o
   4   0   4        122.29        138.28         9.99 o
   5   0   4         99.17         78.02         6.65 o
   6   0   4         36.68         36.30         4.23 o
   7   0   4         90.54        101.79        13.30 o
   8   0   4         85.33         82.99        13.30 o
 -12   1   4          6.06          8.35         5.99 o
 -11   1   4         74.96         86.72         7.29 o
 -10   1   4          0.04         -1.41         1.77 o
  -9   1   4         31.62         30.49         2.35 o
  -8   1   4         22.35         25.07         1.92 o
  -7   1   4         89.99        104.06         3.80 o
  -6   1   4         80.33         93.63         3.65 o
  -5   1   4          0.24          1.40         1.15 o
  -4   1   4         63.97         58.56         2.27 o
  -3   1   4        647.25        653.62        17.63 o
  -2   1   4        742.77        750.18        20.14 o
  -1   1   4          3.83          4.97         0.82 o
   0   1   4         18.84         14.53         1.18 o
   1   1   4        106.60        112.07         4.04 o
   2   1   4        106.05        120.11         4.38 o
   3   1   4          2.56          1.25         1.04 o
   4   1   4         43.62         40.76         2.41 o
   5   1   4          0.92          1.54         1.46 o
   6   1   4         10.09         13.08         2.11 o
   7   1   4         28.33         37.03         7.80 o
   8   1   4         35.42         38.35        12.61 o
 -12   2   4         76.97        102.00        11.48 o
 -11   2   4          3.16          7.24         3.63 o
 -10   2   4          0.25          3.02         1.84 o
  -9   2   4        124.38        102.52         4.70 o
  -8   2   4         12.01         12.28         1.52 o
  -7   2   4         68.21         70.67         3.10 o
  -6   2   4        782.01        804.58        21.96 o
  -5   2   4        304.05        322.04         9.11 o
  -4   2   4        577.40        649.12        17.57 o
  -3   2   4          2.55          2.43         0.72 o
  -2   2   4          1.29         -0.58         0.58 o
  -1   2   4        211.16        230.41         7.79 o
   0   2   4        254.99        242.63         7.27 o
   1   2   4        856.85        883.76        25.42 o
   2   2   4        422.35        443.96        14.22 o
   3   2   4         22.73         17.88         1.42 o
   4   2   4        105.58        114.38         5.72 o
   5   2   4         12.58          7.55         1.58 o
   6   2   4         11.55          8.93         4.27 o
   7   2   4         71.49         82.24         6.12 o
   8   2   4          0.00          7.01         9.17 o
 -11   3   4          1.10          3.30         3.57 o
 -10   3   4          0.02         -1.22         1.98 o
  -9   3   4          2.58          0.55         1.39 o
  -8   3   4        366.83        320.00        10.06 o
  -7   3   4        101.70        107.94         4.11 o
  -6   3   4        199.42        211.75         7.25 o
  -5   3   4        667.16        722.14        19.69 o
  -4   3   4         40.28         46.18         2.66 o
  -3   3   4        356.22        348.78         9.64 o
  -2   3   4         14.85         19.95         1.22 o
  -1   3   4        299.12        335.66         9.28 o
   0   3   4        154.83        151.24         4.61 o
   1   3   4       1858.04       1842.52        52.39 o
   2   3   4        116.85         99.34         3.50 o
   3   3   4         18.91         18.36         2.09 o
   4   3   4          0.09          2.67         1.37 o
   5   3   4          2.40          2.32         1.39 o
   6   3   4          1.27          0.04         2.43 o
   7   3   4          0.90          3.38         4.61 o
   8   3   4         52.91         67.69         6.95 o
 -11   4   4          9.03         20.59         4.17 o
 -10   4   4         20.48         17.48         3.00 o
  -9   4   4          1.01         -0.87         1.45 o
  -8   4   4        370.52        318.89        10.68 o
  -7   4   4        225.92        227.02         7.81 o
  -6   4   4         42.61         48.28         2.48 o
  -5   4   4       2052.96       2215.09        68.29 o
  -4   4   4        144.82        158.78         5.04 o
  -3   4   4          2.18          0.24         0.79 o
  -2   4   4        406.23        462.73        11.84 o
  -1   4   4        100.45         86.17         2.90 o
   0   4   4         21.77         18.93         1.42 o
   1   4   4       1644.46       1509.16        40.04 o
   2   4   4         27.61         32.75         1.76 o
   3   4   4         89.50         78.64         3.64 o
   4   4   4        131.86        142.62         6.75 o
   5   4   4         45.83         48.81         4.38 o
   6   4   4         16.89         19.44         3.05 o
   7   4   4         68.36         71.07         5.07 o
   8   4   4        124.46        115.94         8.97 o
 -11   5   4         31.34         28.42         3.82 o
 -10   5   4          1.30          2.57         2.51 o
  -9   5   4          2.33          1.20         1.80 o
  -8   5   4          5.23          7.33         1.47 o
  -7   5   4        255.18        266.58         9.03 o
  -6   5   4         23.54         32.93         2.22 o
  -5   5   4          8.47         14.25         1.31 o
  -4   5   4         54.66         63.35         2.74 o
  -3   5   4        142.00        137.71         5.49 o
  -2   5   4          1.46          4.57         0.75 o
  -1   5   4        152.68        183.27         5.36 o
   0   5   4        674.47        675.93        19.63 o
   1   5   4          0.91          3.90         1.05 o
   2   5   4         30.61         36.63         2.09 o
   3   5   4         40.09         46.93         2.65 o
   4   5   4          5.54         12.62         6.95 o
   5   5   4        536.22        490.61        22.67 o
   6   5   4        107.95        102.61         5.95 o
   7   5   4         12.26          5.23         3.18 o
   8   5   4        100.81        108.45         7.02 o
 -11   6   4        143.76        136.92         8.54 o
 -10   6   4         26.79         24.60         3.81 o
  -9   6   4        112.06         97.48         5.83 o
  -8   6   4        227.30        197.60         7.12 o
  -7   6   4          4.79          4.84         1.26 o
  -6   6   4         78.59         83.61         3.50 o
  -5   6   4          4.73          6.62         1.00 o
  -4   6   4          1.09          1.77         0.92 o
  -3   6   4        454.63        498.44        15.66 o
  -2   6   4       4913.96       4912.64       138.98 o
  -1   6   4        155.46        173.10         6.71 o
   0   6   4         15.01         11.43         1.49 o
   1   6   4          1.05          2.06         1.06 o
   2   6   4         75.18         83.31         3.44 o
   3   6   4        122.81        119.36         4.88 o
   4   6   4       1204.09       1042.00        32.76 o
   5   6   4          4.33         15.93         3.77 o
   6   6   4          1.23          8.56         3.57 o
   7   6   4         15.29         16.98         3.35 o
   8   6   4          3.40          7.45         5.65 o
 -11   7   4        130.22        136.46         9.80 o
 -10   7   4          0.40         -0.44         2.43 o
  -9   7   4         40.71         43.49         3.71 o
  -8   7   4         80.38         83.20         4.97 o
  -7   7   4          2.38          0.41         1.45 o
  -6   7   4        397.03        401.87        14.35 o
  -5   7   4        473.85        459.84        16.16 o
  -4   7   4          3.47          6.00         1.00 o
  -3   7   4         36.96         53.35         2.03 o
  -2   7   4       2367.23       2284.10        60.59 o
  -1   7   4        820.91        801.10        23.15 o
   0   7   4         51.53         49.75         2.17 o
   1   7   4         85.65        105.10         3.65 o
   2   7   4         35.47         32.88         2.92 o
   3   7   4          9.31          5.33         1.47 o
   4   7   4         61.54         87.66         4.10 o
   5   7   4        244.61        234.60        10.24 o
   6   7   4         90.92         86.79         6.62 o
   7   7   4          6.91          8.74         3.10 o
 -11   8   4         32.26         33.29         5.36 o
 -10   8   4          7.13          7.57         2.87 o
  -9   8   4         47.43         41.95         3.73 o
  -8   8   4        948.34        920.97        32.03 o
  -7   8   4         67.99         68.14         3.72 o
  -6   8   4          1.90          1.13         1.29 o
  -5   8   4        349.05        339.85        12.13 o
  -4   8   4          2.00          8.06         1.06 o
  -3   8   4         41.72         61.74         2.28 o
  -2   8   4       4091.89       3844.81       101.73 o
  -1   8   4        120.32        122.45         3.92 o
   0   8   4          1.41          5.45         1.10 o
   1   8   4        290.91        282.87         9.14 o
   2   8   4         14.53         17.37         1.67 o
   3   8   4         49.10         40.71         2.43 o
   4   8   4        496.02        435.75        14.34 o
   5   8   4        570.05        632.64        24.93 o
   6   8   4         48.86         56.66         5.96 o
   7   8   4          0.29          3.53         3.38 o
 -11   9   4          3.47          5.27         3.45 o
 -10   9   4         25.23         29.59         3.84 o
  -9   9   4         34.78         34.19         3.49 o
  -8   9   4          2.26          4.35         2.09 o
  -7   9   4          4.57          2.21         1.59 o
  -6   9   4         37.76         40.46         2.65 o
  -5   9   4         63.08         63.00         3.30 o
  -4   9   4         18.11         18.17         1.32 o
  -3   9   4        399.36        432.13        11.87 o
  -2   9   4        488.53        526.66        14.34 o
  -1   9   4        142.23        130.97         4.15 o
   0   9   4        219.49        219.57         7.05 o
   1   9   4        921.33        869.77        23.73 o
   2   9   4          3.14          4.09         1.32 o
   3   9   4         17.17         17.55         1.88 o
   4   9   4         10.62         13.56         2.06 o
   5   9   4       1126.97       1087.10        48.44 o
   6   9   4        197.03        184.38        13.24 o
   7   9   4         35.82         46.75         5.22 o
 -11  10   4         91.95         84.93         6.93 o
 -10  10   4          1.03          0.73         3.18 o
  -9  10   4        134.23        140.37         7.45 o
  -8  10   4         46.85         40.04         3.58 o
  -7  10   4         43.91         48.05         3.09 o
  -6  10   4        612.43        586.24        20.29 o
  -5  10   4        300.70        308.56        11.23 o
  -4  10   4          0.00         -0.92         0.92 o
  -3  10   4         23.13         22.42         1.30 o
  -2  10   4        565.53        567.86        14.53 o
  -1  10   4          7.24          7.19         1.25 o
   0  10   4          7.14          3.59         1.13 o
   1  10   4       1231.87       1152.40        31.20 o
   2  10   4         15.19         15.28         2.24 o
   3  10   4         10.18          6.81         1.79 o
   4  10   4        207.77        209.14         7.96 o
   5  10   4         49.98         76.66         5.76 o
   6  10   4         49.71         58.04         5.48 o
   7  10   4        154.64        194.68        11.49 o
 -11  11   4         11.40          9.54         3.52 o
 -10  11   4          0.34          0.07         2.82 o
  -9  11   4          9.43          5.78         2.71 o
  -8  11   4        129.04        130.75        11.63 o
  -7  11   4         38.39         46.18         4.53 o
  -6  11   4        742.56        741.60        25.63 o
  -5  11   4        826.81        754.33        23.46 o
  -4  11   4          0.56         -0.01         0.98 o
  -3  11   4        263.02        284.05         8.04 o
  -2  11   4        189.67        176.62         4.95 o
  -1  11   4         52.21         50.84         2.29 o
   0  11   4        768.21        711.95        19.55 o
   1  11   4       2545.69       2447.83        65.45 o
   2  11   4         64.96         66.06         3.38 o
   3  11   4          0.45          1.02         1.65 o
   4  11   4         45.17         55.43         3.80 o
   5  11   4          1.83          0.86         2.34 o
   6  11   4         26.11         20.93         4.58 o
   7  11   4        455.31        508.45        24.24 o
 -11  12   4          0.15         -1.56         4.22 o
 -10  12   4          4.13         -2.86         2.99 o
  -9  12   4          8.98         13.62         3.61 o
  -8  12   4         98.12        104.81         6.18 o
  -7  12   4         22.91         29.94         3.06 o
  -6  12   4        688.14        646.16        20.36 o
  -5  12   4        194.71        195.54         6.88 o
  -4  12   4         56.25         62.77         2.68 o
  -3  12   4         41.96         37.83         1.78 o
  -2  12   4         24.10         31.18         1.51 o
  -1  12   4          5.01          6.33         1.19 o
   0  12   4        304.34        280.06         8.25 o
   1  12   4         14.82         20.12         2.67 o
   2  12   4        498.93        518.86        16.80 o
   3  12   4         92.48        109.22         6.45 o
   4  12   4         75.95         74.92         4.38 o
   5  12   4         13.56         12.88         2.79 o
   6  12   4         23.73         28.40         4.92 o
   7  12   4        114.16        149.74        30.26 o
 -10  13   4          0.35          0.52         2.54 o
  -9  13   4         16.63         11.23         2.91 o
  -8  13   4        630.33        639.96        25.37 o
  -7  13   4          0.00         -1.91         1.91 o
  -6  13   4         26.67         24.86         2.25 o
  -5  13   4        529.53        507.71        16.25 o
  -4  13   4         89.76         84.93         3.11 o
  -3  13   4         17.20         17.80         1.31 o
  -2  13   4        194.15        205.77         5.80 o
  -1  13   4        236.50        250.93         7.46 o
   0  13   4         31.48         33.67         2.00 o
   1  13   4        774.93        811.75        25.70 o
   2  13   4         80.85         82.80         3.92 o
   3  13   4          5.94          6.33         2.14 o
   4  13   4         28.45         27.68         3.00 o
   5  13   4         20.86         21.31         3.57 o
   6  13   4         45.99         43.67        10.78 o
   7  13   4          1.00          9.34         5.00 o
 -10  14   4          2.74          1.19         2.95 o
  -9  14   4        110.66        127.37         6.50 o
  -8  14   4        249.67        223.27         9.62 o
  -7  14   4          0.15         -0.05         1.85 o
  -6  14   4         11.67         13.54         1.82 o
  -5  14   4          3.17          3.82         1.27 o
  -4  14   4         51.17         58.27         2.50 o
  -3  14   4         77.83         68.54         2.74 o
  -2  14   4        176.65        139.22         4.07 o
  -1  14   4        186.48        196.09         5.34 o
   0  14   4        269.79        267.48        10.41 o
   1  14   4        537.97        543.87        17.61 o
   2  14   4          2.49          3.59         1.68 o
   3  14   4         29.89         34.92         3.04 o
   4  14   4        241.23        270.08        10.94 o
   5  14   4         56.03         45.48         5.56 o
   6  14   4         13.30         15.04         6.19 o
 -10  15   4          3.82          2.75         2.86 o
  -9  15   4         99.59        122.14         7.25 o
  -8  15   4         91.15         87.75         6.07 o
  -7  15   4          1.24          1.88         1.95 o
  -6  15   4         60.27         59.69         3.22 o
  -5  15   4        150.58        148.90         5.69 o
  -4  15   4        161.66        147.43         4.96 o
  -3  15   4        588.44        532.02        14.72 o
  -2  15   4         53.38         41.37         1.85 o
  -1  15   4         67.09         82.23         3.22 o
   0  15   4         41.00         42.63         2.40 o
   1  15   4        750.41        768.11        24.42 o
   2  15   4          0.00         -1.11         1.60 o
   3  15   4          4.79          5.71         2.28 o
   4  15   4        213.06        246.36        11.54 o
   5  15   4          0.21         -0.77         3.23 o
   6  15   4          0.14          0.74         4.06 o
 -10  16   4          0.01          2.67         2.80 o
  -9  16   4         26.46         31.95         4.53 o
  -8  16   4         70.89         76.61         4.67 o
  -7  16   4         60.09         54.72         4.09 o
  -6  16   4          4.25          7.73         1.81 o
  -5  16   4         24.86         25.97         1.98 o
  -4  16   4         51.04         47.82         2.67 o
  -3  16   4         34.71         18.27         1.63 o
  -2  16   4         51.18         43.08         2.95 o
  -1  16   4         79.83         77.98         3.96 o
   0  16   4        141.56        140.39         8.59 o
   1  16   4         43.50         45.81         2.82 o
   2  16   4          1.29          0.79         1.97 o
   3  16   4          2.11          3.13         2.32 o
   4  16   4         12.60          7.60         3.61 o
   5  16   4        105.93        112.25         7.23 o
   6  16   4          2.68          0.15         4.01 o
  -9  17   4          4.36          2.79         2.73 o
  -8  17   4         46.30         52.30         4.01 o
  -7  17   4          8.06          7.70         2.01 o
  -6  17   4         13.33         13.87         2.56 o
  -5  17   4        173.37        174.24         6.04 o
  -4  17   4         25.98         26.92         1.98 o
  -3  17   4        105.91         90.72         3.53 o
  -2  17   4        240.03        200.60         6.38 o
  -1  17   4         20.80         26.43         1.97 o
   0  17   4         51.61         50.30         2.81 o
   1  17   4         33.79         38.54         2.77 o
   2  17   4         19.14         18.73         2.59 o
   3  17   4          1.29          2.02         2.96 o
   4  17   4         76.17         73.59         5.66 o
   5  17   4          2.46         10.12         3.90 o
   6  17   4         82.08         99.94         8.01 o
  -9  18   4         23.72         29.24         3.66 o
  -8  18   4          0.00          1.14         2.52 o
  -7  18   4         92.75        101.61         4.86 o
  -6  18   4          1.18         -1.33         1.65 o
  -5  18   4         33.35         28.90         2.24 o
  -4  18   4         44.48         39.36         2.42 o
  -3  18   4          0.41         -1.02         1.28 o
  -2  18   4        406.86        354.42        14.08 o
  -1  18   4          7.51         11.52         1.71 o
   0  18   4         13.36         15.20         1.90 o
   1  18   4        105.96        127.94         6.02 o
   2  18   4         53.67         56.62         4.29 o
   3  18   4          6.52          3.18         3.18 o
   4  18   4        161.65        178.31         9.64 o
   5  18   4          3.69          7.93         3.98 o
  -9  19   4         36.89         32.37         3.79 o
  -8  19   4          0.31          0.31         2.75 o
  -7  19   4         13.88         14.78         2.38 o
  -6  19   4         52.28         59.81         4.05 o
  -5  19   4          2.56          1.83         1.79 o
  -4  19   4        167.07        163.66         6.81 o
  -3  19   4         22.96         19.75         2.40 o
  -2  19   4         95.54         82.85         4.27 o
  -1  19   4          6.84          7.26         1.67 o
   0  19   4          2.83          6.15         1.82 o
   1  19   4          4.67          5.34         2.45 o
   2  19   4        173.01        184.31         9.43 o
   3  19   4         15.23         20.17         3.70 o
   4  19   4        152.40        166.66         9.99 o
   5  19   4          0.02          1.17         3.87 o
  -8  20   4          1.49         -1.56         2.69 o
  -7  20   4          0.01          4.03         2.43 o
  -6  20   4         16.55         19.10         2.34 o
  -5  20   4          6.20          5.96         1.90 o
  -4  20   4          1.80          2.30         1.90 o
  -3  20   4          3.83          3.51         1.73 o
  -2  20   4         76.56         82.79         4.51 o
  -1  20   4         15.18         16.49         1.97 o
   0  20   4          0.14          5.90         2.08 o
   1  20   4         39.32         42.17         3.50 o
   2  20   4         14.94         17.16         4.90 o
   3  20   4         38.76         40.92         4.42 o
   4  20   4         13.37         13.47         4.02 o
   5  20   4          6.13          6.27         4.60 o
  -8  21   4         13.05          6.28         3.07 o
  -7  21   4         19.15         16.16         2.73 o
  -6  21   4         53.80         60.88         3.50 o
  -5  21   4        148.88        156.80         5.99 o
  -4  21   4        186.32        178.94         7.91 o
  -3  21   4          3.32          3.65         2.01 o
  -2  21   4         92.18         94.02         7.03 o
  -1  21   4          2.11          2.23         2.70 o
   0  21   4        158.30        179.20         9.69 o
   1  21   4          0.06          3.64         3.08 o
   2  21   4          0.66         -3.84         4.77 o
   3  21   4         58.18         63.76         5.48 o
   4  21   4         34.51         35.78         4.97 o
  -7  22   4         12.57         12.71         2.82 o
  -6  22   4          0.00          1.36         2.21 o
  -5  22   4          0.59          3.72         2.12 o
  -4  22   4         10.68         11.33         2.48 o
  -3  22   4          3.49          2.13         2.17 o
  -2  22   4         26.64         22.40         2.59 o
  -1  22   4         79.01         76.55         7.61 o
   0  22   4         10.31          9.11         4.10 o
   1  22   4         11.98         17.57         3.59 o
   2  22   4          9.61         11.57         3.58 o
   3  22   4          7.44          8.57         3.81 o
   4  22   4          4.93          6.25         4.02 o
  -7  23   4          7.94          9.74         2.90 o
  -6  23   4          9.31         10.92         2.89 o
  -5  23   4          7.79          8.77         2.38 o
  -4  23   4          9.32          8.41         2.53 o
  -3  23   4          0.01         -1.24         2.24 o
  -2  23   4          2.94          3.71         2.29 o
  -1  23   4        295.04        326.29        17.25 o
   0  23   4         77.24         79.96         8.62 o
   1  23   4          0.58         -0.95         2.88 o
   2  23   4          2.93         -2.18         3.53 o
   3  23   4          0.98          1.88         7.28 o
  -6  24   4          0.04          3.83         2.63 o
  -5  24   4         14.18         18.43         3.52 o
  -4  24   4          4.80          4.51         2.57 o
  -3  24   4          0.64         -0.33         2.39 o
  -2  24   4         55.13         54.08         4.25 o
  -1  24   4          0.23          1.16         3.34 o
   0  24   4         17.17         19.86         3.95 o
   1  24   4         11.99         15.16         3.69 o
   2  24   4          8.27          5.16         3.90 o
  -5  25   4        212.01        215.76        13.94 o
  -4  25   4          1.77          0.96         2.76 o
  -3  25   4         23.46         25.81         3.16 o
  -2  25   4        135.50        153.33        16.31 o
  -1  25   4          0.02         -0.32         3.60 o
   0  25   4         34.91         37.08         5.34 o
   1  25   4         59.04         62.41         9.66 o
   2  25   4        111.38        107.17         9.13 o
  -4  26   4         52.48         49.00         5.67 o
  -3  26   4         14.89         12.19         3.52 o
  -2  26   4          1.91         16.17         5.23 o
  -1  26   4         12.04         14.83         4.19 o
   0  26   4         30.77         30.90         4.77 o
   1  26   4         22.87         27.50         4.83 o
  -3  27   4         21.31         21.06         6.15 o
  -2  27   4          4.85          7.45         4.28 o
  -1  27   4          0.55         -3.90         4.63 o
 -12   1   5        120.93        145.28        13.62 o
 -11   1   5          2.76          4.20         2.65 o
 -10   1   5         17.93         15.50         2.26 o
  -9   1   5        128.00        123.79         5.32 o
  -8   1   5         23.90         25.41         1.93 o
  -7   1   5         24.31         23.71         1.74 o
  -6   1   5        124.27        138.17         4.56 o
  -5   1   5         41.29         44.48         2.25 o
  -4   1   5         60.41         72.80         3.29 o
  -3   1   5       1054.94       1125.84        30.24 o
  -2   1   5        902.99        883.27        23.73 o
  -1   1   5        202.15        220.91         6.85 o
   0   1   5        268.71        280.45         9.29 o
   1   1   5          2.88          0.99         1.28 o
   2   1   5        136.84        126.00         4.85 o
   3   1   5         86.72         79.69         6.32 o
   4   1   5        222.88        187.53         7.45 o
   5   1   5          0.08         -2.34         2.43 o
   6   1   5         17.22         16.29         5.48 o
   7   1   5         50.47         69.75         9.17 o
 -12   2   5          0.10         -2.38         3.95 o
 -11   2   5         42.79         35.72         6.09 o
 -10   2   5        101.35         84.96         4.36 o
  -9   2   5        180.37        158.39         5.86 o
  -8   2   5         18.97         20.42         1.87 o
  -7   2   5         34.70         41.84         3.14 o
  -6   2   5          3.58          8.90         1.20 o
  -5   2   5        201.72        208.48         6.17 o
  -4   2   5         62.13         68.45         2.70 o
  -3   2   5         51.57         70.81         2.56 o
  -2   2   5         80.53         93.58         3.14 o
  -1   2   5         53.07         64.35         2.71 o
   0   2   5         61.57         66.59         4.75 o
   1   2   5        166.41        155.67         5.63 o
   2   2   5        148.93        144.53         5.49 o
   3   2   5         38.63         41.00         2.48 o
   4   2   5        134.43        114.07         5.67 o
   5   2   5         33.92         25.45         6.43 o
   6   2   5         30.36         32.84         5.99 o
   7   2   5        231.29        235.85        17.02 o
 -12   3   5          0.48         -4.69         4.69 o
 -11   3   5          6.51          5.51         3.01 o
 -10   3   5         44.30         57.55         3.95 o
  -9   3   5        361.93        324.78        10.38 o
  -8   3   5          0.36          0.51         1.32 o
  -7   3   5          3.56          2.77         1.19 o
  -6   3   5         95.56        110.66         3.95 o
  -5   3   5          9.41         11.79         1.19 o
  -4   3   5         36.10         39.56         1.89 o
  -3   3   5        411.95        479.30        14.01 o
  -2   3   5        172.44        181.93         5.81 o
  -1   3   5        203.56        194.36         6.11 o
   0   3   5        227.34        215.95         6.84 o
   1   3   5        294.73        284.81         8.75 o
   2   3   5        344.24        337.70        10.22 o
   3   3   5          0.38         -0.57         1.82 o
   4   3   5          8.09         11.10         2.34 o
   5   3   5          5.51          1.66         2.48 o
   6   3   5         59.08         59.80        13.07 o
   7   3   5        100.26        111.54        21.32 o
 -11   4   5          6.83          4.86         3.02 o
 -10   4   5         68.02         57.75         3.70 o
  -9   4   5        163.18        142.72         5.44 o
  -8   4   5         19.20         21.01         1.88 o
  -7   4   5         16.16         18.83         1.71 o
  -6   4   5        368.11        359.62        10.98 o
  -5   4   5         78.15         88.28         3.23 o
  -4   4   5         30.93         36.29         1.84 o
  -3   4   5        130.32        124.87         5.15 o
  -2   4   5       1743.13       1801.17        50.17 o
  -1   4   5          0.34         -0.21         1.13 o
   0   4   5        338.93        346.18        10.49 o
   1   4   5        212.11        186.82         6.01 o
   2   4   5         10.19         13.05         1.37 o
   3   4   5          1.13         -0.69         1.60 o
   4   4   5        246.84        214.61         9.69 o
   5   4   5         26.80         16.89         3.23 o
   6   4   5         76.82         70.49         5.78 o
   7   4   5          2.18          8.27         8.43 o
 -11   5   5          2.59          0.72         3.17 o
 -10   5   5          9.16         10.48         2.58 o
  -9   5   5         80.62         75.78         4.04 o
  -8   5   5          0.87          1.50         1.33 o
  -7   5   5          0.40         -1.13         1.13 o
  -6   5   5        518.55        529.57        15.74 o
  -5   5   5         67.11         83.90         3.69 o
  -4   5   5         32.80         40.78         1.92 o
  -3   5   5        182.39        174.46         4.90 o
  -2   5   5        218.76        237.31         8.02 o
  -1   5   5        105.06        117.36         4.08 o
   0   5   5         72.99         84.00         3.44 o
   1   5   5        383.35        375.26        12.44 o
   2   5   5         28.79         35.84         2.47 o
   3   5   5          0.13         -1.37         1.59 o
   4   5   5          1.36          4.57         2.17 o
   5   5   5         13.63         10.60         3.05 o
   6   5   5          0.03          3.33         2.89 o
   7   5   5         16.90         56.53        10.19 o
 -11   6   5         16.32          8.23         3.21 o
 -10   6   5          1.79          0.08         2.20 o
  -9   6   5        137.91        128.36         5.67 o
  -8   6   5         21.97         22.80         2.07 o
  -7   6   5          1.01          0.08         1.21 o
  -6   6   5       1651.26       1630.63        50.35 o
  -5   6   5          2.59          5.53         1.19 o
  -4   6   5         38.46         51.57         2.57 o
  -3   6   5         54.80         76.56         2.58 o
  -2   6   5        327.63        350.44         9.74 o
  -1   6   5          0.01         -0.22         1.01 o
   0   6   5        739.10        685.06        18.76 o
   1   6   5        495.23        489.85        14.67 o
   2   6   5         10.28         13.01         1.83 o
   3   6   5          8.93          6.87         1.85 o
   4   6   5        309.15        273.78        10.58 o
   5   6   5        119.20        111.54         6.91 o
   6   6   5         14.97          9.24         3.20 o
   7   6   5        364.32        358.09        18.88 o
 -11   7   5         79.32         90.14         8.34 o
 -10   7   5         50.64         41.40         3.72 o
  -9   7   5        104.00        117.44         6.51 o
  -8   7   5          0.52          0.10         1.96 o
  -7   7   5          3.17         -0.73         1.24 o
  -6   7   5       1894.29       1882.21        58.22 o
  -5   7   5        846.73        843.16        26.45 o
  -4   7   5          0.93          2.68         1.13 o
  -3   7   5          0.01          0.46         0.88 o
  -2   7   5         47.57         61.54         2.59 o
  -1   7   5        220.44        209.96         8.62 o
   0   7   5        391.57        384.19        10.92 o
   1   7   5        148.83        160.74         5.67 o
   2   7   5          0.17         -1.00         1.41 o
   3   7   5          7.08          4.82         1.75 o
   4   7   5        342.50        339.27        11.75 o
   5   7   5         19.66         15.39         3.00 o
   6   7   5         10.62          6.05         3.24 o
   7   7   5          2.41         17.79         5.32 o
 -11   8   5          6.01          4.49         2.88 o
 -10   8   5          5.25          0.67         2.66 o
  -9   8   5         24.15         24.61         3.01 o
  -8   8   5         21.29         21.98         2.42 o
  -7   8   5         49.52         44.06         2.99 o
  -6   8   5        444.69        446.92        14.47 o
  -5   8   5       1281.15       1199.10        37.25 o
  -4   8   5         40.48         44.14         2.21 o
  -3   8   5         10.52          9.01         1.10 o
  -2   8   5         96.03         95.00         3.38 o
  -1   8   5         10.87         10.86         1.37 o
   0   8   5          5.48          5.37         1.38 o
   1   8   5       2737.38       2629.01        70.01 o
   2   8   5         30.17         36.45         2.33 o
   3   8   5        116.99        110.57         4.96 o
   4   8   5         50.74         51.77         3.49 o
   5   8   5         11.41         11.55         3.04 o
   6   8   5          5.71          7.90         3.38 o
 -11   9   5         25.51         20.19         3.44 o
 -10   9   5         23.39         21.26         3.43 o
  -9   9   5        128.55        141.69         7.61 o
  -8   9   5         14.00         17.31         2.60 o
  -7   9   5         83.90         78.88         4.25 o
  -6   9   5        338.83        335.95        12.38 o
  -5   9   5          5.25          5.54         1.30 o
  -4   9   5          3.28          2.23         1.12 o
  -3   9   5        374.57        347.42         9.74 o
  -2   9   5        180.75        166.84         5.59 o
  -1   9   5          5.79          3.40         1.18 o
   0   9   5         53.03         54.27         2.85 o
   1   9   5        491.96        498.68        14.14 o
   2   9   5         22.59         25.83         2.27 o
   3   9   5        107.70        114.46         4.80 o
   4   9   5         66.81         66.98         3.91 o
   5   9   5          8.35         13.18         3.25 o
   6   9   5          1.54          1.54         3.28 o
 -11  10   5          1.05          0.10         3.41 o
 -10  10   5         20.71         21.86         3.97 o
  -9  10   5        122.97        139.21         7.58 o
  -8  10   5        397.79        400.66        16.60 o
  -7  10   5          0.90         -0.28         1.56 o
  -6  10   5        879.46        847.25        29.32 o
  -5  10   5         23.69         27.04         2.19 o
  -4  10   5          0.15          0.77         1.12 o
  -3  10   5        104.45         87.09         3.21 o
  -2  10   5        944.29        951.39        25.77 o
  -1  10   5         20.25         17.27         1.54 o
   0  10   5         49.72         54.03         2.90 o
   1  10   5        173.88        178.63         5.88 o
   2  10   5          1.15         -0.80         1.57 o
   3  10   5        119.41        113.73         4.84 o
   4  10   5          7.10          5.88         2.28 o
   5  10   5         35.43         31.72         3.84 o
   6  10   5          1.79          3.05         3.95 o
 -11  11   5          2.79          0.71         3.42 o
 -10  11   5         20.10         20.27         3.66 o
  -9  11   5        511.45        495.75        23.72 o
  -8  11   5         18.84         18.48         2.87 o
  -7  11   5        283.46        283.51        10.76 o
  -6  11   5         45.55         41.60         3.98 o
  -5  11   5        196.75        172.41         7.01 o
  -4  11   5         73.40         70.10         2.77 o
  -3  11   5        100.82        134.99         4.40 o
  -2  11   5        614.89        605.20        15.56 o
  -1  11   5         45.27         48.29         2.77 o
   0  11   5        468.12        438.22        12.55 o
   1  11   5         86.88         86.09         4.32 o
   2  11   5         14.37         12.52         1.97 o
   3  11   5         30.70         24.92         2.50 o
   4  11   5        202.94        201.00         8.62 o
   5  11   5         81.33         82.22         5.57 o
   6  11   5        196.64        238.13        13.36 o
 -10  12   5         26.46         35.42         4.28 o
  -9  12   5        317.70        301.43        13.38 o
  -8  12   5          0.00         -1.28         2.51 o
  -7  12   5        181.47        184.15         8.72 o
  -6  12   5         36.96         34.23         2.78 o
  -5  12   5         44.75         45.70         2.79 o
  -4  12   5          0.64         -0.81         1.04 o
  -3  12   5         21.23         18.96         1.32 o
  -2  12   5        826.52        898.38        22.89 o
  -1  12   5        472.02        450.88        16.18 o
   0  12   5        122.45        115.43         4.30 o
   1  12   5         22.23         20.72         2.15 o
   2  12   5          8.53          8.26         2.41 o
   3  12   5         22.51         19.26         2.39 o
   4  12   5         64.28         70.10         4.77 o
   5  12   5         12.98         11.58         3.67 o
   6  12   5        151.23        162.05        11.52 o
 -10  13   5         19.17         16.27         4.24 o
  -9  13   5        758.83        813.71        35.21 o
  -8  13   5        375.01        392.17        16.54 o
  -7  13   5          0.45          2.48         2.16 o
  -6  13   5         20.89         20.86         2.10 o
  -5  13   5        192.42        191.85         6.41 o
  -4  13   5          2.80          2.95         1.10 o
  -3  13   5        240.05        221.65         6.26 o
  -2  13   5       3036.13       2786.54        74.45 o
  -1  13   5          1.34         -0.04         1.36 o
   0  13   5        150.43        144.22         5.09 o
   1  13   5         22.91         30.05         2.43 o
   2  13   5         41.52         40.54         2.80 o
   3  13   5         59.72         58.46         3.77 o
   4  13   5        480.54        528.74        17.82 o
   5  13   5        107.48        107.04         6.91 o
   6  13   5        167.24        210.88        12.80 o
 -10  14   5          0.28         -2.16         3.17 o
  -9  14   5        154.78        171.04        17.80 o
  -8  14   5        322.59        330.04        14.29 o
  -7  14   5          4.24          7.19         2.44 o
  -6  14   5        122.92        135.67         6.12 o
  -5  14   5          0.30          1.41         1.26 o
  -4  14   5         96.63         91.41         4.39 o
  -3  14   5        261.48        243.16         6.80 o
  -2  14   5        678.41        682.63        20.17 o
  -1  14   5         86.69         86.90         4.66 o
   0  14   5          0.36          0.42         1.47 o
   1  14   5          0.26          4.51         1.86 o
   2  14   5         33.43         37.02         2.76 o
   3  14   5         30.13         32.22         3.05 o
   4  14   5          8.38         12.76         3.29 o
   5  14   5         79.70         73.58         5.89 o
 -10  15   5          0.22          4.21         2.92 o
  -9  15   5         23.94         30.46         3.39 o
  -8  15   5         42.85         51.85         5.09 o
  -7  15   5        167.41        172.36         8.57 o
  -6  15   5          6.17          4.72         1.75 o
  -5  15   5         35.93         39.80         2.25 o
  -4  15   5          2.98          0.80         1.19 o
  -3  15   5         31.00         27.00         1.63 o
  -2  15   5          2.48          4.89         1.48 o
  -1  15   5          1.60          1.09         1.47 o
   0  15   5          0.54          0.31         1.62 o
   1  15   5         13.88         14.61         2.10 o
   2  15   5         58.65         58.70         3.80 o
   3  15   5          7.08         12.16         2.73 o
   4  15   5        122.96        130.24         7.04 o
   5  15   5         81.01         86.50         6.04 o
 -10  16   5         10.45          9.12         3.64 o
  -9  16   5         16.35         18.68         3.47 o
  -8  16   5         17.82         18.68         3.00 o
  -7  16   5        103.52        111.47         6.70 o
  -6  16   5         82.46         87.63         4.96 o
  -5  16   5        151.11        146.37         5.45 o
  -4  16   5         11.26          6.09         1.43 o
  -3  16   5         50.24         38.14         2.38 o
  -2  16   5          1.43          0.36         1.38 o
  -1  16   5          1.66          1.50         1.64 o
   0  16   5        149.96        167.71         8.58 o
   1  16   5        238.51        245.52         8.40 o
   2  16   5         63.81         56.89         3.73 o
   3  16   5        291.48        328.15        12.04 o
   4  16   5          9.04         12.99         4.07 o
   5  16   5          0.91         -0.09         4.12 o
  -9  17   5         36.67         38.46         5.96 o
  -8  17   5         34.66         33.69         3.45 o
  -7  17   5         31.55         35.86         4.72 o
  -6  17   5         11.08          7.89         2.33 o
  -5  17   5        433.96        441.54        13.42 o
  -4  17   5        236.83        205.21         6.58 o
  -3  17   5        156.94        143.38         6.61 o
  -2  17   5          1.44         -1.26         1.51 o
  -1  17   5         89.48         84.17         3.89 o
   0  17   5          0.03          0.40         1.85 o
   1  17   5        254.45        274.82        10.01 o
   2  17   5          8.56          2.71         2.47 o
   3  17   5        185.12        206.80         9.58 o
   4  17   5          0.72          4.35         3.51 o
   5  17   5          0.00         -3.50         3.85 o
  -9  18   5         30.14         33.41         3.84 o
  -8  18   5        170.95        176.38         8.26 o
  -7  18   5         11.06         12.34         2.64 o
  -6  18   5         18.09         16.29         2.37 o
  -5  18   5         91.66        100.91         5.16 o
  -4  18   5          6.01          6.21         2.04 o
  -3  18   5         18.75         13.04         2.08 o
  -2  18   5          2.79          5.98         1.80 o
  -1  18   5         78.25         85.32         3.91 o
   0  18   5          0.22         -0.85         1.93 o
   1  18   5         15.05         17.22         2.63 o
   2  18   5         31.08         27.87         3.62 o
   3  18   5          4.12          0.41         3.32 o
   4  18   5         40.16         59.10         5.13 o
  -9  19   5         10.65         15.67         4.60 o
  -8  19   5         13.38         13.28         3.07 o
  -7  19   5         79.04         86.39         9.56 o
  -6  19   5         84.19         75.68         4.13 o
  -5  19   5          0.67          0.95         1.77 o
  -4  19   5          6.04          2.61         2.00 o
  -3  19   5         12.94          5.60         2.02 o
  -2  19   5         40.10         38.77         3.08 o
  -1  19   5          5.99          1.93         2.32 o
   0  19   5         18.00         20.89         3.08 o
   1  19   5         37.59         41.70         3.45 o
   2  19   5         11.54         13.33         3.38 o
   3  19   5          1.96          4.34         3.32 o
   4  19   5         79.11         94.03         6.33 o
  -8  20   5         65.00         62.92         5.26 o
  -7  20   5         25.98         27.12         3.36 o
  -6  20   5          7.54          7.66         2.35 o
  -5  20   5         17.00         21.72         3.44 o
  -4  20   5          0.82         -0.17         2.14 o
  -3  20   5          0.19          3.93         2.17 o
  -2  20   5        101.46         89.62         4.50 o
  -1  20   5         46.49         45.32         3.09 o
   0  20   5          6.84         13.91         2.65 o
   1  20   5         31.35         24.40         3.48 o
   2  20   5         22.60         21.53         3.66 o
   3  20   5         23.79         29.26         4.23 o
  -8  21   5         29.30         33.52         3.89 o
  -7  21   5         34.10         37.30         4.14 o
  -6  21   5         14.69         16.03         2.74 o
  -5  21   5          9.00         10.08         3.04 o
  -4  21   5          6.91          5.18         2.37 o
  -3  21   5         11.82          7.38         2.44 o
  -2  21   5         40.80         37.92         3.40 o
  -1  21   5         49.56         50.79         6.07 o
   0  21   5         42.91         49.14         3.68 o
   1  21   5         54.79         52.02         5.02 o
   2  21   5          2.54          1.75         3.39 o
   3  21   5          4.68          5.18         3.75 o
  -7  22   5          0.13          0.78         3.77 o
  -6  22   5        174.76        185.80         8.73 o
  -5  22   5          5.24          4.58         3.35 o
  -4  22   5        108.71         99.65         5.64 o
  -3  22   5         49.14         49.99         4.37 o
  -2  22   5          1.90          0.19         2.52 o
  -1  22   5          5.73         13.19         3.01 o
   0  22   5         41.53         45.24         4.16 o
   1  22   5         59.82         74.86         5.39 o
   2  22   5         73.43         81.32         6.63 o
  -6  23   5         16.27         27.58         3.96 o
  -5  23   5         44.97         44.72         3.79 o
  -4  23   5          0.44         -0.14         2.63 o
  -3  23   5         81.54         81.63         4.64 o
  -2  23   5          0.51         -1.97         2.69 o
  -1  23   5         27.85         39.36         4.07 o
   0  23   5         20.22         29.34         5.89 o
   1  23   5         12.60         15.76         3.78 o
   2  23   5         10.14          7.64         3.71 o
  -6  24   5         23.41         35.33         4.33 o
  -5  24   5          6.40          9.82         3.07 o
  -4  24   5         19.97         18.31         3.24 o
  -3  24   5         57.63         72.10         8.03 o
  -2  24   5         20.80         24.59         5.95 o
  -1  24   5          5.62          6.42         3.85 o
   0  24   5          3.68          8.87         4.01 o
   1  24   5         26.45         31.21         7.61 o
  -5  25   5          8.23         10.61         3.36 o
  -4  25   5         31.54         45.35         4.55 o
  -3  25   5          0.10          1.39         3.67 o
  -2  25   5         61.24         72.31         9.94 o
  -1  25   5         12.31         14.06         4.90 o
   0  25   5          1.41          4.68         4.09 o
  -3  26   5         54.28         70.61        12.38 o
  -2  26   5          3.50          6.62         4.23 o
 -11   0   6          0.05         -0.12         3.03 o
 -10   0   6          0.49         -2.08         2.62 o
  -9   0   6       1222.91       1174.22        52.50 o
  -8   0   6         86.55         94.91         6.35 o
  -7   0   6         19.96         21.82         2.92 o
  -6   0   6       1045.41       1140.96        43.79 o
  -5   0   6        333.41        315.35        12.89 o
  -4   0   6        177.82        193.01         8.30 o
  -3   0   6        576.76        629.82        27.97 o
  -2   0   6         52.72         67.88         3.76 o
  -1   0   6          0.06          0.95         1.76 o
   0   0   6         19.23         21.32         2.66 o
   1   0   6          8.63          8.84         2.22 o
   2   0   6        230.22        218.30        11.10 o
   3   0   6         84.12         98.42         9.20 o
   4   0   6         24.80         26.72         5.73 o
   5   0   6          1.41         -5.96         5.96 o
   6   0   6          2.23         30.72         9.63 o
 -11   1   6         22.25         17.78         2.97 o
 -10   1   6         13.98          9.13         2.32 o
  -9   1   6         45.23         49.64         3.01 o
  -8   1   6         22.98         28.43         2.07 o
  -7   1   6         59.75         67.57         3.12 o
  -6   1   6        138.97        153.77         5.05 o
  -5   1   6         31.40         38.57         2.13 o
  -4   1   6         69.02         77.31         3.75 o
  -3   1   6          0.63          1.35         0.91 o
  -2   1   6        295.94        313.94         9.65 o
  -1   1   6        364.73        350.47        11.47 o
   0   1   6         66.89         62.59         3.14 o
   1   1   6          3.33          2.62         1.46 o
   2   1   6         22.11         27.78         2.70 o
   3   1   6          3.67          8.35         2.42 o
   4   1   6        126.61        108.86         7.24 o
   5   1   6          0.55         -2.34         4.69 o
   6   1   6         40.35         37.75         7.11 o
 -11   2   6          4.59          4.63         2.60 o
 -10   2   6         30.14         15.47         2.22 o
  -9   2   6          2.64          3.05         1.60 o
  -8   2   6          3.48          2.76         1.35 o
  -7   2   6         36.91         47.68         2.53 o
  -6   2   6         94.99        115.32         4.15 o
  -5   2   6         65.95         74.80         3.11 o
  -4   2   6          1.19          1.77         0.96 o
  -3   2   6        459.29        480.21        13.23 o
  -2   2   6         40.46         46.08         2.31 o
  -1   2   6          7.49          8.23         1.37 o
   0   2   6        153.44        156.92         5.79 o
   1   2   6         28.03         31.33         2.22 o
   2   2   6          1.12          2.33         1.86 o
   3   2   6        211.63        190.44         8.11 o
   4   2   6         14.38         20.28         3.97 o
   5   2   6         14.53         11.63         5.02 o
   6   2   6         25.71         27.30         6.64 o
 -11   3   6          2.53          5.64         2.95 o
 -10   3   6          2.21          0.42         1.99 o
  -9   3   6         10.07         11.36         1.80 o
  -8   3   6          0.14         -1.33         1.33 o
  -7   3   6         17.45         22.80         2.39 o
  -6   3   6        286.23        296.91         8.62 o
  -5   3   6         95.27        114.47         3.99 o
  -4   3   6        242.36        252.56         7.39 o
  -3   3   6         11.86         15.67         1.26 o
  -2   3   6        115.33        109.15         4.06 o
  -1   3   6        161.84        144.63         5.08 o
   0   3   6         12.06         13.16         1.51 o
   1   3   6        110.67        114.98         7.19 o
   2   3   6         73.22         65.08         3.95 o
   3   3   6        177.40        150.30         6.97 o
   4   3   6         25.63         18.27         4.56 o
   5   3   6          1.34          2.14         5.02 o
   6   3   6          0.26          1.38         5.51 o
 -11   4   6         22.33         21.79         3.63 o
 -10   4   6          1.13          1.55         2.05 o
  -9   4   6        395.07        376.24        11.87 o
  -8   4   6         27.17         27.31         2.11 o
  -7   4   6         58.68         62.91         3.20 o
  -6   4   6        874.05        914.43        25.00 o
  -5   4   6        106.91        112.76         4.13 o
  -4   4   6          5.86          6.96         1.13 o
  -3   4   6        246.73        263.46         7.10 o
  -2   4   6         78.36         80.71         3.32 o
  -1   4   6          2.03          3.48         1.28 o
   0   4   6         19.76         20.05         1.72 o
   1   4   6        148.55        159.35         6.17 o
   2   4   6          1.32          0.89         1.76 o
   3   4   6         10.27          5.94         2.39 o
   4   4   6          2.58          7.35         2.82 o
   5   4   6         15.91         10.55         5.19 o
   6   4   6          2.67         -0.46         4.48 o
 -11   5   6          0.42          4.64         2.69 o
 -10   5   6         15.31         15.86         2.64 o
  -9   5   6          9.79          9.38         2.11 o
  -8   5   6         43.35         45.61         3.17 o
  -7   5   6         11.02         11.96         1.87 o
  -6   5   6        120.20        117.63         4.54 o
  -5   5   6         17.28         29.63         1.84 o
  -4   5   6          3.41          4.28         1.12 o
  -3   5   6          0.31          1.28         0.89 o
  -2   5   6          4.48          5.84         1.10 o
  -1   5   6          0.01          1.19         1.17 o
   0   5   6          0.35          4.86         2.73 o
   1   5   6        210.75        205.63         7.68 o
   2   5   6        104.00        110.99         5.12 o
   3   5   6         33.16         28.96         3.05 o
   4   5   6         74.13         62.47         4.78 o
   5   5   6          1.18         -1.40         3.88 o
   6   5   6         25.88         47.17         8.77 o
 -11   6   6          0.29          1.51         2.77 o
 -10   6   6          3.07          2.38         2.33 o
  -9   6   6         34.06         28.56         2.73 o
  -8   6   6         38.80         40.76         2.61 o
  -7   6   6        678.17        696.22        20.59 o
  -6   6   6        714.47        738.21        21.73 o
  -5   6   6         49.34         59.56         2.87 o
  -4   6   6        111.30        113.58         4.21 o
  -3   6   6         10.96         21.29         1.43 o
  -2   6   6         31.22         34.95         2.58 o
  -1   6   6         49.70         39.28         2.25 o
   0   6   6       2601.42       2396.40        67.96 o
   1   6   6         10.38         10.30         1.80 o
   2   6   6          4.05          6.11         1.87 o
   3   6   6         24.82         30.09         2.88 o
   4   6   6          1.44         -0.45         2.45 o
   5   6   6          0.14          0.78         3.44 o
   6   6   6        283.89        295.87        16.32 o
 -11   7   6          0.02         -1.95         2.63 o
 -10   7   6          3.18          2.59         2.34 o
  -9   7   6         33.85         36.60         4.02 o
  -8   7   6          2.63          2.82         2.38 o
  -7   7   6        308.74        308.04         9.79 o
  -6   7   6          0.02          0.87         1.17 o
  -5   7   6         32.28         39.07         2.26 o
  -4   7   6         29.07         37.14         2.02 o
  -3   7   6          0.01          1.52         1.10 o
  -2   7   6         83.07         91.97         3.92 o
  -1   7   6        470.77        443.79        12.56 o
   0   7   6        113.20        101.91         5.24 o
   1   7   6         91.52         88.69         4.02 o
   2   7   6          4.46          0.04         1.79 o
   3   7   6         26.42         25.28         3.40 o
   4   7   6         14.09         19.49         2.98 o
   5   7   6          0.22          7.60         3.44 o
 -11   8   6          1.43          0.21         2.81 o
 -10   8   6          5.46         10.15         2.73 o
  -9   8   6         29.44         28.68         3.11 o
  -8   8   6         91.20         91.41         4.65 o
  -7   8   6        230.48        238.35         8.48 o
  -6   8   6        458.25        453.92        14.81 o
  -5   8   6          0.00          1.09         1.19 o
  -4   8   6          2.59          2.57         1.67 o
  -3   8   6          9.22          9.15         1.29 o
  -2   8   6          0.58          1.61         1.26 o
  -1   8   6        422.76        379.06        10.89 o
   0   8   6       1153.22       1080.37        29.36 o
   1   8   6         13.76         13.32         1.92 o
   2   8   6          2.92          3.62         1.95 o
   3   8   6          0.75          6.13         2.29 o
   4   8   6         56.79         52.17         4.03 o
   5   8   6        111.57        109.55         6.82 o
 -11   9   6          6.24          2.71         2.97 o
 -10   9   6          7.79          1.81         2.47 o
  -9   9   6          0.77          0.00         1.99 o
  -8   9   6         49.50         54.29         3.88 o
  -7   9   6        252.36        256.31        10.07 o
  -6   9   6        206.70        205.26         7.39 o
  -5   9   6        128.92        129.84         5.16 o
  -4   9   6          0.56          1.00         1.16 o
  -3   9   6        164.52        264.73         7.72 o
  -2   9   6         21.60         22.40         1.83 o
  -1   9   6         26.28         21.59         1.86 o
   0   9   6        112.07        120.92         4.60 o
   1   9   6        183.47        163.16         6.95 o
   2   9   6        170.62        180.79         6.71 o
   3   9   6        172.86        170.13         7.04 o
   4   9   6         48.12         40.93         3.98 o
   5   9   6          4.64         10.76         3.58 o
 -11  10   6          0.92          0.55         2.82 o
 -10  10   6          0.26          2.41         2.59 o
  -9  10   6         26.66         23.68         3.64 o
  -8  10   6          7.65          9.04         2.54 o
  -7  10   6         56.89         51.18         4.11 o
  -6  10   6        124.83        130.55         5.27 o
  -5  10   6         48.23         47.51         2.80 o
  -4  10   6          2.50         -1.06         1.06 o
  -3  10   6         94.29        113.52         4.12 o
  -2  10   6        175.40        178.47         6.16 o
  -1  10   6        107.46        103.73         4.02 o
   0  10   6        847.61        849.71        24.95 o
   1  10   6         65.54         66.45         3.38 o
   2  10   6          8.84          6.95         2.02 o
   3  10   6          1.68          3.19         3.11 o
   4  10   6          5.02         12.47         3.67 o
   5  10   6          6.79          4.82         3.54 o
 -10  11   6        209.68        232.87        11.39 o
  -9  11   6        273.42        280.31        12.80 o
  -8  11   6         11.23          8.45         3.38 o
  -7  11   6         31.07         32.97         3.17 o
  -6  11   6         16.95         16.86         2.32 o
  -5  11   6          3.46          3.26         1.41 o
  -4  11   6        328.59        300.16         8.73 o
  -3  11   6       1995.23       1968.88        52.71 o
  -2  11   6         56.20         49.37         2.61 o
  -1  11   6         37.15         43.20         2.49 o
   0  11   6         53.69         48.87         2.84 o
   1  11   6         24.05         24.50         2.37 o
   2  11   6          4.62          9.90         2.26 o
   3  11   6        885.83        923.51        37.64 o
   4  11   6        160.05        203.70        10.12 o
   5  11   6         72.14         62.09         5.55 o
 -10  12   6         80.34        103.33         7.43 o
  -9  12   6        157.58        158.89        10.19 o
  -8  12   6          2.85          3.02         2.54 o
  -7  12   6         11.35          9.30         2.68 o
  -6  12   6          0.94          3.32         1.90 o
  -5  12   6        142.06        133.83         4.99 o
  -4  12   6        417.71        363.98        10.51 o
  -3  12   6        326.50        454.09        12.94 o
  -2  12   6        124.02        115.92         4.72 o
  -1  12   6         13.11         13.37         1.80 o
   0  12   6        324.58        328.35         9.89 o
   1  12   6         12.77         15.94         2.16 o
   2  12   6          0.28         -0.04         2.08 o
   3  12   6          0.92          7.30         2.72 o
   4  12   6        896.47        892.74        31.65 o
   5  12   6        114.23        104.57         8.19 o
 -10  13   6          5.96          1.53         3.42 o
  -9  13   6         80.15         84.59         6.35 o
  -8  13   6          3.02          4.64         2.75 o
  -7  13   6          0.00          2.73         2.34 o
  -6  13   6          0.03          1.02         1.93 o
  -5  13   6         95.37         84.48         5.38 o
  -4  13   6          2.54          0.90         1.17 o
  -3  13   6        143.71        119.16         4.40 o
  -2  13   6         94.00         97.51         4.09 o
  -1  13   6        152.48        160.25         5.83 o
   0  13   6          2.24         -0.05         1.73 o
   1  13   6         63.04         67.06         3.57 o
   2  13   6          0.15          2.26         2.21 o
   3  13   6        115.92        122.89         6.90 o
   4  13   6         69.53         75.22         6.08 o
 -10  14   6         10.91          7.27         4.25 o
  -9  14   6         54.53         44.69         4.61 o
  -8  14   6         13.26         11.18         3.21 o
  -7  14   6          6.16          6.41         2.98 o
  -6  14   6          0.20         -0.87         1.82 o
  -5  14   6          1.57          1.02         1.40 o
  -4  14   6         77.37         67.15         3.03 o
  -3  14   6         53.44         31.77         2.16 o
  -2  14   6         23.49         25.51         2.29 o
  -1  14   6         34.98         36.92         2.47 o
   0  14   6          1.62          1.97         1.84 o
   1  14   6         21.77         20.17         2.59 o
   2  14   6          3.83          3.12         2.55 o
   3  14   6          7.77         15.90         3.10 o
   4  14   6         46.67         47.50         5.25 o
 -10  15   6         32.12         37.64         4.01 o
  -9  15   6          0.16          2.17         3.15 o
  -8  15   6         41.46         43.39         6.09 o
  -7  15   6          0.01         -2.39         2.39 o
  -6  15   6         42.97         41.18         2.98 o
  -5  15   6          1.21         -0.29         1.40 o
  -4  15   6         37.73         33.57         2.73 o
  -3  15   6        361.70        337.41        10.00 o
  -2  15   6          1.85          3.14         1.87 o
  -1  15   6          0.21         -0.47         1.68 o
   0  15   6         84.62         95.05         4.26 o
   1  15   6         11.52         16.20         2.61 o
   2  15   6          1.05          3.82         2.63 o
   3  15   6        346.46        359.24        12.94 o
   4  15   6          3.89          6.86         3.81 o
  -9  16   6        121.31        119.10         8.31 o
  -8  16   6         15.48         11.58         2.82 o
  -7  16   6         80.13         81.68         4.99 o
  -6  16   6          9.30          9.26         2.18 o
  -5  16   6         29.43         25.36         2.33 o
  -4  16   6         11.76         11.55         2.00 o
  -3  16   6         87.03         88.77         4.32 o
  -2  16   6         27.11         25.65         2.22 o
  -1  16   6          3.43          2.85         1.81 o
   0  16   6         60.15         65.22         4.38 o
   1  16   6         60.01         63.05         4.03 o
   2  16   6         78.55         92.04         6.30 o
   3  16   6          3.30          9.71         3.61 o
   4  16   6          1.66          3.52         3.89 o
  -9  17   6        316.48        289.27        12.05 o
  -8  17   6         44.76         44.92         3.90 o
  -7  17   6          1.35         -0.40         2.39 o
  -6  17   6        227.54        232.55         8.74 o
  -5  17   6         39.18         41.52         3.83 o
  -4  17   6          1.69          2.76         1.92 o
  -3  17   6          8.71          7.79         2.05 o
  -2  17   6         45.31         42.13         2.92 o
  -1  17   6         10.34         14.08         2.91 o
   0  17   6         28.74         30.92         2.87 o
   1  17   6          6.55          5.63         2.65 o
   2  17   6         19.06         21.97         3.31 o
   3  17   6         10.93         11.46         3.81 o
  -9  18   6        281.43        303.85        16.69 o
  -8  18   6         24.34         18.76         4.63 o
  -7  18   6         14.42         12.72         2.89 o
  -6  18   6          1.69          7.28         3.03 o
  -5  18   6         88.21         85.30         4.42 o
  -4  18   6          8.48          7.19         2.10 o
  -3  18   6          1.86          2.44         2.03 o
  -2  18   6        339.60        322.00        18.55 o
  -1  18   6         71.52         86.24         6.02 o
   0  18   6          0.30          2.87         2.35 o
   1  18   6          3.01          7.53         2.81 o
   2  18   6         32.84         33.80         4.24 o
   3  18   6          0.27         -3.61         3.61 o
  -8  19   6         18.84          9.60         3.10 o
  -7  19   6          3.86          2.98         3.02 o
  -6  19   6          0.07         -0.22         2.77 o
  -5  19   6          4.23          2.26         2.37 o
  -4  19   6         26.56         24.06         2.80 o
  -3  19   6          3.31          4.52         2.33 o
  -2  19   6        247.20        256.68        10.77 o
  -1  19   6         69.36         68.69         4.18 o
   0  19   6         18.23         22.59         3.14 o
   1  19   6          7.34          5.90         2.88 o
   2  19   6          0.00         -2.58         3.53 o
  -8  20   6         52.18         53.10         4.63 o
  -7  20   6          5.97          0.09         3.62 o
  -6  20   6          5.88         13.31         3.95 o
  -5  20   6         12.78         15.84         2.91 o
  -4  20   6          4.18          0.41         2.36 o
  -3  20   6          0.16          1.31         2.35 o
  -2  20   6          3.63          7.31         2.66 o
  -1  20   6         22.68         31.70         4.16 o
   0  20   6         41.26         46.93         4.10 o
   1  20   6         14.59         20.83         5.39 o
   2  20   6          6.67          2.84         5.19 o
  -7  21   6         32.13         26.56         4.70 o
  -6  21   6        282.90        260.59        11.31 o
  -5  21   6          0.50          1.11         2.73 o
  -4  21   6         47.31         55.28         4.82 o
  -3  21   6         56.00         62.62         4.89 o
  -2  21   6         20.63         21.09         3.03 o
  -1  21   6         61.84         75.92         7.54 o
   0  21   6         17.42         21.05         3.80 o
   1  21   6         99.76         82.00         6.00 o
  -6  22   6          2.78          5.53         3.54 o
  -5  22   6         41.30         31.78         3.70 o
  -4  22   6         46.11         47.54         4.51 o
  -3  22   6         85.43        108.55         8.41 o
  -2  22   6          0.26          2.13         2.86 o
  -1  22   6         23.15         35.14         4.12 o
   0  22   6          6.43          7.40         3.75 o
   1  22   6         68.28         74.33         5.64 o
  -5  23   6         81.18         75.30         6.61 o
  -4  23   6          3.19          5.14         2.99 o
  -3  23   6          6.36          8.73         3.08 o
  -2  23   6          0.75          4.77         3.31 o
  -1  23   6          0.18          2.19         3.41 o
   0  23   6         42.34         48.40         5.49 o
  -4  24   6         38.62         34.96         3.92 o
  -3  24   6         19.85         22.17         3.96 o
  -2  24   6          0.08         -1.98         3.32 o
 -11   1   7          4.42          1.61         2.56 o
 -10   1   7          9.48          6.08         2.05 o
  -9   1   7          0.18         -0.98         1.48 o
  -8   1   7          1.52          0.95         1.39 o
  -7   1   7        761.10        776.84        21.50 o
  -6   1   7         52.49         65.43         3.31 o
  -5   1   7         72.30         72.45         3.15 o
  -4   1   7        105.76        116.40         4.67 o
  -3   1   7        420.90        418.29        11.87 o
  -2   1   7         80.32         82.08         3.74 o
  -1   1   7        231.13        221.33         7.99 o
   0   1   7        660.77        606.25        24.12 o
   1   1   7         94.39         90.75         6.55 o
   2   1   7          0.36          0.38         3.02 o
   3   1   7         13.57         12.17         4.00 o
   4   1   7         25.51         23.43         4.78 o
   5   1   7         80.42         75.57         9.06 o
 -11   2   7         25.03         15.04         3.10 o
 -10   2   7        333.21        312.85        10.43 o
  -9   2   7         19.53         23.20         2.35 o
  -8   2   7         33.18         33.35         2.38 o
  -7   2   7        665.07        691.04        19.27 o
  -6   2   7          0.00          1.97         1.22 o
  -5   2   7         42.81         44.89         2.40 o
  -4   2   7        276.84        279.80         8.20 o
  -3   2   7        392.67        402.36        12.07 o
  -2   2   7          0.64          1.63         1.35 o
  -1   2   7        198.93        198.03         7.87 o
   0   2   7        416.15        399.23        14.74 o
   1   2   7         57.52         53.92         3.84 o
   2   2   7         65.07         61.09         6.52 o
   3   2   7        260.82        232.72        11.77 o
   4   2   7         40.73         32.50         5.05 o
   5   2   7         14.48         13.45         6.32 o
 -11   3   7         13.13         10.22         3.12 o
 -10   3   7          3.79          8.69         2.35 o
  -9   3   7         22.59         24.15         2.70 o
  -8   3   7          1.23          3.26         1.55 o
  -7   3   7        954.45        955.68        26.10 o
  -6   3   7        181.66        166.80         5.45 o
  -5   3   7        101.18        108.55         4.00 o
  -4   3   7         73.18         87.57         4.87 o
  -3   3   7        172.92        180.13         6.12 o
  -2   3   7         49.30         55.52         2.88 o
  -1   3   7        294.21        291.99        13.11 o
   0   3   7          0.15          9.83         3.71 o
   1   3   7         13.67         12.85         2.57 o
   2   3   7          6.66          8.51         2.87 o
   3   3   7         74.72         80.40         6.97 o
   4   3   7          1.54          3.94         4.72 o
   5   3   7          0.07          2.29         5.84 o
 -11   4   7          6.12          3.21         2.66 o
 -10   4   7         18.98         20.12         2.74 o
  -9   4   7         12.33         14.87         2.09 o
  -8   4   7         61.28         65.70         3.44 o
  -7   4   7         39.50         47.47         2.60 o
  -6   4   7        837.37        815.13        22.25 o
  -5   4   7          9.54          9.10         1.44 o
  -4   4   7        240.44        225.61         6.84 o
  -3   4   7         43.11         41.13         2.33 o
  -2   4   7          9.89          8.53         1.58 o
  -1   4   7         86.58         76.00         4.00 o
   0   4   7        901.56        900.12        31.24 o
   1   4   7          0.03         -2.45         3.36 o
   2   4   7          8.00         13.62         2.87 o
   3   4   7         41.12         47.13         5.14 o
   4   4   7          0.05         -4.22         4.22 o
 -11   5   7         12.42          9.37         2.93 o
 -10   5   7         33.64         40.43         3.47 o
  -9   5   7         13.87         13.24         2.33 o
  -8   5   7         13.29         13.71         1.84 o
  -7   5   7        188.82        186.63         6.50 o
  -6   5   7        189.27        188.28         6.08 o
  -5   5   7         78.44         86.42         4.18 o
  -4   5   7         14.52         15.17         1.72 o
  -3   5   7          3.00          3.57         1.20 o
  -2   5   7         23.78         20.99         2.00 o
  -1   5   7         33.90         38.22         3.69 o
   0   5   7        886.45        871.44        27.86 o
   1   5   7         33.59         33.37         3.27 o
   2   5   7          0.56         -0.02         2.52 o
   3   5   7          8.85         10.00         3.93 o
   4   5   7          5.99         -0.77         3.75 o
 -11   6   7          0.75         -2.58         2.58 o
 -10   6   7        155.06        165.21        14.04 o
  -9   6   7         81.43         82.01         4.60 o
  -8   6   7          1.47          0.40         1.50 o
  -7   6   7        560.49        547.30        16.43 o
  -6   6   7          0.26          0.35         1.32 o
  -5   6   7          0.28          0.47         1.26 o
  -4   6   7        257.07        257.19         7.66 o
  -3   6   7         25.41         28.38         2.54 o
  -2   6   7          0.01         -1.03         1.47 o
  -1   6   7         55.39         53.91         3.73 o
   0   6   7        565.34        528.64        15.98 o
   1   6   7        171.31        163.72         6.74 o
   2   6   7          1.98         -0.96         2.21 o
   3   6   7         49.47         53.63         4.06 o
   4   6   7          2.78          2.55         3.78 o
 -11   7   7         97.29         99.38         9.80 o
 -10   7   7         16.38          9.60         2.85 o
  -9   7   7         20.19         24.03         2.72 o
  -8   7   7         36.34         42.63         2.85 o
  -7   7   7         72.77         69.46         3.44 o
  -6   7   7         88.03         96.04         4.11 o
  -5   7   7         30.32         26.48         2.04 o
  -4   7   7        105.50         94.98         4.46 o
  -3   7   7        286.96        257.15        12.06 o
  -2   7   7          0.31          2.29         1.51 o
  -1   7   7         60.04         54.33         3.13 o
   0   7   7         56.37         60.87         3.38 o
   1   7   7         29.21         33.26         2.89 o
   2   7   7          1.36          1.11         2.31 o
   3   7   7         49.57         53.55         6.17 o
   4   7   7          1.78          6.71         3.84 o
 -11   8   7          3.26         -0.48         2.94 o
 -10   8   7          0.17         -0.17         2.47 o
  -9   8   7         27.93         28.07         3.02 o
  -8   8   7         50.95         55.48         4.07 o
  -7   8   7          8.41         12.35         2.00 o
  -6   8   7         39.80         48.50         4.06 o
  -5   8   7         61.90         65.72         3.26 o
  -4   8   7         75.39         82.71         3.91 o
  -3   8   7         35.62         29.20         2.24 o
  -2   8   7          0.20          0.02         1.50 o
  -1   8   7        335.88        323.86        12.00 o
   0   8   7         30.06         32.41         2.84 o
   1   8   7         13.11         12.38         2.57 o
   2   8   7         55.27         48.04         3.95 o
   3   8   7         22.98         24.18         3.98 o
   4   8   7          0.19          0.14         4.02 o
 -10   9   7        137.42        138.65         7.96 o
  -9   9   7         45.86         56.72         4.92 o
  -8   9   7         13.19         11.69         2.24 o
  -7   9   7          0.20          1.31         1.51 o
  -6   9   7         42.53         42.43         3.09 o
  -5   9   7         13.03         10.34         1.68 o
  -4   9   7         23.79         25.99         2.00 o
  -3   9   7        483.60        456.42        14.97 o
  -2   9   7         13.64         12.46         2.53 o
  -1   9   7          4.02          5.99         1.82 o
   0   9   7          0.36          1.82         2.00 o
   1   9   7          0.19         -0.03         2.06 o
   2   9   7         32.10         27.87         3.20 o
   3   9   7        237.65        228.42         9.90 o
   4   9   7         14.19         13.17         3.81 o
 -10  10   7        150.50        142.32         8.92 o
  -9  10   7         59.00         62.43         4.58 o
  -8  10   7          0.23          0.95         2.33 o
  -7  10   7          1.70          3.77         1.91 o
  -6  10   7        111.01        118.84         5.23 o
  -5  10   7         27.58         27.81         2.16 o
  -4  10   7        108.87        106.72         4.31 o
  -3  10   7          0.01          2.54         1.86 o
  -2  10   7         29.73         31.26         2.33 o
  -1  10   7          3.19          2.43         1.74 o
   0  10   7         36.16         44.38         2.90 o
   1  10   7        110.15        129.21         5.65 o
   2  10   7          2.36          4.80         4.24 o
   3  10   7          9.43          7.91         3.21 o
   4  10   7         20.76         18.78         4.10 o
 -10  11   7          6.25          2.21         2.73 o
  -9  11   7          5.02          3.96         2.60 o
  -8  11   7         59.40         57.00         4.20 o
  -7  11   7        485.38        486.26        16.15 o
  -6  11   7         25.11         25.09         2.25 o
  -5  11   7          0.20          2.00         1.49 o
  -4  11   7         16.12         16.29         1.79 o
  -3  11   7          0.00         -0.42         1.47 o
  -2  11   7          0.17         -1.28         1.61 o
  -1  11   7         49.73         45.82         3.10 o
   0  11   7        124.13        116.93         4.87 o
   1  11   7          0.45         -0.62         2.14 o
   2  11   7         61.70         57.33         7.02 o
   3  11   7         21.98         18.48         3.76 o
   4  11   7          1.13          3.19         3.78 o
 -10  12   7         17.24         17.46         3.34 o
  -9  12   7          0.77         -2.43         2.43 o
  -8  12   7          0.80         -2.48         2.48 o
  -7  12   7          8.34         10.77         2.50 o
  -6  12   7        111.40        120.13         6.12 o
  -5  12   7         83.90         77.14         3.46 o
  -4  12   7          1.50         -1.00         1.58 o
  -3  12   7         13.81         14.66         2.71 o
  -2  12   7         10.10          8.28         1.85 o
  -1  12   7         32.47         38.65         2.74 o
   0  12   7        108.46        106.35         4.87 o
   1  12   7          0.14         -2.65         2.66 o
   2  12   7         19.74         28.44         3.41 o
   3  12   7         55.62         60.06         7.35 o
 -10  13   7         21.31         21.12         3.60 o
  -9  13   7         23.60         16.51         3.68 o
  -8  13   7        100.39         98.71         7.41 o
  -7  13   7         29.09         30.63         3.82 o
  -6  13   7         69.11         56.96         4.10 o
  -5  13   7         13.78          9.09         2.10 o
  -4  13   7        117.31        101.11         4.08 o
  -3  13   7        141.16        152.05         6.56 o
  -2  13   7         34.53         31.82         2.51 o
  -1  13   7        188.37        196.06        10.38 o
   0  13   7         29.75         24.54         2.70 o
   1  13   7          0.17          2.00         2.38 o
   2  13   7        311.79        312.65        12.60 o
   3  13   7         16.11          9.77         3.74 o
  -9  14   7         70.87         63.85         5.52 o
  -8  14   7          0.26         -1.86         2.84 o
  -7  14   7          3.82          8.91         3.04 o
  -6  14   7         33.74         32.50         3.45 o
  -5  14   7         51.04         47.72         3.51 o
  -4  14   7         23.46         21.97         2.09 o
  -3  14   7         25.19         25.67         2.31 o
  -2  14   7          0.03         -1.23         1.86 o
  -1  14   7          0.41          0.25         2.03 o
   0  14   7         19.02         17.82         2.57 o
   1  14   7          0.48         -0.95         2.92 o
   2  14   7         14.30         22.85         3.54 o
   3  14   7          7.77         14.33         4.01 o
  -9  15   7         93.18         92.56        10.17 o
  -8  15   7         62.31         66.77         5.63 o
  -7  15   7          0.01          3.64         2.88 o
  -6  15   7         78.02         75.33         5.60 o
  -5  15   7         12.64         15.64         2.64 o
  -4  15   7         93.58         71.81         5.02 o
  -3  15   7         91.59         80.04         3.79 o
  -2  15   7        195.68        189.53         8.36 o
  -1  15   7         88.85         87.45         5.09 o
   0  15   7         15.36         18.38         2.80 o
   1  15   7          7.49         12.75         2.97 o
   2  15   7         19.24         21.76         3.52 o
  -9  16   7        189.51        174.40         9.43 o
  -8  16   7        108.06        112.74        11.10 o
  -7  16   7         67.80         68.83         5.60 o
  -6  16   7         15.83         20.02         3.57 o
  -5  16   7          0.39         -1.85         2.36 o
  -4  16   7         85.37         91.57         5.92 o
  -3  16   7       1136.13       1115.09        32.45 o
  -2  16   7        231.68        236.28        10.06 o
  -1  16   7          0.48          0.94         2.26 o
   0  16   7          0.28          0.51         2.54 o
   1  16   7          1.81          7.02         3.00 o
   2  16   7          8.64         12.07         3.46 o
  -8  17   7          0.61          4.82         3.64 o
  -7  17   7          0.98          1.01         3.29 o
  -6  17   7         17.06         17.71         3.68 o
  -5  17   7          0.14         -0.35         2.65 o
  -4  17   7          2.27          2.33         2.15 o
  -3  17   7        675.36        640.54        19.66 o
  -2  17   7          5.97         10.03         2.37 o
  -1  17   7         17.97         18.98         4.26 o
   0  17   7         33.89         32.20         3.53 o
   1  17   7         15.32         15.09         3.24 o
   2  17   7          0.00          2.01         3.83 o
  -8  18   7         49.83         44.62         7.85 o
  -7  18   7          8.17         14.13         7.48 o
  -6  18   7         44.72         54.33         6.88 o
  -5  18   7         56.17         55.25         4.60 o
  -4  18   7         41.29         33.29         3.08 o
  -3  18   7        111.85        124.01         7.48 o
  -2  18   7         43.85         54.84         3.43 o
  -1  18   7          0.26          0.12         2.50 o
   0  18   7         67.02         79.76         5.08 o
   1  18   7          1.15          3.11         3.13 o
  -7  19   7        110.87        122.28         8.00 o
  -6  19   7         32.60         32.32         4.63 o
  -5  19   7         44.65         44.92         4.39 o
  -4  19   7         61.83         64.85         4.22 o
  -3  19   7          0.15          5.38         2.71 o
  -2  19   7         10.81         12.27         2.94 o
  -1  19   7        129.58        130.81         6.16 o
   0  19   7        132.32        141.80         6.85 o
   1  19   7         81.43         77.08         5.98 o
  -7  20   7          9.85         14.71         4.29 o
  -6  20   7         39.37         38.17         4.99 o
  -5  20   7          0.04          1.57         3.36 o
  -4  20   7         20.47         27.79         3.38 o
  -3  20   7          7.00         15.38         3.25 o
  -2  20   7          3.08          3.91         2.87 o
  -1  20   7          1.98          5.58         3.14 o
   0  20   7         87.13         78.61         5.20 o
  -6  21   7        108.95         90.80         7.28 o
  -5  21   7        143.91        148.32        13.37 o
  -4  21   7         77.23         78.30         4.82 o
  -3  21   7         61.82         72.00         9.30 o
  -2  21   7         43.62         55.60         7.32 o
  -1  21   7         12.49         21.98         3.94 o
  -5  22   7         31.52         41.16         7.25 o
  -4  22   7         90.87         94.27         5.49 o
  -3  22   7         91.64        114.27        15.05 o
  -2  22   7         24.54         20.87         5.25 o
 -11   0   8          3.63          7.57         6.65 o
 -10   0   8         56.89         50.07         4.61 o
  -9   0   8          0.81         -2.17         2.17 o
  -8   0   8         20.16         20.87         2.88 o
  -7   0   8       1854.44       1800.00        68.72 o
  -6   0   8          1.61          1.55         1.97 o
  -5   0   8         32.91         37.22         3.53 o
  -4   0   8         42.52         51.07         3.69 o
  -3   0   8         30.04         29.39         4.87 o
  -2   0   8         97.93         92.64         8.54 o
  -1   0   8          8.28         10.92         4.37 o
   0   0   8        625.52        596.51        35.54 o
   1   0   8         23.80         23.87         5.84 o
   2   0   8        136.32        131.96        12.33 o
   3   0   8         43.71         35.39         7.70 o
 -11   1   8          9.31          5.64         2.83 o
 -10   1   8          0.23         -1.75         1.90 o
  -9   1   8          8.93          8.59         1.85 o
  -8   1   8         11.58         12.25         1.81 o
  -7   1   8        101.75        125.13         5.89 o
  -6   1   8        227.95        229.19         7.87 o
  -5   1   8          0.82         -0.13         1.31 o
  -4   1   8         13.49         11.64         1.57 o
  -3   1   8          0.14          2.85         1.70 o
  -2   1   8          6.66          6.65         2.36 o
  -1   1   8         11.15         17.56         2.88 o
   0   1   8        165.25        168.53         9.05 o
   1   1   8         13.47          8.18         4.32 o
   2   1   8         16.67         24.32         4.62 o
   3   1   8         25.32         26.90         5.76 o
 -11   2   8          9.54          8.14         2.93 o
 -10   2   8          0.04          2.53         1.98 o
  -9   2   8          0.05         -1.66         1.66 o
  -8   2   8         87.01        101.61         4.43 o
  -7   2   8        212.39        221.39         7.19 o
  -6   2   8         20.38         23.18         2.43 o
  -5   2   8          4.80          6.35         1.48 o
  -4   2   8          0.03         -1.25         1.25 o
  -3   2   8         72.78         77.99         3.93 o
  -2   2   8         32.30         40.30         3.31 o
  -1   2   8        721.38        713.12        26.33 o
   0   2   8          0.00          2.93         2.99 o
   1   2   8          0.84          3.60         3.54 o
   2   2   8         75.79         66.70         5.99 o
   3   2   8          5.30          4.41         4.40 o
 -11   3   8          0.00         -1.26         2.49 o
 -10   3   8        261.11        246.67        10.74 o
  -9   3   8          1.70          1.74         1.74 o
  -8   3   8        232.01        233.34         7.58 o
  -7   3   8         34.97         46.37         2.74 o
  -6   3   8         32.36         35.39         2.32 o
  -5   3   8        108.80        118.02         4.39 o
  -4   3   8         70.25         72.74         3.51 o
  -3   3   8          0.89          1.13         1.55 o
  -2   3   8        232.53        210.97         9.03 o
  -1   3   8        299.74        300.65        11.86 o
   0   3   8         25.42         24.32         3.85 o
   1   3   8         47.89         50.17         6.14 o
   2   3   8          0.37         -1.43         3.72 o
   3   3   8          2.78          3.07         4.24 o
 -11   4   8          0.03          2.50         3.41 o
 -10   4   8         35.69         35.65         3.41 o
  -9   4   8         26.99         27.61         2.49 o
  -8   4   8        202.21        213.90         7.58 o
  -7   4   8        548.53        572.07        16.14 o
  -6   4   8         51.83         53.38         3.64 o
  -5   4   8          8.98         10.76         1.86 o
  -4   4   8         12.03         13.11         1.89 o
  -3   4   8         25.94         28.98         2.61 o
  -2   4   8        375.84        372.97        15.38 o
  -1   4   8        377.52        337.20        12.91 o
   0   4   8          8.37          7.32         3.90 o
   1   4   8         42.10         42.62         4.70 o
   2   4   8          4.22          2.67         4.30 o
   3   4   8          8.42         10.70         4.64 o
 -10   5   8        144.72        146.35         7.02 o
  -9   5   8         10.55          8.81         2.37 o
  -8   5   8          7.02          4.14         1.67 o
  -7   5   8         49.18         50.53         3.09 o
  -6   5   8         70.25         71.38         3.36 o
  -5   5   8         12.70         13.77         1.74 o
  -4   5   8          2.67          2.17         1.38 o
  -3   5   8         99.12         91.99         4.10 o
  -2   5   8         11.87         17.96         2.22 o
  -1   5   8          5.42         10.58         2.27 o
   0   5   8        114.72        102.00         6.32 o
   1   5   8         67.16         71.15         5.85 o
   2   5   8         37.21         36.51         4.20 o
   3   5   8         20.15         22.66         4.32 o
 -10   6   8          9.86          9.71         2.63 o
  -9   6   8         11.85          8.45         2.36 o
  -8   6   8          2.48          4.41         1.76 o
  -7   6   8          3.78          8.21         1.80 o
  -6   6   8         91.85         92.97         4.66 o
  -5   6   8          5.24          4.91         1.90 o
  -4   6   8          7.86          8.95         2.12 o
  -3   6   8        101.09        113.61         4.78 o
  -2   6   8        100.34         96.65         4.46 o
  -1   6   8         44.36         42.59         3.29 o
   0   6   8         15.59         12.18         2.49 o
   1   6   8         13.09         13.48         2.91 o
   2   6   8         86.51         80.43         5.65 o
   3   6   8          2.99          7.26         3.74 o
 -10   7   8        180.35        170.26         8.84 o
  -9   7   8          2.24          0.60         2.27 o
  -8   7   8          2.80          3.58         2.19 o
  -7   7   8         18.42         20.54         2.14 o
  -6   7   8          6.82          8.49         1.77 o
  -5   7   8         93.82         93.40         4.56 o
  -4   7   8        530.21        497.15        15.94 o
  -3   7   8          6.12          6.64         1.84 o
  -2   7   8          0.21         -0.91         1.74 o
  -1   7   8         73.70         68.99         4.03 o
   0   7   8         35.57         38.64         3.32 o
   1   7   8          7.15          4.07         2.63 o
   2   7   8        205.81        196.74         9.65 o
   3   7   8         43.69         43.94         5.35 o
 -10   8   8         59.31         57.37         4.75 o
  -9   8   8         13.22         11.63         2.53 o
  -8   8   8         60.07         63.31         4.04 o
  -7   8   8          8.62          8.21         1.86 o
  -6   8   8          3.02          1.96         1.65 o
  -5   8   8        220.94        215.70         8.09 o
  -4   8   8          1.99          3.49         1.70 o
  -3   8   8         65.19         61.59         3.36 o
  -2   8   8         18.23         22.73         2.45 o
  -1   8   8         31.02         29.29         4.57 o
   0   8   8          7.52         10.50         2.56 o
   1   8   8         26.12         21.42         3.19 o
   2   8   8        148.21        150.33         8.11 o
   3   8   8        125.52        136.98         8.82 o
 -10   9   8          0.32         -1.15         2.59 o
  -9   9   8          0.80          3.50         2.51 o
  -8   9   8          0.61          1.70         2.07 o
  -7   9   8         13.03         10.79         2.19 o
  -6   9   8         13.67         14.62         2.67 o
  -5   9   8        119.16        108.34         5.08 o
  -4   9   8         10.05         10.18         1.85 o
  -3   9   8          7.85          5.69         1.86 o
  -2   9   8         24.31         29.21         2.64 o
  -1   9   8        130.85        118.05         6.27 o
   0   9   8         38.73         39.31         3.78 o
   1   9   8          2.43          0.79         2.74 o
   2   9   8          0.40          0.32         3.68 o
 -10  10   8          7.35         11.90         3.13 o
  -9  10   8         33.80         30.59         3.55 o
  -8  10   8         60.98         65.50         4.18 o
  -7  10   8         97.63         95.64         4.97 o
  -6  10   8         76.98         76.68         4.16 o
  -5  10   8         18.79         15.49         2.19 o
  -4  10   8        192.55        164.04         9.88 o
  -3  10   8          3.48          1.64         1.76 o
  -2  10   8          4.73          5.27         2.17 o
  -1  10   8        162.99        160.04         7.83 o
   0  10   8          8.01          9.75         2.77 o
   1  10   8          1.97          0.19         2.72 o
   2  10   8        118.99        113.13         6.12 o
  -9  11   8         18.28         12.88         3.71 o
  -8  11   8          6.15         10.31         2.70 o
  -7  11   8         59.07         54.44         3.81 o
  -6  11   8          7.38          9.51         2.61 o
  -5  11   8          5.06          3.30         1.98 o
  -4  11   8         58.18         48.38         4.40 o
  -3  11   8         91.66         88.74         4.24 o
  -2  11   8          5.58          6.32         2.16 o
  -1  11   8         91.61         81.79         4.53 o
   0  11   8         18.41         18.05         3.18 o
   1  11   8         27.48         23.90         3.39 o
   2  11   8         57.55         53.24         4.86 o
  -9  12   8         35.82         34.98         3.95 o
  -8  12   8          0.08         -1.07         2.46 o
  -7  12   8         49.65         45.52         6.08 o
  -6  12   8          4.71          0.61         2.47 o
  -5  12   8          7.30          7.42         2.19 o
  -4  12   8         58.41         65.58         3.94 o
  -3  12   8          1.74          1.42         1.90 o
  -2  12   8         13.62         15.50         2.39 o
  -1  12   8        153.38        151.35         6.84 o
   0  12   8         15.41          8.47         2.78 o
   1  12   8          0.88          4.61         2.99 o
   2  12   8         31.91         41.65         4.81 o
  -9  13   8         20.19         17.59         3.46 o
  -8  13   8         57.04         50.05         4.30 o
  -7  13   8        111.73        114.04         9.62 o
  -6  13   8         18.81         12.57         3.03 o
  -5  13   8         21.80         24.41         3.09 o
  -4  13   8          4.36          4.11         1.94 o
  -3  13   8         97.43         92.18         4.26 o
  -2  13   8          0.03          2.50         2.15 o
  -1  13   8          7.32         12.07         3.47 o
   0  13   8         85.93         77.80         4.39 o
   1  13   8        112.02        115.89        10.85 o
  -9  14   8          2.20          1.07         2.82 o
  -8  14   8         11.52         10.73         3.02 o
  -7  14   8        136.91        185.86         9.90 o
  -6  14   8          5.13          6.23         3.33 o
  -5  14   8          1.66          3.34         2.61 o
  -4  14   8        107.40         98.13         6.54 o
  -3  14   8          0.19          2.91         2.10 o
  -2  14   8         26.40         32.52         2.93 o
  -1  14   8        150.57        165.67         6.47 o
   0  14   8          2.13          2.89         2.69 o
   1  14   8          1.51         -0.85         3.45 o
  -8  15   8          0.28         -0.95         3.28 o
  -7  15   8          7.20          6.65         3.49 o
  -6  15   8         44.56         37.77         4.33 o
  -5  15   8          1.04          0.54         2.61 o
  -4  15   8        329.43        321.19        11.80 o
  -3  15   8          1.99          1.81         2.19 o
  -2  15   8         43.55         47.09         3.32 o
  -1  15   8          5.99          5.09         3.27 o
   0  15   8         15.32         13.80         2.98 o
   1  15   8          2.30         -1.04         3.56 o
  -8  16   8          0.25         -3.45         3.45 o
  -7  16   8         58.06         54.94         8.91 o
  -6  16   8          0.38          3.06         3.33 o
  -5  16   8         36.07         40.25         3.85 o
  -4  16   8         34.12         44.80         3.54 o
  -3  16   8         33.80         33.79         3.14 o
  -2  16   8          3.39          4.73         2.52 o
  -1  16   8          0.15          1.54         2.58 o
   0  16   8         92.45         96.81         6.36 o
  -7  17   8         56.55         59.33         5.72 o
  -6  17   8         18.70         20.29         4.14 o
  -5  17   8          0.97          5.10         3.19 o
  -4  17   8        131.70        158.70         7.06 o
  -3  17   8         20.20         15.38         2.89 o
  -2  17   8         82.99         86.46         4.66 o
  -1  17   8         35.34         43.44         4.36 o
   0  17   8          1.41          2.56         3.14 o
  -6  18   8         23.16         11.22         4.11 o
  -5  18   8         60.12         71.77         5.59 o
  -4  18   8         60.38         77.66         6.32 o
  -3  18   8         28.00         27.29         3.34 o
  -2  18   8         15.72         27.66         3.25 o
  -1  18   8          6.22          4.81         3.17 o
  -5  19   8          3.53         13.00         4.46 o
  -4  19   8        106.10        109.51         9.68 o
  -3  19   8          0.04         -1.00         2.92 o
  -2  19   8          3.85          1.48         3.17 o
 -10   1   9          1.06          0.76         1.96 o
  -9   1   9         36.44         31.95         2.63 o
  -8   1   9        237.15        242.23         7.91 o
  -7   1   9        425.25        405.25        12.04 o
  -6   1   9        145.72        156.44         5.85 o
  -5   1   9         81.23         91.73         4.76 o
  -4   1   9         22.21         24.11         2.70 o
  -3   1   9          0.34         -2.51         2.51 o
  -2   1   9        306.89        313.80        14.21 o
  -1   1   9        319.55        348.46        17.34 o
   0   1   9          1.80          2.56         8.07 o
   1   1   9         33.43         36.13         5.24 o
 -10   2   9          0.00          2.27         2.14 o
  -9   2   9          2.65          1.25         1.71 o
  -8   2   9       1085.84        998.57        28.62 o
  -7   2   9         60.50         78.28         4.00 o
  -6   2   9         11.95         13.23         2.10 o
  -5   2   9        105.06        119.04         5.08 o
  -4   2   9         28.96         29.83         3.76 o
  -3   2   9          6.76          2.97         2.36 o
  -2   2   9        258.63        249.81        24.50 o
  -1   2   9       1240.88       1192.23        68.08 o
   0   2   9        259.56        241.94        12.44 o
   1   2   9         16.69         12.15         4.54 o
 -10   3   9         14.83         12.54         2.83 o
  -9   3   9          0.20          0.04         1.89 o
  -8   3   9         39.09         48.73         2.96 o
  -7   3   9        136.52        141.15         5.41 o
  -6   3   9         41.10         43.53         2.95 o
  -5   3   9        107.14        119.23         5.21 o
  -4   3   9         17.12         19.77         2.36 o
  -3   3   9         12.57         10.84         2.18 o
  -2   3   9         78.13         76.45         5.72 o
  -1   3   9        148.99        165.92         9.27 o
   0   3   9          1.04         10.48         3.97 o
   1   3   9          0.27         -4.61         4.61 o
 -10   4   9         57.73         63.70         4.52 o
  -9   4   9          6.98          8.89         2.17 o
  -8   4   9         50.42         47.22         3.19 o
  -7   4   9         37.61         39.62         2.68 o
  -6   4   9          1.81          1.57         2.07 o
  -5   4   9         67.39         72.32         6.02 o
  -4   4   9        352.71        319.84        20.54 o
  -3   4   9         18.62         17.60         3.38 o
  -2   4   9         14.40         10.59         2.87 o
  -1   4   9         17.31         18.13         4.00 o
   0   4   9          0.98          0.75         3.89 o
   1   4   9          0.00         -2.37         4.03 o
 -10   5   9         27.87         35.44         3.66 o
  -9   5   9          0.75         -0.37         2.33 o
  -8   5   9         28.00         32.81         3.01 o
  -7   5   9         13.43          9.39         2.03 o
  -6   5   9         25.53         22.30         3.07 o
  -5   5   9        164.81        162.54         6.78 o
  -4   5   9        234.57        225.75         8.56 o
  -3   5   9          1.75          1.25         2.09 o
  -2   5   9         25.53         24.71         2.90 o
  -1   5   9         29.54         23.80         3.48 o
   0   5   9         28.56         27.84         3.84 o
   1   5   9         78.25         64.81         5.42 o
  -9   6   9         10.89         11.33         2.73 o
  -8   6   9          0.43          1.83         1.84 o
  -7   6   9         14.37         10.54         2.28 o
  -6   6   9         19.05         16.34         2.74 o
  -5   6   9          0.56          2.81         2.19 o
  -4   6   9          0.22          2.49         2.18 o
  -3   6   9          0.67         -0.03         2.47 o
  -2   6   9          1.51          3.32         2.29 o
  -1   6   9          5.46          5.36         2.58 o
   0   6   9          5.96         10.00         3.33 o
   1   6   9          4.34         10.65         3.71 o
  -9   7   9         31.86         33.03         3.48 o
  -8   7   9         81.50         81.93         4.86 o
  -7   7   9         15.60         12.95         2.75 o
  -6   7   9         25.71         28.68         2.96 o
  -5   7   9        110.23        107.88         5.28 o
  -4   7   9         48.07         58.77         5.02 o
  -3   7   9          5.80          1.87         2.23 o
  -2   7   9          0.04          1.93         2.31 o
  -1   7   9         85.46         74.53         6.05 o
   0   7   9         10.29          8.89         4.34 o
   1   7   9          0.18         -2.56         3.29 o
  -9   8   9          2.62         -0.83         2.41 o
  -8   8   9         68.21         69.07         5.05 o
  -7   8   9         73.54         78.78         5.80 o
  -6   8   9          7.16          8.56         2.44 o
  -5   8   9         22.51         23.85         2.91 o
  -4   8   9          4.04          3.21         2.41 o
  -3   8   9         12.68         13.22         2.58 o
  -2   8   9         59.43         53.07         3.83 o
  -1   8   9          2.64          2.19         2.58 o
   0   8   9          1.54          1.12         3.09 o
   1   8   9         38.01         37.38         4.67 o
  -9   9   9         24.36         21.52         3.48 o
  -8   9   9         13.27         14.02         3.82 o
  -7   9   9          0.90          1.68         2.60 o
  -6   9   9         17.47         16.44         2.80 o
  -5   9   9          7.37          7.76         2.50 o
  -4   9   9         19.00         19.87         2.92 o
  -3   9   9          0.01          4.04         2.27 o
  -2   9   9        160.26        150.68         6.90 o
  -1   9   9          0.33         -1.58         2.61 o
   0   9   9          5.28          6.71         3.10 o
  -9  10   9          0.01         -2.62         2.62 o
  -8  10   9         14.28         18.37         3.39 o
  -7  10   9          7.34          6.89         2.93 o
  -6  10   9         19.29         10.61         2.54 o
  -5  10   9          2.46          1.81         2.34 o
  -4  10   9          2.99          1.71         2.58 o
  -3  10   9          0.12          4.22         2.36 o
  -2  10   9         14.61         17.05         3.17 o
  -1  10   9         52.78         46.23         4.24 o
   0  10   9         11.14          9.25         3.23 o
  -8  11   9          0.07         -1.57         2.93 o
  -7  11   9         66.92         64.52         4.94 o
  -6  11   9          0.32          2.18         2.68 o
  -5  11   9         15.69         20.18         2.93 o
  -4  11   9         22.39         16.27         3.06 o
  -3  11   9         28.06         24.40         2.85 o
  -2  11   9         28.18         30.29         3.39 o
  -1  11   9         40.16         42.71         4.09 o
   0  11   9          6.43          2.98         3.06 o
  -8  12   9         40.22         45.87         5.63 o
  -7  12   9         37.94         40.51         4.15 o
  -6  12   9         35.79         39.48         4.12 o
  -5  12   9          0.31         -1.66         2.42 o
  -4  12   9         82.67         71.58         5.88 o
  -3  12   9          3.58          2.73         2.45 o
  -2  12   9         81.98         84.81         4.98 o
  -1  12   9         10.60         10.12         3.08 o
   0  12   9          0.44         -1.45         3.36 o
  -8  13   9         12.84          8.59         4.91 o
  -7  13   9         25.69         22.41         4.21 o
  -6  13   9          7.02          6.39         3.14 o
  -5  13   9         37.32         34.72         4.18 o
  -4  13   9         59.79         58.82         4.07 o
  -3  13   9         19.59         18.24         2.85 o
  -2  13   9          1.58          4.14         2.83 o
  -1  13   9         29.20         31.25         3.74 o
  -7  14   9          0.19          2.65         3.61 o
  -6  14   9         45.24         41.36         6.78 o
  -5  14   9          3.06          2.25         3.25 o
  -4  14   9          2.28          3.43         2.83 o
  -3  14   9         33.42         36.03         3.24 o
  -2  14   9          6.42         10.77         3.02 o
  -1  14   9         69.55         72.33         6.56 o
  -6  15   9          1.08          3.80         4.19 o
  -5  15   9         21.56         12.54         3.87 o
  -4  15   9          3.28          8.18         3.36 o
  -3  15   9         28.21         27.99         3.22 o
  -2  15   9         14.83         13.71         3.00 o
  -5  16   9          8.97         16.61         4.15 o
  -4  16   9          2.96          7.55         3.50 o
  -3  16   9         23.58         16.72         3.62 o
  -9   0  10        292.49        257.68        12.70 o
  -8   0  10        225.39        213.46        15.35 o
  -7   0  10         18.74         16.12         3.81 o
  -6   0  10         17.85         19.75         7.68 o
  -5   0  10         53.16         71.38        13.30 o
  -4   0  10         61.90         87.01         9.14 o
  -3   0  10        319.08        289.60        49.75 o
  -2   0  10        614.34        560.28        33.65 o
  -1   0  10         53.59         45.79         7.70 o
  -9   1  10          4.65          2.45         2.74 o
  -8   1  10          5.06          6.99         2.12 o
  -7   1  10          6.79          8.20         2.48 o
  -6   1  10          9.53         12.45         2.93 o
  -5   1  10          0.65          3.49         2.93 o
  -4   1  10         12.85         12.24         3.51 o
  -3   1  10         18.72         24.93         4.83 o
  -2   1  10        149.13        141.68        12.84 o
  -1   1  10         44.89         46.85         5.61 o
  -8   2  10          3.20          3.84         1.94 o
  -7   2  10        117.15        115.02         5.82 o
  -6   2  10          7.22          5.23         2.69 o
  -5   2  10         20.22         24.55         3.36 o
  -4   2  10          3.54          3.77         3.09 o
  -3   2  10          3.56          4.90         2.84 o
  -2   2  10         21.41         22.97         4.29 o
  -1   2  10          5.03         19.83         4.71 o
  -8   3  10        258.22        242.98         8.68 o
  -7   3  10          7.02         11.08         2.78 o
  -6   3  10         35.24         36.41         3.65 o
  -5   3  10         45.76         54.16         4.90 o
  -4   3  10          3.37         -0.09         3.13 o
  -3   3  10         31.26         30.28         3.76 o
  -2   3  10          1.09          2.16         3.05 o
  -1   3  10         70.07         66.16         5.34 o
  -8   4  10        202.99        191.67         9.77 o
  -7   4  10         30.66         33.80         3.35 o
  -6   4  10         95.51        101.82         5.93 o
  -5   4  10         46.86         42.88         4.70 o
  -4   4  10         11.78          7.87         3.34 o
  -3   4  10          5.61          2.26         2.72 o
  -2   4  10          0.83         -0.41         2.86 o
  -1   4  10        143.07        131.95         8.63 o
  -8   5  10          8.49         13.22         2.63 o
  -7   5  10         59.20         53.59         3.87 o
  -6   5  10         35.60         33.64         3.71 o
  -5   5  10          0.20          2.24         2.70 o
  -4   5  10          0.00          0.87         2.87 o
  -3   5  10         23.61         19.53         3.24 o
  -2   5  10         54.37         50.57         8.54 o
  -1   5  10        129.73        117.79         7.62 o
  -8   6  10        155.68        133.80         9.09 o
  -7   6  10        114.31        101.86         5.43 o
  -6   6  10        102.20        101.54         6.02 o
  -5   6  10         12.93          7.90         2.92 o
  -4   6  10          0.37         -0.43         2.89 o
  -3   6  10          9.64         10.19         3.09 o
  -2   6  10         69.87         63.72         4.78 o
  -1   6  10          1.31          2.62         3.32 o
  -8   7  10        155.91        158.98         9.37 o
  -7   7  10         14.39          9.69         2.64 o
  -6   7  10         24.59         29.91         4.15 o
  -5   7  10        100.55         83.26         5.39 o
  -4   7  10         24.48         26.08         4.13 o
  -3   7  10          1.61          6.09         2.79 o
  -2   7  10         21.34         20.76         3.68 o
  -7   8  10          5.73          4.29         2.67 o
  -6   8  10         14.65         19.94         3.10 o
  -5   8  10          0.20          4.83         2.95 o
  -4   8  10         76.08         78.43         5.60 o
  -3   8  10         65.19         59.16         5.88 o
  -2   8  10         50.15         43.97         9.30 o
  -7   9  10          5.56          5.58         4.09 o
  -6   9  10         30.22         29.73         3.45 o
  -5   9  10          1.72          5.08         2.92 o
  -4   9  10        103.16         91.10         5.90 o
  -3   9  10          4.31          9.05         3.47 o
  -2   9  10          5.52          0.89         3.25 o
  -6  10  10          0.06         -2.13         2.77 o
  -5  10  10         47.49         37.13         5.27 o
  -4  10  10          1.02          4.81         3.11 o
  -3  10  10         19.08         13.84         3.78 o
  -6  11  10         11.57          9.46         3.42 o
  -5  11  10        103.34        102.85         9.56 o
  -4  11  10          0.92          0.69         3.10 o
                                                
